# Supplementary material for: Dysregulation of miRNAs in Sicilian Patients with Huntington’s Disease
Source: Diagnostics (Basel). 2025 Sep 25;15(19):2454. doi: 10.3390/diagnostics15192454 (PMC12523310; doi:10.3390/diagnostics15192454)
Supplement: Supplementary file 1 [file diagnostics-15-02454-s001.zip]

Archive with 6 entries (6 files):
- Table_S1-Differentially expressed miRNAs.xlsx
- Table_S2- Diseases_and_BioFunctions.xlsx
- Table_S3_Networks.xlsx
- Table_S4- Def_Mirna-Target_FilterIPA.xlsx
- Table_S5- CanonicalPathways_miRNA-Target.xlsx
- Table_S6- miRNA_Target.xlsx
