# Supplementary material for: Dysregulation of miRNAs in Sicilian Patients with Huntington’s Disease
Source: Diagnostics (Basel). 2025 Sep 25;15(19):2454. doi: 10.3390/diagnostics15192454 (PMC12523310; doi:10.3390/diagnostics15192454)
Supplement: Supplementary file 1 [file diagnostics-15-02454-s001.zip › Table_S1-Differentially expressed miRNAs.xlsx]

## Sheet: DESeq2_results
miRNA

## Sheet: padj<=0.05
miRNA

## Sheet: padj<=0.05+FoldChange>=1.5
miRNA

## Sheet: padj<=0.05+FoldChange<=-1.5
miRNA

## Sheet: Statistic
padj0.05
