# Supplementary material for: Dysregulation of miRNAs in Sicilian Patients with Huntington’s Disease
Source: Diagnostics (Basel). 2025 Sep 25;15(19):2454. doi: 10.3390/diagnostics15192454 (PMC12523310; doi:10.3390/diagnostics15192454)
Supplement: Supplementary file 1 [file diagnostics-15-02454-s001.zip › Table_S2- Diseases_and_BioFunctions.xlsx]

## Sheet: ALL
© 2000-2025 QIAGEN. All rights reserved.
Category	p-value	Molecules
Organismal Injury and Abnormalities	3.24E-82-4.88E-02	let-7a-3p (and other miRNAs w/seed UAUACAA),let-7a-5p (and other miRNAs w/seed GAGGUAG),let-7e-3p (miRNAs w/seed UAUACGG),let-7f-2-3p (and other miRNAs w/seed UAUACAG),let-7i-3p (miRNAs w/seed UGCGCAA),miR-1-3p (and other miRNAs w/seed GGAAUGU),miR-100-5p (and other miRNAs w/seed ACCCGUA),miR-101-3p (and other miRNAs w/seed ACAGUAC),miR-101-5p (miRNAs w/seed AGUUAUC),miR-103-1-5p (and other miRNA…
Reproductive System Disease	3.24E-82-4.19E-02	let-7a-5p (and other miRNAs w/seed GAGGUAG),let-7f-2-3p (and other miRNAs w/seed UAUACAG),let-7i-3p (miRNAs w/seed UGCGCAA),miR-1-3p (and other miRNAs w/seed GGAAUGU),miR-100-5p (and other miRNAs w/seed ACCCGUA),miR-101-3p (and other miRNAs w/seed ACAGUAC),miR-101-5p (miRNAs w/seed AGUUAUC),miR-103-1-5p (and other miRNAs w/seed GCUUCUU),miR-103-3p (and other miRNAs w/seed GCAGCAU),miR-10a-3p (miR…
Gastrointestinal Disease	7.08E-45-4.18E-02	let-7a-5p (and other miRNAs w/seed GAGGUAG),miR-1-3p (and other miRNAs w/seed GGAAUGU),miR-100-5p (and other miRNAs w/seed ACCCGUA),miR-103-1-5p (and other miRNAs w/seed GCUUCUU),miR-103-3p (and other miRNAs w/seed GCAGCAU),miR-10a-5p (and other miRNAs w/seed ACCCUGU),miR-1185-5p (and other miRNAs w/seed GAGGAUA),miR-122-5p (miRNAs w/seed GGAGUGU),miR-124-3p (and other miRNAs w/seed AAGGCAC),miR-…
Hepatic System Disease	7.08E-45-4.18E-02	let-7a-5p (and other miRNAs w/seed GAGGUAG),miR-100-5p (and other miRNAs w/seed ACCCGUA),miR-103-1-5p (and other miRNAs w/seed GCUUCUU),miR-103-3p (and other miRNAs w/seed GCAGCAU),miR-122-5p (miRNAs w/seed GGAGUGU),miR-126a-5p (and other miRNAs w/seed AUUAUUA),miR-127-5p (miRNAs w/seed UGAAGCU),miR-1273h-5p (and other miRNAs w/seed UGGGAGG),miR-128-3p (and other miRNAs w/seed CACAGUG),miR-1291 (…
Cancer	5.6E-43-4.88E-02	let-7a-3p (and other miRNAs w/seed UAUACAA),let-7a-5p (and other miRNAs w/seed GAGGUAG),let-7e-3p (miRNAs w/seed UAUACGG),miR-1-3p (and other miRNAs w/seed GGAAUGU),miR-100-5p (and other miRNAs w/seed ACCCGUA),miR-101-3p (and other miRNAs w/seed ACAGUAC),miR-101-5p (miRNAs w/seed AGUUAUC),miR-103-3p (and other miRNAs w/seed GCAGCAU),miR-10a-3p (miRNAs w/seed AAAUUCG),miR-10a-5p (and other miRNAs …
Neurological Disease	6.55E-38-4.88E-02	let-7a-5p (and other miRNAs w/seed GAGGUAG),miR-1-3p (and other miRNAs w/seed GGAAUGU),miR-100-5p (and other miRNAs w/seed ACCCGUA),miR-101-3p (and other miRNAs w/seed ACAGUAC),miR-103-3p (and other miRNAs w/seed GCAGCAU),miR-10396b-5p (and other miRNAs w/seed GGCGGGG),miR-10a-5p (and other miRNAs w/seed ACCCUGU),miR-1180-3p (miRNAs w/seed UUCCGGC),miR-1224-5p (and other miRNAs w/seed UGAGGAC),mi…
Inflammatory Disease	4.31E-35-1.68E-02	let-7a-5p (and other miRNAs w/seed GAGGUAG),let-7f-2-3p (and other miRNAs w/seed UAUACAG),miR-1-3p (and other miRNAs w/seed GGAAUGU),miR-100-5p (and other miRNAs w/seed ACCCGUA),miR-101-3p (and other miRNAs w/seed ACAGUAC),miR-103-3p (and other miRNAs w/seed GCAGCAU),miR-10396b-5p (and other miRNAs w/seed GGCGGGG),miR-10a-5p (and other miRNAs w/seed ACCCUGU),miR-1185-5p (and other miRNAs w/seed G…
Inflammatory Response	4.31E-35-4.26E-02	let-7a-5p (and other miRNAs w/seed GAGGUAG),let-7i-3p (miRNAs w/seed UGCGCAA),miR-1-3p (and other miRNAs w/seed GGAAUGU),miR-100-5p (and other miRNAs w/seed ACCCGUA),miR-101-3p (and other miRNAs w/seed ACAGUAC),miR-103-3p (and other miRNAs w/seed GCAGCAU),miR-10396b-5p (and other miRNAs w/seed GGCGGGG),miR-124-3p (and other miRNAs w/seed AAGGCAC),miR-125b-5p (and other miRNAs w/seed CCCUGAG),miR-…
Renal and Urological Disease	4.31E-35-5.68E-03	let-7a-5p (and other miRNAs w/seed GAGGUAG),miR-100-5p (and other miRNAs w/seed ACCCGUA),miR-10396b-5p (and other miRNAs w/seed GGCGGGG),miR-124-3p (and other miRNAs w/seed AAGGCAC),miR-126a-5p (and other miRNAs w/seed AUUAUUA),miR-128-3p (and other miRNAs w/seed CACAGUG),miR-1285-3p (and other miRNAs w/seed CUGGGCA),miR-130a-3p (and other miRNAs w/seed AGUGCAA),miR-133a-3p (and other miRNAs w/se…
Connective Tissue Disorders	1.14E-34-1.68E-02	let-7a-5p (and other miRNAs w/seed GAGGUAG),let-7f-2-3p (and other miRNAs w/seed UAUACAG),miR-1-3p (and other miRNAs w/seed GGAAUGU),miR-103-3p (and other miRNAs w/seed GCAGCAU),miR-10a-5p (and other miRNAs w/seed ACCCUGU),miR-1185-5p (and other miRNAs w/seed GAGGAUA),miR-1228-5p (miRNAs w/seed UGGGCGG),miR-124-3p (and other miRNAs w/seed AAGGCAC),miR-125b-2-3p (and other miRNAs w/seed CAAGUCA),m…
Respiratory Disease	1.14E-34-4.45E-02	let-7a-5p (and other miRNAs w/seed GAGGUAG),let-7f-2-3p (and other miRNAs w/seed UAUACAG),miR-1-3p (and other miRNAs w/seed GGAAUGU),miR-100-5p (and other miRNAs w/seed ACCCGUA),miR-10a-5p (and other miRNAs w/seed ACCCUGU),miR-1185-5p (and other miRNAs w/seed GAGGAUA),miR-125b-2-3p (and other miRNAs w/seed CAAGUCA),miR-125b-5p (and other miRNAs w/seed CCCUGAG),miR-126a-3p (and other miRNAs w/seed…
Psychological Disorders	3.1E-34-2.8E-02	let-7a-5p (and other miRNAs w/seed GAGGUAG),miR-1-3p (and other miRNAs w/seed GGAAUGU),miR-100-5p (and other miRNAs w/seed ACCCGUA),miR-103-3p (and other miRNAs w/seed GCAGCAU),miR-1224-5p (and other miRNAs w/seed UGAGGAC),miR-1234-3p (and other miRNAs w/seed CGGCCUG),miR-124-3p (and other miRNAs w/seed AAGGCAC),miR-1249-3p (and other miRNAs w/seed CGCCCUU),miR-125a-3p (miRNAs w/seed CAGGUGA),miR…
Hematological Disease	1.19E-26-2.8E-02	let-7a-5p (and other miRNAs w/seed GAGGUAG),miR-100-5p (and other miRNAs w/seed ACCCGUA),miR-101-3p (and other miRNAs w/seed ACAGUAC),miR-103-3p (and other miRNAs w/seed GCAGCAU),miR-10a-5p (and other miRNAs w/seed ACCCUGU),miR-122-5p (miRNAs w/seed GGAGUGU),miR-125b-5p (and other miRNAs w/seed CCCUGAG),miR-1260a (and other miRNAs w/seed UCCCACC),miR-126a-3p (and other miRNAs w/seed CGUACCG),miR-…
Immunological Disease	1.19E-26-2.8E-02	let-7a-5p (and other miRNAs w/seed GAGGUAG),miR-1-3p (and other miRNAs w/seed GGAAUGU),miR-101-3p (and other miRNAs w/seed ACAGUAC),miR-103-3p (and other miRNAs w/seed GCAGCAU),miR-10a-5p (and other miRNAs w/seed ACCCUGU),miR-124-3p (and other miRNAs w/seed AAGGCAC),miR-125b-5p (and other miRNAs w/seed CCCUGAG),miR-1260a (and other miRNAs w/seed UCCCACC),miR-126a-5p (and other miRNAs w/seed AUUAU…
Cardiovascular Disease	2.63E-25-2.34E-02	let-7a-5p (and other miRNAs w/seed GAGGUAG),miR-1-3p (and other miRNAs w/seed GGAAUGU),miR-100-5p (and other miRNAs w/seed ACCCGUA),miR-101-3p (and other miRNAs w/seed ACAGUAC),miR-10396b-5p (and other miRNAs w/seed GGCGGGG),miR-10a-5p (and other miRNAs w/seed ACCCUGU),miR-1180-3p (miRNAs w/seed UUCCGGC),miR-1229-3p (miRNAs w/seed UCUCACC),miR-122b-3p (and other miRNAs w/seed AACACCA),miR-1233-3p…
Cellular Movement	1.52E-19-4.7E-02	let-7a-5p (and other miRNAs w/seed GAGGUAG),miR-1-3p (and other miRNAs w/seed GGAAUGU),miR-100-5p (and other miRNAs w/seed ACCCGUA),miR-10a-5p (and other miRNAs w/seed ACCCUGU),miR-122-5p (miRNAs w/seed GGAGUGU),miR-12202-3p (and other miRNAs w/seed CUUCUCU),miR-1226-3p (miRNAs w/seed CACCAGC),miR-124-3p (and other miRNAs w/seed AAGGCAC),miR-125a-3p (miRNAs w/seed CAGGUGA),miR-125b-2-3p (and othe…
Cellular Development	7.63E-18-4.46E-02	let-7a-5p (and other miRNAs w/seed GAGGUAG),miR-1-3p (and other miRNAs w/seed GGAAUGU),miR-100-5p (and other miRNAs w/seed ACCCGUA),miR-101-3p (and other miRNAs w/seed ACAGUAC),miR-103-3p (and other miRNAs w/seed GCAGCAU),miR-10396b-5p (and other miRNAs w/seed GGCGGGG),miR-10a-5p (and other miRNAs w/seed ACCCUGU),miR-12197-3p (and other miRNAs w/seed CGGGGCU),miR-122-5p (miRNAs w/seed GGAGUGU),mi…
Cellular Growth and Proliferation	7.63E-18-4.46E-02	let-7a-5p (and other miRNAs w/seed GAGGUAG),miR-1-3p (and other miRNAs w/seed GGAAUGU),miR-100-5p (and other miRNAs w/seed ACCCGUA),miR-101-3p (and other miRNAs w/seed ACAGUAC),miR-103-3p (and other miRNAs w/seed GCAGCAU),miR-10396b-5p (and other miRNAs w/seed GGCGGGG),miR-10a-5p (and other miRNAs w/seed ACCCUGU),miR-12197-3p (and other miRNAs w/seed CGGGGCU),miR-122-5p (miRNAs w/seed GGAGUGU),mi…
Developmental Disorder	1.93E-16-3.99E-02	miR-1-3p (and other miRNAs w/seed GGAAUGU),miR-100-5p (and other miRNAs w/seed ACCCGUA),miR-103-3p (and other miRNAs w/seed GCAGCAU),miR-10a-5p (and other miRNAs w/seed ACCCUGU),miR-126a-5p (and other miRNAs w/seed AUUAUUA),miR-127-3p (miRNAs w/seed CGGAUCC),miR-128-3p (and other miRNAs w/seed CACAGUG),miR-130a-3p (and other miRNAs w/seed AGUGCAA),miR-136-3p (miRNAs w/seed AUCAUCG),miR-136-5p (mi…
Hereditary Disorder	1.93E-16-3.99E-02	miR-1-3p (and other miRNAs w/seed GGAAUGU),miR-100-5p (and other miRNAs w/seed ACCCGUA),miR-103-3p (and other miRNAs w/seed GCAGCAU),miR-10a-5p (and other miRNAs w/seed ACCCUGU),miR-125b-5p (and other miRNAs w/seed CCCUGAG),miR-126a-3p (and other miRNAs w/seed CGUACCG),miR-126a-5p (and other miRNAs w/seed AUUAUUA),miR-127-3p (miRNAs w/seed CGGAUCC),miR-128-3p (and other miRNAs w/seed CACAGUG),miR…
Skeletal and Muscular Disorders	1.93E-16-4.17E-02	let-7a-5p (and other miRNAs w/seed GAGGUAG),miR-1-3p (and other miRNAs w/seed GGAAUGU),miR-100-5p (and other miRNAs w/seed ACCCGUA),miR-101-3p (and other miRNAs w/seed ACAGUAC),miR-103-3p (and other miRNAs w/seed GCAGCAU),miR-10396b-5p (and other miRNAs w/seed GGCGGGG),miR-1180-3p (miRNAs w/seed UUCCGGC),miR-1228-5p (miRNAs w/seed UGGGCGG),miR-1229-3p (miRNAs w/seed UCUCACC),miR-122b-3p (and othe…
Ophthalmic Disease	6.62E-16-6.62E-16	miR-1-3p (and other miRNAs w/seed GGAAUGU),miR-10a-5p (and other miRNAs w/seed ACCCUGU),miR-1298-5p (and other miRNAs w/seed UCAUUCG),miR-141-3p (and other miRNAs w/seed AACACUG),miR-144-3p (miRNAs w/seed ACAGUAU),miR-15b-3p (miRNAs w/seed GAAUCAU),miR-16-5p (and other miRNAs w/seed AGCAGCA),miR-17-5p (and other miRNAs w/seed AAAGUGC),miR-181a-5p (and other miRNAs w/seed ACAUUCA),miR-185-3p (and …
Skeletal and Muscular System Development and Function	1.08E-15-4.26E-02	miR-1-3p (and other miRNAs w/seed GGAAUGU),miR-100-5p (and other miRNAs w/seed ACCCGUA),miR-12197-3p (and other miRNAs w/seed CGGGGCU),miR-1233-3p (miRNAs w/seed GAGCCCU),miR-125b-5p (and other miRNAs w/seed CCCUGAG),miR-129-1-3p (and other miRNAs w/seed AGCCCUU),miR-130b-5p (and other miRNAs w/seed CUCUUUC),miR-133a-3p (and other miRNAs w/seed UUGGUCC),miR-17-5p (and other miRNAs w/seed AAAGUGC)…
Tissue Morphology	1.08E-15-4.17E-02	miR-1-3p (and other miRNAs w/seed GGAAUGU),miR-1233-3p (miRNAs w/seed GAGCCCU),miR-125b-5p (and other miRNAs w/seed CCCUGAG),miR-130b-5p (and other miRNAs w/seed CUCUUUC),miR-133a-3p (and other miRNAs w/seed UUGGUCC),miR-1343-3p (and other miRNAs w/seed UCCUGGG),miR-135a-5p (and other miRNAs w/seed AUGGCUU),miR-142-3p (and other miRNAs w/seed GUAGUGU),miR-142-5p (and other miRNAs w/seed AUAAAGU),…
Cell Death and Survival	3.27E-13-4.53E-02	let-7a-5p (and other miRNAs w/seed GAGGUAG),miR-1-3p (and other miRNAs w/seed GGAAUGU),miR-100-5p (and other miRNAs w/seed ACCCGUA),miR-101-3p (and other miRNAs w/seed ACAGUAC),miR-103-3p (and other miRNAs w/seed GCAGCAU),miR-10394-3p (and other miRNAs w/seed GGGCGCG),miR-10a-5p (and other miRNAs w/seed ACCCUGU),miR-122-5p (miRNAs w/seed GGAGUGU),miR-1224-5p (and other miRNAs w/seed UGAGGAC),miR-…
Endocrine System Disorders	6.46E-11-4.17E-02	let-7a-5p (and other miRNAs w/seed GAGGUAG),miR-1-3p (and other miRNAs w/seed GGAAUGU),miR-100-5p (and other miRNAs w/seed ACCCGUA),miR-103-3p (and other miRNAs w/seed GCAGCAU),miR-1185-5p (and other miRNAs w/seed GAGGAUA),miR-122-5p (miRNAs w/seed GGAGUGU),miR-124-3p (and other miRNAs w/seed AAGGCAC),miR-125b-2-3p (and other miRNAs w/seed CAAGUCA),miR-125b-5p (and other miRNAs w/seed CCCUGAG),mi…
Infectious Diseases	5.9E-10-2.34E-02	miR-100-5p (and other miRNAs w/seed ACCCGUA),miR-103-3p (and other miRNAs w/seed GCAGCAU),miR-1273h-5p (and other miRNAs w/seed UGGGAGG),miR-130a-3p (and other miRNAs w/seed AGUGCAA),miR-135a-5p (and other miRNAs w/seed AUGGCUU),miR-143-3p (and other miRNAs w/seed GAGAUGA),miR-148a-3p (and other miRNAs w/seed CAGUGCA),miR-16-5p (and other miRNAs w/seed AGCAGCA),miR-17-5p (and other miRNAs w/seed …
Organismal Development	5.9E-10-4.26E-02	miR-1-3p (and other miRNAs w/seed GGAAUGU),miR-103-3p (and other miRNAs w/seed GCAGCAU),miR-12197-3p (and other miRNAs w/seed CGGGGCU),miR-146a-5p (and other miRNAs w/seed GAGAACU),miR-148a-3p (and other miRNAs w/seed CAGUGCA),miR-17-5p (and other miRNAs w/seed AAAGUGC),miR-196a-5p (and other miRNAs w/seed AGGUAGU),miR-199a-3p (and other miRNAs w/seed CAGUAGU),miR-21-5p (and other miRNAs w/seed A…
Digestive System Development and Function	1.45E-08-1.45E-08	miR-100-5p (and other miRNAs w/seed ACCCGUA),miR-1273h-5p (and other miRNAs w/seed UGGGAGG),miR-130a-3p (and other miRNAs w/seed AGUGCAA),miR-135a-5p (and other miRNAs w/seed AUGGCUU),miR-143-3p (and other miRNAs w/seed GAGAUGA),miR-16-5p (and other miRNAs w/seed AGCAGCA),miR-199a-5p (and other miRNAs w/seed CCAGUGU),miR-210-3p (miRNAs w/seed UGUGCGU),miR-221-3p (and other miRNAs w/seed GCUACAU),…
Hepatic System Development and Function	1.45E-08-1.45E-08	miR-100-5p (and other miRNAs w/seed ACCCGUA),miR-1273h-5p (and other miRNAs w/seed UGGGAGG),miR-130a-3p (and other miRNAs w/seed AGUGCAA),miR-135a-5p (and other miRNAs w/seed AUGGCUU),miR-143-3p (and other miRNAs w/seed GAGAUGA),miR-16-5p (and other miRNAs w/seed AGCAGCA),miR-199a-5p (and other miRNAs w/seed CCAGUGU),miR-210-3p (miRNAs w/seed UGUGCGU),miR-221-3p (and other miRNAs w/seed GCUACAU),…
Organ Development	1.45E-08-4.17E-02	miR-100-5p (and other miRNAs w/seed ACCCGUA),miR-1273h-5p (and other miRNAs w/seed UGGGAGG),miR-130a-3p (and other miRNAs w/seed AGUGCAA),miR-135a-5p (and other miRNAs w/seed AUGGCUU),miR-143-3p (and other miRNAs w/seed GAGAUGA),miR-146a-5p (and other miRNAs w/seed GAGAACU),miR-16-5p (and other miRNAs w/seed AGCAGCA),miR-199a-3p (and other miRNAs w/seed CAGUAGU),miR-199a-5p (and other miRNAs w/se…
Cell Cycle	1.74E-06-4.17E-02	let-7a-5p (and other miRNAs w/seed GAGGUAG),miR-100-5p (and other miRNAs w/seed ACCCGUA),miR-122b-3p (and other miRNAs w/seed AACACCA),miR-127-5p (miRNAs w/seed UGAAGCU),miR-1273h-5p (and other miRNAs w/seed UGGGAGG),miR-130a-5p (miRNAs w/seed CUCUUUU),miR-132-3p (and other miRNAs w/seed AACAGUC),miR-135a-5p (and other miRNAs w/seed AUGGCUU),miR-144-3p (miRNAs w/seed ACAGUAU),miR-145-5p (and othe…
Lipid Metabolism	3.39E-05-5.25E-03	miR-10a-5p (and other miRNAs w/seed ACCCUGU),miR-186-5p (miRNAs w/seed AAAGAAU),miR-204-5p (and other miRNAs w/seed UCCCUUU),miR-20a-3p (miRNAs w/seed CUGCAUU),miR-21-5p (and other miRNAs w/seed AGCUUAU),miR-221-3p (and other miRNAs w/seed GCUACAU),miR-30c-5p (and other miRNAs w/seed GUAAACA)
Metabolic Disease	3.39E-05-3.99E-02	let-7a-5p (and other miRNAs w/seed GAGGUAG),miR-1-3p (and other miRNAs w/seed GGAAUGU),miR-100-5p (and other miRNAs w/seed ACCCGUA),miR-103-3p (and other miRNAs w/seed GCAGCAU),miR-10a-5p (and other miRNAs w/seed ACCCUGU),miR-122-5p (miRNAs w/seed GGAGUGU),miR-124-3p (and other miRNAs w/seed AAGGCAC),miR-125b-5p (and other miRNAs w/seed CCCUGAG),miR-126a-3p (and other miRNAs w/seed CGUACCG),miR-1…
Small Molecule Biochemistry	3.39E-05-2.8E-02	miR-100-5p (and other miRNAs w/seed ACCCGUA),miR-10a-5p (and other miRNAs w/seed ACCCUGU),miR-186-5p (miRNAs w/seed AAAGAAU),miR-204-5p (and other miRNAs w/seed UCCCUUU),miR-20a-3p (miRNAs w/seed CUGCAUU),miR-21-5p (and other miRNAs w/seed AGCUUAU),miR-221-3p (and other miRNAs w/seed GCUACAU),miR-30c-5p (and other miRNAs w/seed GUAAACA),miR-34a-5p (and other miRNAs w/seed GGCAGUG),miR-92a-3p (and…
Connective Tissue Development and Function	1.48E-04-4.26E-02	let-7a-5p (and other miRNAs w/seed GAGGUAG),miR-12197-3p (and other miRNAs w/seed CGGGGCU),miR-16-5p (and other miRNAs w/seed AGCAGCA),miR-17-5p (and other miRNAs w/seed AAAGUGC),miR-196a-5p (and other miRNAs w/seed AGGUAGU),miR-21-5p (and other miRNAs w/seed AGCUUAU),miR-3118 (and other miRNAs w/seed GUGACUG),miR-369-3p (miRNAs w/seed AUAAUAC),miR-374b-5p (and other miRNAs w/seed UAUAAUA),miR-37…
Tissue Development	1.48E-04-4.46E-02	miR-1-3p (and other miRNAs w/seed GGAAUGU),miR-12197-3p (and other miRNAs w/seed CGGGGCU),miR-125b-5p (and other miRNAs w/seed CCCUGAG),miR-146a-5p (and other miRNAs w/seed GAGAACU),miR-17-5p (and other miRNAs w/seed AAAGUGC),miR-196a-5p (and other miRNAs w/seed AGGUAGU),miR-199a-3p (and other miRNAs w/seed CAGUAGU),miR-204-5p (and other miRNAs w/seed UCCCUUU),miR-21-5p (and other miRNAs w/seed A…
Dermatological Diseases and Conditions	1.96E-04-1.68E-02	let-7a-5p (and other miRNAs w/seed GAGGUAG),miR-1-3p (and other miRNAs w/seed GGAAUGU),miR-103-3p (and other miRNAs w/seed GCAGCAU),miR-12204-5p (and other miRNAs w/seed UGAGUCU),miR-124-3p (and other miRNAs w/seed AAGGCAC),miR-125a-3p (miRNAs w/seed CAGGUGA),miR-125b-5p (and other miRNAs w/seed CCCUGAG),miR-126a-3p (and other miRNAs w/seed CGUACCG),miR-128-3p (and other miRNAs w/seed CACAGUG),mi…
Embryonic Development	3.89E-04-4.26E-02	let-7a-5p (and other miRNAs w/seed GAGGUAG),miR-10a-5p (and other miRNAs w/seed ACCCUGU),miR-12197-3p (and other miRNAs w/seed CGGGGCU),miR-146a-5p (and other miRNAs w/seed GAGAACU),miR-16-5p (and other miRNAs w/seed AGCAGCA),miR-17-5p (and other miRNAs w/seed AAAGUGC),miR-196a-5p (and other miRNAs w/seed AGGUAGU),miR-199a-3p (and other miRNAs w/seed CAGUAGU),miR-199a-5p (and other miRNAs w/seed …
Hematological System Development and Function	7.16E-04-4.46E-02	miR-12197-3p (and other miRNAs w/seed CGGGGCU),miR-124-3p (and other miRNAs w/seed AAGGCAC),miR-125b-5p (and other miRNAs w/seed CCCUGAG),miR-132-3p (and other miRNAs w/seed AACAGUC),miR-143-3p (and other miRNAs w/seed GAGAUGA),miR-145-5p (and other miRNAs w/seed UCCAGUU),miR-146a-5p (and other miRNAs w/seed GAGAACU),miR-150-5p (and other miRNAs w/seed CUCCCAA),miR-155-5p (miRNAs w/seed UAAUGCU),…
Hematopoiesis	7.16E-04-4.46E-02	miR-12197-3p (and other miRNAs w/seed CGGGGCU),miR-125b-5p (and other miRNAs w/seed CCCUGAG),miR-146a-5p (and other miRNAs w/seed GAGAACU),miR-196a-5p (and other miRNAs w/seed AGGUAGU),miR-21-5p (and other miRNAs w/seed AGCUUAU),miR-3118 (and other miRNAs w/seed GUGACUG),miR-34a-5p (and other miRNAs w/seed GGCAGUG),miR-494-3p (miRNAs w/seed GAAACAU),miR-9-5p (and other miRNAs w/seed CUUUGGU)
Lymphoid Tissue Structure and Development	7.16E-04-4.46E-02	miR-12197-3p (and other miRNAs w/seed CGGGGCU),miR-125b-5p (and other miRNAs w/seed CCCUGAG),miR-146a-5p (and other miRNAs w/seed GAGAACU),miR-196a-5p (and other miRNAs w/seed AGGUAGU),miR-21-5p (and other miRNAs w/seed AGCUUAU),miR-3118 (and other miRNAs w/seed GUGACUG),miR-34a-5p (and other miRNAs w/seed GGCAGUG),miR-494-3p (miRNAs w/seed GAAACAU),miR-9-5p (and other miRNAs w/seed CUUUGGU)
Cellular Response to Therapeutics	1.93E-03-4.45E-02	miR-139-5p (miRNAs w/seed CUACAGU),miR-140-5p (and other miRNAs w/seed AGUGGUU),miR-145-3p (miRNAs w/seed GAUUCCU),miR-145-5p (and other miRNAs w/seed UCCAGUU),miR-148b-5p (and other miRNAs w/seed AGUUCUG),miR-16-5p (and other miRNAs w/seed AGCAGCA),miR-17-5p (and other miRNAs w/seed AAAGUGC),miR-186-5p (miRNAs w/seed AAAGAAU),miR-193a-5p (miRNAs w/seed GGGUCUU),miR-196a-5p (and other miRNAs w/se…
Cell-To-Cell Signaling and Interaction	2.86E-03-4.17E-02	miR-1-3p (and other miRNAs w/seed GGAAUGU),miR-124-3p (and other miRNAs w/seed AAGGCAC),miR-125b-5p (and other miRNAs w/seed CCCUGAG),miR-133a-3p (and other miRNAs w/seed UUGGUCC),miR-155-5p (miRNAs w/seed UAAUGCU),miR-16-5p (and other miRNAs w/seed AGCAGCA),miR-17-5p (and other miRNAs w/seed AAAGUGC),miR-196a-5p (and other miRNAs w/seed AGGUAGU),miR-199a-5p (and other miRNAs w/seed CCAGUGU),miR-…
DNA Replication, Recombination, and Repair	2.86E-03-2.8E-02	miR-130a-3p (and other miRNAs w/seed AGUGCAA),miR-185-5p (and other miRNAs w/seed GGAGAGA),miR-204-5p (and other miRNAs w/seed UCCCUUU),miR-328-3p (and other miRNAs w/seed UGGCCCU),miR-708-5p (and other miRNAs w/seed AGGAGCU)
Hair and Skin Development and Function	2.86E-03-2.8E-02	miR-204-5p (and other miRNAs w/seed UCCCUUU),miR-31-5p (and other miRNAs w/seed GGCAAGA),miR-328-3p (and other miRNAs w/seed UGGCCCU)
Cardiovascular System Development and Function	5.25E-03-4.17E-02	miR-1-3p (and other miRNAs w/seed GGAAUGU),miR-17-5p (and other miRNAs w/seed AAAGUGC),miR-199a-3p (and other miRNAs w/seed CAGUAGU),miR-590-3p (miRNAs w/seed AAUUUUA),miR-92a-3p (and other miRNAs w/seed AUUGCAC)
Cell Morphology	5.25E-03-4.26E-02	miR-124-3p (and other miRNAs w/seed AAGGCAC),miR-125b-5p (and other miRNAs w/seed CCCUGAG),miR-130a-3p (and other miRNAs w/seed AGUGCAA),miR-139-5p (miRNAs w/seed CUACAGU),miR-143-3p (and other miRNAs w/seed GAGAUGA),miR-145-5p (and other miRNAs w/seed UCCAGUU),miR-148a-3p (and other miRNAs w/seed CAGUGCA),miR-16-5p (and other miRNAs w/seed AGCAGCA),miR-17-5p (and other miRNAs w/seed AAAGUGC),miR…
Cellular Assembly and Organization	5.25E-03-2.8E-02	miR-1-3p (and other miRNAs w/seed GGAAUGU),miR-135a-5p (and other miRNAs w/seed AUGGCUU),miR-29b-3p (and other miRNAs w/seed AGCACCA),miR-501-3p (and other miRNAs w/seed AUGCACC)
Nervous System Development and Function	5.25E-03-4.17E-02	miR-1-3p (and other miRNAs w/seed GGAAUGU),miR-135a-5p (and other miRNAs w/seed AUGGCUU),miR-182-5p (and other miRNAs w/seed UUGGCAA),miR-29b-3p (and other miRNAs w/seed AGCACCA),miR-501-3p (and other miRNAs w/seed AUGCACC)
Humoral Immune Response	1E-02-4.17E-02	miR-132-3p (and other miRNAs w/seed AACAGUC),miR-150-5p (and other miRNAs w/seed CUCCCAA)
Tumor Morphology	1.19E-02-4.17E-02	miR-125b-5p (and other miRNAs w/seed CCCUGAG),miR-133a-3p (and other miRNAs w/seed UUGGUCC),miR-17-5p (and other miRNAs w/seed AAAGUGC),miR-193a-5p (miRNAs w/seed GGGUCUU),miR-200b-3p (and other miRNAs w/seed AAUACUG),miR-21-5p (and other miRNAs w/seed AGCUUAU),miR-221-3p (and other miRNAs w/seed GCUACAU),miR-29c-5p (miRNAs w/seed GACCGAU),miR-30c-5p (and other miRNAs w/seed GUAAACA),miR-9-3p (an…
Cellular Function and Maintenance	1.3E-02-4.17E-02	miR-1-3p (and other miRNAs w/seed GGAAUGU),miR-10a-5p (and other miRNAs w/seed ACCCUGU),miR-124-3p (and other miRNAs w/seed AAGGCAC),miR-125b-5p (and other miRNAs w/seed CCCUGAG),miR-130a-3p (and other miRNAs w/seed AGUGCAA),miR-139-5p (miRNAs w/seed CUACAGU),miR-143-3p (and other miRNAs w/seed GAGAUGA),miR-148a-3p (and other miRNAs w/seed CAGUGCA),miR-16-5p (and other miRNAs w/seed AGCAGCA),miR-…
Free Radical Scavenging	2.09E-02-2.09E-02	miR-100-5p (and other miRNAs w/seed ACCCGUA),miR-92a-3p (and other miRNAs w/seed AUUGCAC)
Molecular Transport	2.09E-02-2.8E-02	miR-100-5p (and other miRNAs w/seed ACCCGUA),miR-34a-5p (and other miRNAs w/seed GGCAGUG),miR-92a-3p (and other miRNAs w/seed AUUGCAC)
Organ Morphology	2.4E-02-4.17E-02	miR-1-3p (and other miRNAs w/seed GGAAUGU),miR-17-5p (and other miRNAs w/seed AAAGUGC),miR-199a-3p (and other miRNAs w/seed CAGUAGU),miR-590-3p (miRNAs w/seed AAUUUUA),miR-92a-3p (and other miRNAs w/seed AUUGCAC)
Auditory Disease	2.8E-02-2.8E-02	miR-96-5p (and other miRNAs w/seed UUGGCAC)
Carbohydrate Metabolism	2.8E-02-2.8E-02	miR-34a-5p (and other miRNAs w/seed GGCAGUG)
Drug Metabolism	2.8E-02-2.8E-02	miR-34a-5p (and other miRNAs w/seed GGCAGUG)
Immune Cell Trafficking	2.8E-02-4.17E-02	miR-124-3p (and other miRNAs w/seed AAGGCAC),miR-125b-5p (and other miRNAs w/seed CCCUGAG),miR-16-5p (and other miRNAs w/seed AGCAGCA),miR-223-3p (miRNAs w/seed GUCAGUU)
Respiratory System Development and Function	2.8E-02-2.8E-02	miR-34a-5p (and other miRNAs w/seed GGCAGUG),miR-570-3p (miRNAs w/seed GAAAACA)
Behavior	4.17E-02-4.17E-02	miR-182-5p (and other miRNAs w/seed UUGGCAA)

## Sheet: Neurological Disease
Categories	Diseases or Functions Annotation	p-value	Activation z-score	#Molecules
Neurological Disease	Experimentally-induced epilepsy	6.55e-38	-1.35	34
	Kainic acid-induced epileptic seizure	1.14e-34	-1.084	28
	Sporadic amyotrophic lateral sclerosis	3.1e-34		45
	Chronic epilepsy	8.81e-34		30
	Chronic phase kainic acid-induced epileptic seizure	1.73e-30		24
	Sporadic neurological disorder	1.97e-29		46
	Chronic phase pilocarpine-induced status epilepticus	2.51e-29		24
	Amyotrophic lateral sclerosis	4.57e-27		57
	Experimental autoimmune encephalomyelitis	3.97e-18		45
	Encephalitis	1.64e-16		46
	Myocardial sarcoidosis	5.02e-16		13
	Progressive motor neuropathy	4.67e-12		67
	Autoimmune neurological disorder	7.91e-11		50
	Epilepsy	3.62e-10	-1.35	37
	Dilated cardiomyopathy	5.86e-08		27
	Myelin oligodendrocyte glycoprotein induced experimental autoimmune encephalomyelitis	5.39e-07		14
	Intrinsic cardiomyopathy	6.32e-07		29
	Progressive encephalopathy	1.53e-06		75
	Progressive neurological disorder	8.63e-05		77
	Spinal muscular atrophy	0.00112		7
	Epilepsy or neurodevelopmental disorder	0.00211	-1.35	39
	Nonfamilial Alzheimer disease	0.00217		4
	Familial motor neuron disease	0.00242		10
	Early symptomatic stage Huntington disease	0.01		2
	Cardiomyopathy	0.0103	1.4	47
	Apoptosis of glioblastoma cells	0.0119		2
	DiGeorge syndrome	0.0234		2
	Primary astrocytoma	0.0261		2
	Spinal-onset amyotrophic lateral sclerosis	0.028		1
	Nonsyndromic autosomal dominant 50 deafness	0.028		1
	Brain melanoma	0.028		1
	Differentiation of glioblastoma cancer stem cells	0.0417		1
	Primary central nervous system tumor	0.0488		6
