# Supplementary material for: Dysregulation of miRNAs in Sicilian Patients with Huntington’s Disease
Source: Diagnostics (Basel). 2025 Sep 25;15(19):2454. doi: 10.3390/diagnostics15192454 (PMC12523310; doi:10.3390/diagnostics15192454)
Supplement: Supplementary file 1 [file diagnostics-15-02454-s001.zip › Table_S3_Networks.xlsx]

## Sheet: Sheet0
© 2000-2025 QIAGEN. All rights reserved.
ID	Molecules in Network	Score	Focus Molecules	Top Diseases and Functions
1	AKT,ATP synthase,Cytochrome bc1,DNA methyltransferase,miR-101-3p (and other miRNAs w/seed ACAGUAC),miR-122b-3p (and other miRNAs w/seed AACACCA),miR-126a-5p (and other miRNAs w/seed AUUAUUA),miR-133a-3p (and other miRNAs w/seed UUGGUCC),miR-135a-5p (and other miRNAs w/seed AUGGCUU),miR-139-5p (miRNAs w/seed CUACAGU),miR-141-3p (and other miRNAs w/seed AACACUG),miR-142-5p (and other miRNAs w/seed …	48	29	[Cancer, Organismal Injury and Abnormalities, Reproductive System Disease]
2	C-SRC,cytochrome-c oxidase,ERK1/2,HLA-DR group,let-7f-2-3p (and other miRNAs w/seed UAUACAG),MAP1LC3,miR-10a-5p (and other miRNAs w/seed ACCCUGU),miR-12114 (and other miRNAs w/seed AGGUGGA),miR-1229-3p (miRNAs w/seed UCUCACC),miR-127-3p (miRNAs w/seed CGGAUCC),miR-128-3p (and other miRNAs w/seed CACAGUG),miR-130a-3p (and other miRNAs w/seed AGUGCAA),miR-146a-5p (and other miRNAs w/seed GAGAACU),m…	46	28	[Neurological Disease, Organismal Injury and Abnormalities, Psychological Disorders]
3	collagen alpha1,CREB,estrogen receptor,growth hormone,insulin,JUN/JUNB/JUND,miR-1-3p (and other miRNAs w/seed GGAAUGU),miR-103-3p (and other miRNAs w/seed GCAGCAU),miR-124-3p (and other miRNAs w/seed AAGGCAC),miR-125b-5p (and other miRNAs w/seed CCCUGAG),miR-126a-3p (and other miRNAs w/seed CGUACCG),miR-148a-3p (and other miRNAs w/seed CAGUGCA),miR-151-3p (and other miRNAs w/seed UAGACUG),miR-186…	43	27	[Cancer, Gastrointestinal Disease, Organismal Injury and Abnormalities]
4	Ap1,CG,ERK,FSH,IL12 (family),interferon alpha,JNK,let-7a-5p (and other miRNAs w/seed GAGGUAG),MAP2K1/2,miR-100-5p (and other miRNAs w/seed ACCCGUA),miR-125a-3p (miRNAs w/seed CAGGUGA),miR-145-5p (and other miRNAs w/seed UCCAGUU),miR-155-5p (miRNAs w/seed UAAUGCU),miR-184 (and other miRNAs w/seed GGACGGA),miR-18a-5p (and other miRNAs w/seed AAGGUGC),miR-1909-5p (miRNAs w/seed GAGUGCC),miR-191-5p (…	32	22	[Cancer, Organismal Injury and Abnormalities, Reproductive System Disease]
5	AGT,CD274,DLEU2,Gnasas1,IRF6,miR-1185-5p (and other miRNAs w/seed GAGGAUA),mir-127,miR-127-5p (miRNAs w/seed UGAAGCU),miR-141-3p (and other miRNAs w/seed AACACUG),mir-154 (includes others),miR-154-3p (and other miRNAs w/seed AUCAUAC),miR-154-5p (miRNAs w/seed AGGUUAU),mir-19 (includes others),mir-194 (includes others),miR-194-5p (miRNAs w/seed GUAACAG),miR-200b-3p (and other miRNAs w/seed AAUACUG…	28	20	[Cancer, Organismal Injury and Abnormalities, Reproductive System Disease]
6	AGT,BCL2,GRN,KCNQ4,MIAT,mir-1249 (includes others),miR-1249-3p (and other miRNAs w/seed CGCCCUU),miR-1249-5p (and other miRNAs w/seed GGAGGGA),miR-141-3p (and other miRNAs w/seed AACACUG),mir-153 (includes others),miR-153-3p (miRNAs w/seed UGCAUAG),miR-153-5p (miRNAs w/seed CAUUUUU),mir-29 (includes others),miR-29b-1-5p (miRNAs w/seed CUGGUUU),miR-29b-5p (and other miRNAs w/seed UGGUUUC),mir-322 …	26	19	[Gene Expression, Organismal Injury and Abnormalities, Reproductive System Disease]
7	ALOX5,DAZL,let-7a-3p (and other miRNAs w/seed UAUACAA),let-7i-3p (miRNAs w/seed UGCGCAA),LINC02575,miR-146a-3p (and other miRNAs w/seed CUCUGAA),mir-148 (includes others),miR-148b-5p (and other miRNAs w/seed AGUUCUG),mir-183,miR-183-5p (miRNAs w/seed AUGGCAC),mir-19 (includes others),mir-191 (includes others),miR-191-3p (miRNAs w/seed CUGCGCU),miR-219a-5p (and other miRNAs w/seed GAUUGUC),mir-221…	24	18	[Gene Expression, Organismal Injury and Abnormalities, Reproductive System Disease]
8	AGO2,AGO3,ERBB2,miR-1224-5p (and other miRNAs w/seed UGAGGAC),mir-130 (includes others),miR-130b-5p (and other miRNAs w/seed CUCUUUC),miR-150-3p (miRNAs w/seed UGGUACA),mir-183,miR-183-3p (miRNAs w/seed UGAAUUA),mir-188 (includes others),miR-188-5p (and other miRNAs w/seed AUCCCUU),miR-204-3p (and other miRNAs w/seed CUGGGAA),mir-31 (includes others),miR-31-3p (and other miRNAs w/seed GCUAUGC),mi…	22	16	[Gene Expression, Organismal Injury and Abnormalities, Reproductive System Disease]
9	ESR1,miR-1915-3p (and other miRNAs w/seed CCCAGGG),miR-3082-3p (and other miRNAs w/seed ACAUGGC),miR-3198 (and other miRNAs w/seed UGGAGUC),mir-3198 (includes others),mir-345 (includes others),miR-345-5p (miRNAs w/seed CUGACUC),mir-3605,miR-3605-5p (and other miRNAs w/seed GAGGAUG),mir-4446,miR-4446-3p (miRNAs w/seed AGGGCUG),miR-4525 (and other miRNAs w/seed GGGGGAU),miR-4649-5p (and other miRNA…	20	16	[Glomerular Injury, Inflammatory Disease, Inflammatory Response]
10	ADAMTS5,ESR1,mir-1180,miR-1180-3p (miRNAs w/seed UUCCGGC),mir-140,miR-140-5p (and other miRNAs w/seed AGUGGUU),miR-149-3p (and other miRNAs w/seed GGGAGGG),miR-181a-1-3p (and other miRNAs w/seed CCAUCGA),miR-182-5p (and other miRNAs w/seed UUGGCAA),mir-3150 (includes others),miR-3150b-3p (and other miRNAs w/seed GAGGAGA),miR-3173-5p (and other miRNAs w/seed GCCCUGC),mir-338 (includes others),miR-…	20	16	[Inflammatory Disease, Neurological Disease, Organismal Injury and Abnormalities]
11	AGO2,ALOX5,CDKN2A,CXCL8,DNMT3B,FASN,HSP70,hydrogen peroxide,LINC02575,MEF2C,melatonin,miR-3473g (and other miRNAs w/seed AAAAGUG),miR-3609 (and other miRNAs w/seed AAAGUGA),mir-361,miR-361-5p (miRNAs w/seed UAUCAGA),mir-493,miR-493-5p (miRNAs w/seed UGUACAU),mir-548 (includes others),miR-548ao-5p (and other miRNAs w/seed GAAGUAA),miR-548av-5p (and other miRNAs w/seed AAAGUAC),miR-548b-3p (miRNAs …	20	16	[Cellular Development, Cellular Movement, Embryonic Development]
12	ATM,BRAF,CTNNB1,DANCR,LINC00472,miR-101-3p (and other miRNAs w/seed ACAGUAC),miR-101-5p (miRNAs w/seed AGUUAUC),mir-1270,mir-1275,miR-1275 (and other miRNAs w/seed UGGGGGA),mir-187,miR-187-3p (miRNAs w/seed CGUGUCU),mir-190 (includes others),miR-190a-5p (and other miRNAs w/seed GAUAUGU),miR-1914-3p (and other miRNAs w/seed GAGGGGU),miR-199a-3p (and other miRNAs w/seed CAGUAGU),miR-200b-3p (and ot…	20	16	[Cancer, Organismal Injury and Abnormalities, Reproductive System Disease]
13	BCAR4,BST1,GATA2,HCG18,HULC,HULC,IL6,MEP1A,miR-141-3p (and other miRNAs w/seed AACACUG),miR-141-5p (and other miRNAs w/seed AUCUUCC),miR-147 (and other miRNAs w/seed UGUGCGG),miR-181a-2-3p (and other miRNAs w/seed CCACUGA),miR-18a-5p (and other miRNAs w/seed AAGGUGC),miR-200a-5p (and other miRNAs w/seed AUCUUAC),miR-3164 (and other miRNAs w/seed GUGACUU),miR-3183 (and other miRNAs w/seed CCUCUCU)…	20	16	[Connective Tissue Disorders, Inflammatory Disease, Inflammatory Response]
14	AR,BAX,BCL2L12,BMF,BTG2,Gnasas1,HIPK3,MIAT,miR-125b-2-3p (and other miRNAs w/seed CAAGUCA),miR-129-1-3p (and other miRNAs w/seed AGCCCUU),mir-1307,miR-1307-5p (miRNAs w/seed CGACCGG),mir-185,miR-185-3p (and other miRNAs w/seed GGGGCUG),miR-223-5p (miRNAs w/seed GUGUAUU),miR-28-3p (and other miRNAs w/seed ACUAGAU),mir-3180 (includes others),miR-3180-3p (and other miRNAs w/seed GGGGCGG),miR-3180-5p…	20	16	[Developmental Disorder, Hereditary Disorder, Organismal Injury and Abnormalities]
15	mir-1260a,miR-1260a (and other miRNAs w/seed UCCCACC),mir-1260b,mir-154 (includes others),miR-2115-3p (miRNAs w/seed AUCAGAA),mir-214 (includes others),miR-3120 (and other miRNAs w/seed ACAGCAA),miR-3124-5p (miRNAs w/seed UCGCGGG),mir-3130 (includes others),miR-3130-3p (miRNAs w/seed CUGCACC),mir-3158 (includes others),miR-3158-3p (miRNAs w/seed AGGGCUU),mir-3179 (includes others),miR-3179 (miRNA…	19	15	[Gastrointestinal Disease, Hepatic System Disease, Liver Cholestasis]
16	CD276,DKK1,E2F7,GZMB,miR-12118 (and other miRNAs w/seed AAGGAGG),mir-1226,miR-1226-3p (miRNAs w/seed CACCAGC),miR-16-1-3p (miRNAs w/seed CAGUAUU),miR-27b-5p (miRNAs w/seed GAGCUUA),mir-3122,mir-3127,miR-3127-5p (miRNAs w/seed UCAGGGC),mir-3173,miR-3199 (and other miRNAs w/seed GGGACUG),mir-3199 (includes others),mir-379 (includes others),mir-3913 (includes others),miR-3913-5p (and other miRNAs w/…	19	15	[Organismal Injury and Abnormalities, Reproductive System Disease, Skeletal and Muscular System Development and Function]
17	AGO2,ALOX5,EPHB6,HIF1A,hydrogen peroxide,LINC02575,mir-1270,miR-1270 (and other miRNAs w/seed UGGAGAU),mir-1277,miR-1277-3p (and other miRNAs w/seed ACGUAGA),mir-130 (includes others),miR-130a-3p (and other miRNAs w/seed AGUGCAA),miR-130a-5p (miRNAs w/seed CUCUUUU),mir-146 (includes others),miR-146b-3p (miRNAs w/seed CCCUGUG),mir-219 (includes others),miR-219a-1-3p (miRNAs w/seed GAGUUGA),miR-301…	19	15	[Glomerular Injury, Inflammatory Disease, Inflammatory Response]
18	ADAMTS5,Cytochrome bc1,EGOT,ELF3-AS1,GAS5,IHH,LGR5,mir-144,miR-144-3p (miRNAs w/seed ACAGUAU),mir-1976,miR-1976 (and other miRNAs w/seed CUCCUGC),miR-22-5p (and other miRNAs w/seed GUUCUUC),miR-223-3p (miRNAs w/seed GUCAGUU),mir-33 (includes others),miR-33-3p (and other miRNAs w/seed AAUGUUU),miR-33-5p (and other miRNAs w/seed UGCAUUG),miR-3617-5p (and other miRNAs w/seed AAGACAU),mir-374 (includ…	19	15	[Neurological Disease, Organismal Injury and Abnormalities, Reproductive System Disease]
19	BCL2L1,cholesterol,D-glucose,G6PC3,GAS7,HOTTIP,hydrogen sulfide,LDH (family),miR-122-5p (miRNAs w/seed GGAGUGU),miR-1287-3p (and other miRNAs w/seed UCUAGCC),mir-1304,miR-1304-5p (miRNAs w/seed UUGAGGC),miR-21-5p (and other miRNAs w/seed AGCUUAU),mir-337,miR-337-3p (miRNAs w/seed UCCUAUA),miR-337-5p (miRNAs w/seed AACGGCU),mir-344 (includes others),miR-344a-5p (and other miRNAs w/seed CAGGCUC),mi…	19	15	[Lipid Metabolism, Molecular Transport, Small Molecule Biochemistry]
20	ADCY1,Cox8b,ESR1,FAS-AS1,LTBP1,mir-1233 (includes others),miR-1233-3p (miRNAs w/seed GAGCCCU),mir-1236,miR-1236-5p (miRNAs w/seed GAGUGAC),mir-1247,miR-1247-3p (and other miRNAs w/seed GGGAACG),mir-17 (includes others),mir-19 (includes others),miR-19b-1-5p (and other miRNAs w/seed GUUUUGC),miR-19b-3p (and other miRNAs w/seed GUGCAAA),mir-25 (includes others),miR-3074 (and other miRNAs w/seed AUAU…	17	14	[Cellular Development, Organismal Injury and Abnormalities, Reproductive System Disease]
21	AGO1,AGO2,AGO3,BMPR2,CDH2,EPHB6,let-7 (includes others),LINC02575,miR-106a-3p (and other miRNAs w/seed UGCAAUG),miR-12202-3p (and other miRNAs w/seed CUUCUCU),miR-1273h-3p (miRNAs w/seed UGCAGAC),miR-1273h-5p (and other miRNAs w/seed UGGGAGG),miR-151-5p (and other miRNAs w/seed CGAGGAG),mir-17 (includes others),miR-18a-3p (and other miRNAs w/seed CUGCCCU),miR-18b-3p (miRNAs w/seed GCCCUAA),mir-23…	17	14	[Connective Tissue Disorders, Inflammatory Disease, Organismal Injury and Abnormalities]
22	AGO1,Agtr1a,ALOX5,ARHGAP32,CD209,DROSHA,EPHB6,GRIA1,let-7 (includes others),LINC02575,mir-10 (includes others),miR-100-5p (and other miRNAs w/seed ACCCGUA),miR-10a-3p (miRNAs w/seed AAAUUCG),miR-10a-5p (and other miRNAs w/seed ACCCUGU),mir-132 (includes others),miR-132-3p (and other miRNAs w/seed AACAGUC),miR-132-5p (miRNAs w/seed CCGUGGC),miR-346 (and other miRNAs w/seed GUCUGCC),miR-3585-5p (an…	17	14	[Cancer, Neurological Disease, Organismal Injury and Abnormalities]
23	CRNDE,DMTF1,EPHB6,HAPSTR1,HSP27,miR-10396b-5p (and other miRNAs w/seed GGCGGGG),mir-1294,miR-1294 (and other miRNAs w/seed GUGAGGU),mir-1908,miR-199a-3p (and other miRNAs w/seed CAGUAGU),mir-221 (includes others),miR-221-5p (and other miRNAs w/seed CCUGGCA),mir-32,miR-32-3p (miRNAs w/seed AAUUUAG),mir-335,miR-339-5p (and other miRNAs w/seed CCCUGUC),miR-3584-5p (and other miRNAs w/seed GGAGGAG),m…	17	14	[Cancer, Connective Tissue Disorders, Organismal Injury and Abnormalities]
24	beta-estradiol,CA12,CDKN2B-AS1,CRIM1,DOK7,EMP2,FAUP4,GOT,ILF3,JAK2,LINC00536,LINC02568,miR-1298-5p (and other miRNAs w/seed UCAUUCG),miR-1343-3p (and other miRNAs w/seed UCCUGGG),miR-135a-1-3p (and other miRNAs w/seed AUAGGGA),mir-140,mir-181 (includes others),miR-181b-1-3p (and other miRNAs w/seed UCACUGA),miR-181c-3p (miRNAs w/seed ACCAUCG),miR-181d-3p (miRNAs w/seed CACCGGG),mir-199 (includes …	17	14	[Cell Cycle, Cellular Movement, Organismal Injury and Abnormalities]
25	AGO2,ALOX5,CTNNB1,HNF4A,IGF1R,mir-1296,miR-1296-5p (miRNAs w/seed UAGGGCC),mir-15 (includes others),mir-154 (includes others),miR-15a-3p (miRNAs w/seed AGGCCAU),miR-15b-3p (miRNAs w/seed GAAUCAU),mir-29 (includes others),miR-29a-5p (miRNAs w/seed CUGAUUU),miR-29c-5p (miRNAs w/seed GACCGAU),miR-3201 (and other miRNAs w/seed GGAUAUG),mir-339,miR-339-3p (miRNAs w/seed GAGCGCC),mir-467 (includes othe…	15	13	[Gene Expression, Organismal Injury and Abnormalities, Reproductive System Disease]
