# Supplementary material for: Dysregulation of miRNAs in Sicilian Patients with Huntington’s Disease
Source: Diagnostics (Basel). 2025 Sep 25;15(19):2454. doi: 10.3390/diagnostics15192454 (PMC12523310; doi:10.3390/diagnostics15192454)
Supplement: Supplementary file 1 [file diagnostics-15-02454-s001.zip › Table_S4- Def_Mirna-Target_FilterIPA.xlsx]

## Sheet: Sheet0
© 2000-2025 QIAGEN. All rights reserved.
ID	Symbol	Expr Log Ratio	Source	miRNA Confidence	ID	Symbol	Expr Log Ratio	Pathway
hsa-let-7g-3p	let-7a-2-3p (and other miRNAs w/seed UGUACAG)	-5773	TargetScan Human	High (predicted)	CLEC1B	CLEC1B	-1,906	GPVI-mediated activation cascade,Heme signaling
hsa-let-7g-3p	let-7a-2-3p (and other miRNAs w/seed UGUACAG)	-5773	TargetScan Mouse	High (predicted)	IFT57	IFT57	-1,328	BBSome Signaling Pathway,Cilium Assembly,Hedgehog 'off' state,Huntington's Disease Signaling
hsa-let-7g-3p	let-7a-2-3p (and other miRNAs w/seed UGUACAG)	-5773	TargetScan Human	High (predicted)	RPL7A	RPL7A	-4,010	Coronavirus Replication Pathway,EIF2 Signaling,Eukaryotic Translation Elongation,Eukaryotic Translation Initiation,Eukaryotic Translation Termination,Major pathway of rRNA processing in the nucleolus and cytosol,Nonsense-Mediated Decay (NMD),RAR Activation,Response of EIF2AK4 (GCN2) to amino acid deficiency,Ribosomal Quality Control Signaling Pathway,Selenoamino acid metabolism,Signaling by ROBO …
hsa-let-7g-3p	let-7a-2-3p (and other miRNAs w/seed UGUACAG)	-5773	TargetScan Mouse	High (predicted)	SPP1	SPP1	4,372	Altered T Cell and B Cell Signaling in Rheumatoid Arthritis,BEX2 Signaling Pathway,Bone Mineralization Signaling Pathway,Chronic Myeloid Leukemia Signaling,Cyclophilin Signaling Pathway,Degradation of the extracellular matrix,Hepatic Fibrosis Signaling Pathway,HOTAIR Regulatory Pathway,Integrin cell surface interactions,Osteoarthritis Pathway,Post-translational protein phosphorylation,Regulation …
hsa-miR-98-3p	let-7a-3p (and other miRNAs w/seed UAUACAA)	-6629	TargetScan Human	High (predicted)	EREG	EREG	-4,261	Cargo recognition for clathrin-mediated endocytosis,Clathrin-mediated endocytosis,ERBB Signaling,Extra-nuclear estrogen signaling,Neuregulin Signaling,PIP3 activates AKT signaling,RAF/MAP kinase cascade,S100 Family Signaling Pathway,Signaling by EGFR,Signaling by ERBB2,Signaling by ERBB4,Signaling by PTK6
hsa-miR-98-3p	let-7a-3p (and other miRNAs w/seed UAUACAA)	-6629	TargetScan Mouse	High (predicted)	FXYD2	FXYD2	1,589	Cardiac conduction,Ion channel transport
hsa-miR-98-3p	let-7a-3p (and other miRNAs w/seed UAUACAA)	-6629	TargetScan Human	High (predicted)	NRBF2	NRBF2	2,041	Autophagy,CLEAR Signaling Pathway,Generic Transcription Pathway
hsa-miR-98-3p	let-7a-3p (and other miRNAs w/seed UAUACAA)	-6629	TargetScan Human	High (predicted)	PMAIP1	PMAIP1	-1,385	Intrinsic Pathway for Apoptosis,Molecular Mechanisms of Cancer,MYC Mediated Apoptosis Signaling,p53 Signaling,Pulmonary Fibrosis Idiopathic Signaling Pathway,TP53 Regulates Transcription of Cell Death Genes
hsa-miR-98-3p	let-7a-3p (and other miRNAs w/seed UAUACAA)	-6629	TargetScan Human	High (predicted)	TGFBR3	TGFBR3	-1,362	Activin Inhibin Signaling Pathway,Cachexia Signaling Pathway,Cardiac Hypertrophy Signaling (Enhanced),Cellular Effects of Sildenafil (Viagra),CLEAR Signaling Pathway,CREB Signaling in Neurons,Epithelial Adherens Junction Signaling,Epithelial Membrane Protein Signaling Pathway,Factors Promoting Cardiogenesis in Vertebrates,FAK Signaling,FAT10 Cancer Signaling Pathway,Hepatic Fibrosis Signaling Pat…
hsa-let-7f-5p	let-7a-5p (and other miRNAs w/seed GAGGUAG)	-3490	TargetScan Human	High (predicted)	AMT	AMT	1,779	Glycine Cleavage Complex,Glyoxylate metabolism and glycine degradation
hsa-let-7f-5p	let-7a-5p (and other miRNAs w/seed GAGGUAG)	-3490	TargetScan Mouse,TargetScan Human	High (predicted),Moderate (predicted)	B3GNT7	B3GNT7	-2,827	Glycosaminoglycan metabolism,O-linked glycosylation
hsa-let-7f-5p	let-7a-5p (and other miRNAs w/seed GAGGUAG)	-3490	TargetScan Human	High (predicted)	CCL3L1	CCL3L1	-7,225	Agranulocyte Adhesion and Diapedesis,Class A/1 (Rhodopsin-like receptors),Granulocyte Adhesion and Diapedesis,Interleukin-10 signaling,Pathogen Induced Cytokine Storm Signaling Pathway
hsa-let-7f-5p	let-7a-5p (and other miRNAs w/seed GAGGUAG)	-3490	TargetScan Human	High (predicted)	CDKN1A	CDKN1A	-2,088	Activin Inhibin Signaling Pathway,AMPK Signaling,Antiproliferative Role of Somatostatin Receptor 2,Aryl Hydrocarbon Receptor Signaling,ATM Signaling,BAG2 Signaling Pathway,BEX2 Signaling Pathway,Bladder Cancer Signaling,Cell Cycle Checkpoints,Cell Cycle: G1/S Checkpoint Regulation,Cell Cycle: G2/M DNA Damage Checkpoint Regulation,Cerebral Malformation Signaling Pathway,CGAS-STING Signaling Pathwa…
hsa-let-7f-5p	let-7a-5p (and other miRNAs w/seed GAGGUAG)	-3490	TargetScan Human	High (predicted)	CLEC1B	CLEC1B	-1,906	GPVI-mediated activation cascade,Heme signaling
hsa-let-7f-5p	let-7a-5p (and other miRNAs w/seed GAGGUAG)	-3490	Ingenuity Expert Findings	Experimentally Observed	COL5A2	COL5A2	-1,969	Assembly of collagen fibrils and other multimeric structures,Collagen biosynthesis and modifying enzymes,Collagen chain trimerization,Collagen degradation,Extracellular matrix organization,GP6 Signaling Pathway,Hepatic Fibrosis / Hepatic Stellate Cell Activation,IL-4 Signaling,Integrin cell surface interactions,Microautophagy Signaling Pathway,NCAM signaling for neurite out-growth,Neutrophil Extr…
hsa-let-7f-5p	let-7a-5p (and other miRNAs w/seed GAGGUAG)	-3490	TarBase	Experimentally Observed	DOCK5	DOCK5	2,000	Factors involved in megakaryocyte development and platelet production,RHO GTPase cycle
hsa-let-7f-5p	let-7a-5p (and other miRNAs w/seed GAGGUAG)	-3490	TargetScan Mouse,TargetScan Human	High (predicted)	DTX2	DTX2	1,524	Notch Signaling,Signaling by NOTCH1
hsa-let-7f-5p	let-7a-5p (and other miRNAs w/seed GAGGUAG)	-3490	miRecords	Experimentally Observed	HYOU1	HYOU1	-2,509	Binding and Uptake of Ligands by Scavenger Receptors,XBP1(S) activates chaperone genes
hsa-let-7f-5p	let-7a-5p (and other miRNAs w/seed GAGGUAG)	-3490	TargetScan Mouse,TargetScan Human	High (predicted),Moderate (predicted)	LIMK2	LIMK2	2,741	ABRA Signaling Pathway,Actin Cytoskeleton Signaling,Activin Inhibin Signaling Pathway,Axonal Guidance Signaling,CCR3 Signaling in Eosinophils,CDC42 Signaling,Chemokine Signaling,EPH-Ephrin signaling,Ephrin Receptor Signaling,Epithelial Adherens Junction Signaling,Estrogen Receptor Signaling,Germ Cell-Sertoli Cell Junction Signaling,IL-8 Signaling,Natural Killer Cell Signaling,PAK Signaling,Phagos…
hsa-let-7f-5p	let-7a-5p (and other miRNAs w/seed GAGGUAG)	-3490	TargetScan Mouse,TargetScan Human	High (predicted)	MAPK6	MAPK6	-1,553	Activin Inhibin Signaling Pathway,Adrenomedullin signaling pathway,Apelin Adipocyte Signaling Pathway,Apelin Cardiomyocyte Signaling Pathway,CDK5 Signaling,Cellular Effects of Sildenafil (Viagra),CLEAR Signaling Pathway,Endocannabinoid Developing Neuron Pathway,Endocannabinoid Neuronal Synapse Pathway,Endothelin-1 Signaling,Glycation Signaling Pathway,Inhibition of ARE-Mediated mRNA Degradation P…
hsa-let-7f-5p	let-7a-5p (and other miRNAs w/seed GAGGUAG)	-3490	TargetScan Mouse,TargetScan Human	High (predicted)	MXD1	MXD1	2,650	Activin Inhibin Signaling Pathway,Polyamine Regulation in Colon Cancer,VDR/RXR Activation
hsa-let-7f-5p	let-7a-5p (and other miRNAs w/seed GAGGUAG)	-3490	TargetScan Mouse,TargetScan Human	High (predicted)	NR6A1	NR6A1	1,677	Generic Transcription Pathway,POU5F1 (OCT4), SOX2, NANOG activate genes related to proliferation,Role of OCT4 in Mammalian Embryonic Stem Cell Pluripotency
hsa-let-7f-5p	let-7a-5p (and other miRNAs w/seed GAGGUAG)	-3490	TargetScan Mouse,TargetScan Human	High (predicted),Moderate (predicted)	OLR1	OLR1	-2,321	Cell surface interactions at the vascular wall,Cyclophilin Signaling Pathway,Glycation Signaling Pathway,Neutrophil degranulation,Tuberculosis Latent Signaling Pathway
hsa-let-7f-5p	let-7a-5p (and other miRNAs w/seed GAGGUAG)	-3490	TargetScan Mouse,TargetScan Human	High (predicted),Moderate (predicted)	PARS2	PARS2	1,395	tRNA Charging
hsa-let-7f-5p	let-7a-5p (and other miRNAs w/seed GAGGUAG)	-3490	TargetScan Mouse,TargetScan Human	High (predicted),Moderate (predicted)	PRDM5	PRDM5	3,185	Histone Modification Signaling Pathway
hsa-let-7f-5p	let-7a-5p (and other miRNAs w/seed GAGGUAG)	-3490	TargetScan Mouse,TargetScan Human	High (predicted)	PTAFR	PTAFR	1,881	BBSome Signaling Pathway,Breast Cancer Regulation by Stathmin1,Cellular Effects of Sildenafil (Viagra),Class A/1 (Rhodopsin-like receptors),CREB Signaling in Neurons,FAK Signaling,G alpha (q) signalling events,G-Protein Coupled Receptor Signaling,Interferon gamma signaling,Interleukin-10 signaling,Lung Ionic Balance Signaling Pathway,Molecular Mechanisms of Cancer,Neutrophil degranulation,Phagoso…
hsa-let-7f-5p	let-7a-5p (and other miRNAs w/seed GAGGUAG)	-3490	TargetScan Human	High (predicted)	RPL34	RPL34	-1,929	Coronavirus Replication Pathway,EIF2 Signaling,Eukaryotic Translation Elongation,Eukaryotic Translation Initiation,Eukaryotic Translation Termination,Major pathway of rRNA processing in the nucleolus and cytosol,Nonsense-Mediated Decay (NMD),Response of EIF2AK4 (GCN2) to amino acid deficiency,Ribosomal Quality Control Signaling Pathway,Selenoamino acid metabolism,Signaling by ROBO receptors,SRP-d…
hsa-let-7f-5p	let-7a-5p (and other miRNAs w/seed GAGGUAG)	-3490	TargetScan Human	High (predicted)	SIGLEC14	SIGLEC14	1,457	DAP12 interactions,Neutrophil degranulation
hsa-let-7f-5p	let-7a-5p (and other miRNAs w/seed GAGGUAG)	-3490	TargetScan Mouse,TargetScan Human	High (predicted)	SLC5A9	SLC5A9	2,660	Cellular hexose transport
hsa-let-7f-5p	let-7a-5p (and other miRNAs w/seed GAGGUAG)	-3490	TargetScan Human	High (predicted)	STARD4	STARD4	-1,516	Metabolism of steroid hormones
hsa-let-7f-5p	let-7a-5p (and other miRNAs w/seed GAGGUAG)	-3490	TargetScan Mouse,TargetScan Human	High (predicted),Moderate (predicted)	STK40	STK40	1,600	Abacavir ADME,Beta-catenin independent WNT signaling,Costimulation by the CD28 family,GPER1 signaling,Hedgehog 'on' state,KEAP1-NFE2L2 pathway,p75 NTR receptor-mediated signalling,Ribavirin ADME,Signaling by NOTCH4
hsa-let-7f-5p	let-7a-5p (and other miRNAs w/seed GAGGUAG)	-3490	TargetScan Mouse,TargetScan Human	High (predicted)	STX3	STX3	2,577	BBSome Signaling Pathway,Other interleukin signaling
hsa-let-7f-5p	let-7a-5p (and other miRNAs w/seed GAGGUAG)	-3490	TargetScan Mouse,TargetScan Human	High (predicted)	TGFBR3	TGFBR3	-1,362	Activin Inhibin Signaling Pathway,Cachexia Signaling Pathway,Cardiac Hypertrophy Signaling (Enhanced),Cellular Effects of Sildenafil (Viagra),CLEAR Signaling Pathway,CREB Signaling in Neurons,Epithelial Adherens Junction Signaling,Epithelial Membrane Protein Signaling Pathway,Factors Promoting Cardiogenesis in Vertebrates,FAK Signaling,FAT10 Cancer Signaling Pathway,Hepatic Fibrosis Signaling Pat…
hsa-let-7f-5p	let-7a-5p (and other miRNAs w/seed GAGGUAG)	-3490	TargetScan Mouse,TarBase,TargetScan Human	Experimentally Observed,Moderate (predicted)	THBS1	THBS1	-2,745	Bladder Cancer Signaling,Cerebral Malformation Signaling Pathway,Hematoma Resolution Signaling Pathway,IL-12 Signaling and Production in Macrophages,Inhibition of Angiogenesis by TSP1,Integrin cell surface interactions,Macrophage Alternative Activation Signaling Pathway,O-linked glycosylation,p53 Signaling,Pulmonary Fibrosis Idiopathic Signaling Pathway,Pulmonary Healing Signaling Pathway,Respons…
hsa-let-7f-5p	let-7a-5p (and other miRNAs w/seed GAGGUAG)	-3490	TargetScan Human	High (predicted)	TNFSF10	TNFSF10	1,753	Adrenergic Receptor Signaling Pathway (Enhanced),Airway Pathology in Chronic Obstructive Pulmonary Disease,Autism Signaling Pathway,Cachexia Signaling Pathway,Cardiac Hypertrophy Signaling (Enhanced),Caspase activation via Death Receptors in the presence of ligand,CDX Gastrointestinal Cancer Signaling Pathway,CGAS-STING Signaling Pathway,Chronic Myeloid Leukemia Signaling,Crosstalk between Dendri…
hsa-let-7f-5p	let-7a-5p (and other miRNAs w/seed GAGGUAG)	-3490	TargetScan Human	High (predicted)	TNFSF9	TNFSF9	-2,201	4-1BB Signaling in T Lymphocytes,Adrenergic Receptor Signaling Pathway (Enhanced),Airway Pathology in Chronic Obstructive Pulmonary Disease,Autism Signaling Pathway,Cachexia Signaling Pathway,Cardiac Hypertrophy Signaling (Enhanced),CDX Gastrointestinal Cancer Signaling Pathway,CGAS-STING Signaling Pathway,Erythropoietin Signaling Pathway,FXR/RXR Activation,Glycation Signaling Pathway,Hematoma Re…
hsa-let-7f-5p	let-7a-5p (and other miRNAs w/seed GAGGUAG)	-3490	TargetScan Mouse,TargetScan Human	High (predicted)	ZBTB16	ZBTB16	-1,362	Class I MHC mediated antigen processing and presentation,Neddylation,RAR Activation,Sheddase Signaling Pathway
hsa-let-7f-5p	let-7a-5p (and other miRNAs w/seed GAGGUAG)	-3490	TargetScan Human	High (predicted)	ZNF256	ZNF256	-1,596	Generic Transcription Pathway
hsa-let-7e-3p	let-7e-3p (miRNAs w/seed UAUACGG)	-2613	TargetScan Human	High (predicted)	EIF3E	EIF3E	-1,395	EIF2 Signaling,Eukaryotic Translation Initiation,mTOR Signaling,Regulation of eIF4 and p70S6K Signaling
hsa-let-7e-3p	let-7e-3p (miRNAs w/seed UAUACGG)	-2613	TargetScan Human	High (predicted)	GREM2	GREM2	-2,166	Signaling by BMP
hsa-let-7e-3p	let-7e-3p (miRNAs w/seed UAUACGG)	-2613	TargetScan Human	High (predicted)	HTR7	HTR7	-1,411	BBSome Signaling Pathway,Breast Cancer Regulation by Stathmin1,cAMP-mediated signaling,Cellular Effects of Sildenafil (Viagra),Class A/1 (Rhodopsin-like receptors),CREB Signaling in Neurons,FAK Signaling,G alpha (s) signalling events,G-Protein Coupled Receptor Signaling,Gαs Signaling,Lung Ionic Balance Signaling Pathway,Molecular Mechanisms of Cancer,Phagosome Formation,RHOBTB3 ATPase cycle,S100 …
hsa-let-7e-3p	let-7e-3p (miRNAs w/seed UAUACGG)	-2613	TargetScan Human	High (predicted)	RPS29	RPS29	-1,488	Coronavirus Pathogenesis Pathway,Coronavirus Replication Pathway,EIF2 Signaling,Eukaryotic Translation Elongation,Eukaryotic Translation Initiation,Eukaryotic Translation Termination,Major pathway of rRNA processing in the nucleolus and cytosol,mTOR Signaling,Nonsense-Mediated Decay (NMD),Regulation of eIF4 and p70S6K Signaling,Response of EIF2AK4 (GCN2) to amino acid deficiency,Ribosomal Quality…
hsa-let-7e-3p	let-7e-3p (miRNAs w/seed UAUACGG)	-2613	TargetScan Human	High (predicted)	SLC6A6	SLC6A6	1,656	Pancreatic Secretion Signaling Pathway,Transport of bile salts and organic acids, metal ions and amine compounds,Transport of inorganic cations/anions and amino acids/oligopeptides
hsa-let-7e-3p	let-7e-3p (miRNAs w/seed UAUACGG)	-2613	TargetScan Mouse	High (predicted)	THEM5	THEM5	-1,782	Mitochondrial Fatty Acid Beta-Oxidation
hsa-miR-1185-1-3p	let-7f-2-3p (and other miRNAs w/seed UAUACAG)	-6275	TargetScan Human	High (predicted)	NABP1	NABP1	2,236	RNA polymerase II transcribes snRNA genes
hsa-miR-1185-1-3p	let-7f-2-3p (and other miRNAs w/seed UAUACAG)	-6275	TargetScan Mouse	High (predicted)	RPS27	RPS27	-1,345	Cell Cycle Checkpoints,Coronavirus Pathogenesis Pathway,Coronavirus Replication Pathway,EIF2 Signaling,Eukaryotic Translation Elongation,Eukaryotic Translation Initiation,Eukaryotic Translation Termination,Major pathway of rRNA processing in the nucleolus and cytosol,Mitotic Metaphase and Anaphase,Mitotic Prometaphase,mTOR Signaling,Nonsense-Mediated Decay (NMD),Regulation of eIF4 and p70S6K Sign…
hsa-miR-1185-1-3p	let-7f-2-3p (and other miRNAs w/seed UAUACAG)	-6275	TargetScan Mouse	High (predicted)	TGFBR3	TGFBR3	-1,362	Activin Inhibin Signaling Pathway,Cachexia Signaling Pathway,Cardiac Hypertrophy Signaling (Enhanced),Cellular Effects of Sildenafil (Viagra),CLEAR Signaling Pathway,CREB Signaling in Neurons,Epithelial Adherens Junction Signaling,Epithelial Membrane Protein Signaling Pathway,Factors Promoting Cardiogenesis in Vertebrates,FAK Signaling,FAT10 Cancer Signaling Pathway,Hepatic Fibrosis Signaling Pat…
hsa-let-7i-3p	let-7i-3p (miRNAs w/seed UGCGCAA)	-2651	TargetScan Mouse	High (predicted)	PISD	PISD	1,957	ER-Mitochondrial Communication Signaling Pathway
hsa-let-7i-3p	let-7i-3p (miRNAs w/seed UGCGCAA)	-2651	TargetScan Human	High (predicted)	ST6GALNAC6	ST6GALNAC6	1,969	Sialic acid metabolism,Sphingolipid metabolism
hsa-miR-1-3p	miR-1-3p (and other miRNAs w/seed GGAAUGU)	-11564	TarBase	Experimentally Observed	ANPEP	ANPEP	1,498	Epithelial Membrane Protein Signaling Pathway,Glutathione-mediated Detoxification,Metabolism of Angiotensinogen to Angiotensins,Neutrophil degranulation,γ-glutamyl Cycle
hsa-miR-1-3p	miR-1-3p (and other miRNAs w/seed GGAAUGU)	-11564	TarBase	Experimentally Observed	DNAJB1	DNAJB1	-1,357	Aldosterone Signaling in Epithelial Cells,Androgen Signaling,Cellular response to heat stress,Chaperone Mediated Autophagy Signaling Pathway,HSP90 chaperone cycle for steroid hormone receptors in the presence of ligand,Huntington's Disease Signaling,MAPK6/MAPK4 signaling,MicroRNA Biogenesis Signaling Pathway,NRF2-mediated Oxidative Stress Response,Protein Ubiquitination Pathway,Unfolded protein r…
hsa-miR-1-3p	miR-1-3p (and other miRNAs w/seed GGAAUGU)	-11564	TargetScan Mouse	High (predicted)	FPR2	FPR2	2,979	BBSome Signaling Pathway,Breast Cancer Regulation by Stathmin1,cAMP-mediated signaling,Cellular Effects of Sildenafil (Viagra),Class A/1 (Rhodopsin-like receptors),CREB Signaling in Neurons,Eicosanoid Signaling,FAK Signaling,fMLP Signaling in Neutrophils,G alpha (i) signalling events,G alpha (q) signalling events,G-Protein Coupled Receptor Signaling,Granulocyte Adhesion and Diapedesis,Gαi Signali…
hsa-miR-1-3p	miR-1-3p (and other miRNAs w/seed GGAAUGU)	-11564	TarBase,miRecords	Experimentally Observed	H3C11	H3C11	4,134	Chromatin organization
hsa-miR-1-3p	miR-1-3p (and other miRNAs w/seed GGAAUGU)	-11564	TarBase	Experimentally Observed	ITGB4	ITGB4	2,765	Actin Cytoskeleton Signaling,Actin Nucleation by ARP-WASP Complex,Assembly of collagen fibrils and other multimeric structures,Axonal Guidance Signaling,Cardiac Hypertrophy Signaling (Enhanced),Caveolar-mediated Endocytosis Signaling,CDC42 Signaling,Cell junction organization,Clathrin-mediated Endocytosis Signaling,Ephrin Receptor Signaling,Epithelial Membrane Protein Signaling Pathway,ERK/MAPK S…
hsa-miR-1-3p	miR-1-3p (and other miRNAs w/seed GGAAUGU)	-11564	TarBase,TargetScan Human,miRecords	Experimentally Observed,Moderate (predicted)	KCNJ2	KCNJ2	3,406	Acetylcholine Receptor Signaling Pathway,Cardiac conduction,Dopamine-DARPP32 Feedback in cAMP Signaling,GABA receptor activation,Neurovascular Coupling Signaling Pathway,Potassium Channels,Sensory perception of taste
hsa-miR-1-3p	miR-1-3p (and other miRNAs w/seed GGAAUGU)	-11564	TargetScan Mouse,TarBase,TargetScan Human,miRecords	Experimentally Observed,Moderate (predicted)	MTX1	MTX1	1,612	Cristae formation,Mitochondrial protein import,RHO GTPase cycle
hsa-miR-1-3p	miR-1-3p (and other miRNAs w/seed GGAAUGU)	-11564	TargetScan Mouse,TargetScan Human	High (predicted),Moderate (predicted)	MXD1	MXD1	2,650	Activin Inhibin Signaling Pathway,Polyamine Regulation in Colon Cancer,VDR/RXR Activation
hsa-miR-1-3p	miR-1-3p (and other miRNAs w/seed GGAAUGU)	-11564	TarBase	Experimentally Observed	PDLIM7	PDLIM7	2,921	GDNF Family Ligand-Receptor Interactions,RET signaling
hsa-miR-1-3p	miR-1-3p (and other miRNAs w/seed GGAAUGU)	-11564	TargetScan Mouse	High (predicted)	SEPTIN4	SEPTIN4	2,530	Intrinsic Pathway for Apoptosis,RHOA Signaling,Signaling by Rho Family GTPases
hsa-miR-1-3p	miR-1-3p (and other miRNAs w/seed GGAAUGU)	-11564	TargetScan Mouse,TarBase,TargetScan Human	Experimentally Observed,Moderate (predicted)	THBS1	THBS1	-2,745	Bladder Cancer Signaling,Cerebral Malformation Signaling Pathway,Hematoma Resolution Signaling Pathway,IL-12 Signaling and Production in Macrophages,Inhibition of Angiogenesis by TSP1,Integrin cell surface interactions,Macrophage Alternative Activation Signaling Pathway,O-linked glycosylation,p53 Signaling,Pulmonary Fibrosis Idiopathic Signaling Pathway,Pulmonary Healing Signaling Pathway,Respons…
hsa-miR-1-3p	miR-1-3p (and other miRNAs w/seed GGAAUGU)	-11564	TargetScan Human	High (predicted)	TNFAIP8L2	TNFAIP8L2	1,851	PI Metabolism
hsa-miR-99a-5p	miR-100-5p (and other miRNAs w/seed ACCCGUA)	-4537	TargetScan Human	High (predicted)	ADGRE2	ADGRE2	1,466	BBSome Signaling Pathway,Breast Cancer Regulation by Stathmin1,Cellular Effects of Sildenafil (Viagra),Class B/2 (Secretin family receptors),CREB Signaling in Neurons,FAK Signaling,G-Protein Coupled Receptor Signaling,Lung Ionic Balance Signaling Pathway,Molecular Mechanisms of Cancer,Phagosome Formation,S100 Family Signaling Pathway,Zn Homeostasis Signaling Pathway
hsa-miR-99a-5p	miR-100-5p (and other miRNAs w/seed ACCCGUA)	-4537	TargetScan Mouse	High (predicted)	HECW2	HECW2	2,809	Class I MHC mediated antigen processing and presentation
hsa-miR-99a-5p	miR-100-5p (and other miRNAs w/seed ACCCGUA)	-4537	TargetScan Mouse	High (predicted)	NABP1	NABP1	2,236	RNA polymerase II transcribes snRNA genes
hsa-miR-99a-5p	miR-100-5p (and other miRNAs w/seed ACCCGUA)	-4537	TargetScan Human	High (predicted)	NR6A1	NR6A1	1,677	Generic Transcription Pathway,POU5F1 (OCT4), SOX2, NANOG activate genes related to proliferation,Role of OCT4 in Mammalian Embryonic Stem Cell Pluripotency
hsa-miR-99a-5p	miR-100-5p (and other miRNAs w/seed ACCCGUA)	-4537	TargetScan Human	High (predicted)	SMPDL3B	SMPDL3B	2,412	cAMP-mediated signaling,Cardiac Hypertrophy Signaling (Enhanced),Cardiac β-adrenergic Signaling,G-Protein Coupled Receptor Signaling,Protein Kinase A Signaling,RAR Activation,Relaxin Signaling,tRNA Splicing,Zn Homeostasis Signaling Pathway
hsa-miR-101-3p	miR-101-3p (and other miRNAs w/seed ACAGUAC)	-6471	TargetScan Mouse,TargetScan Human	High (predicted)	APP	APP	-1,398	Advanced glycosylation endproduct receptor signaling,Amyloid fiber formation,Amyloid Processing,Chaperone Mediated Autophagy Signaling Pathway,Class A/1 (Rhodopsin-like receptors),Cyclophilin Signaling Pathway,DDX58/IFIH1-mediated induction of interferon-alpha/beta,DHCR24 Signaling Pathway,Docosahexaenoic Acid (DHA) Signaling,Ephrin A Signaling,ER-Mitochondrial Communication Signaling Pathway,Ext…
hsa-miR-101-3p	miR-101-3p (and other miRNAs w/seed ACAGUAC)	-6471	TargetScan Human	High (predicted)	CXCL6	CXCL6	2,922	Agranulocyte Adhesion and Diapedesis,Class A/1 (Rhodopsin-like receptors),G alpha (i) signalling events,Granulocyte Adhesion and Diapedesis,IL-13 Signaling Pathway,IL-17A Signaling in Airway Cells,Pathogen Induced Cytokine Storm Signaling Pathway,Role of IL-17A in Arthritis,Role of IL-17A in Psoriasis,Role of IL-17F in Allergic Inflammatory Airway Diseases
hsa-miR-101-3p	miR-101-3p (and other miRNAs w/seed ACAGUAC)	-6471	TargetScan Mouse,TargetScan Human	High (predicted),Moderate (predicted)	DDIT4	DDIT4	-2,103	Cachexia Signaling Pathway,CLEAR Signaling Pathway,IL-10 Signaling,mTOR Signaling,Osteoarthritis Pathway,Sheddase Signaling Pathway,TP53 Regulates Metabolic Genes
hsa-miR-101-3p	miR-101-3p (and other miRNAs w/seed ACAGUAC)	-6471	TargetScan Mouse,TargetScan Human	High (predicted),Moderate (predicted)	DUSP1	DUSP1	-1,683	3-phosphoinositide Biosynthesis,3-phosphoinositide Degradation,Aldosterone Signaling in Epithelial Cells,cAMP-mediated signaling,D-myo-inositol (1,4,5,6)-Tetrakisphosphate Biosynthesis,D-myo-inositol (3,4,5,6)-tetrakisphosphate Biosynthesis,D-myo-inositol-5-phosphate Metabolism,ERK/MAPK Signaling,G-Protein Coupled Receptor Signaling,Glucocorticoid Receptor Signaling,Hematoma Resolution Signaling …
hsa-miR-101-3p	miR-101-3p (and other miRNAs w/seed ACAGUAC)	-6471	TargetScan Mouse,TargetScan Human	High (predicted)	EMP1	EMP1	-1,719	Epithelial Membrane Protein Signaling Pathway,Ferroptosis Signaling Pathway
hsa-miR-101-3p	miR-101-3p (and other miRNAs w/seed ACAGUAC)	-6471	TargetScan Mouse,TargetScan Human	High (predicted)	FOS	FOS	-2,507	14-3-3-mediated Signaling,ABRA Signaling Pathway,Activin Inhibin Signaling Pathway,Acute Phase Response Signaling,Adrenomedullin signaling pathway,Apelin Endothelial Signaling Pathway,April Mediated Signaling,Aryl Hydrocarbon Receptor Signaling,Autophagy,B Cell Activating Factor Signaling,CCR5 Signaling in Macrophages,CD27 Signaling in Lymphocytes,CD28 Signaling in T Helper Cells,CD40 Signaling,C…
hsa-miR-101-3p	miR-101-3p (and other miRNAs w/seed ACAGUAC)	-6471	TargetScan Mouse	High (predicted)	LPCAT2	LPCAT2	1,748	CDP-diacylglycerol Biosynthesis I,Glycerophospholipid biosynthesis,Phosphatidylglycerol Biosynthesis II (Non-plastidic),Triacylglycerol Biosynthesis
hsa-miR-101-3p	miR-101-3p (and other miRNAs w/seed ACAGUAC)	-6471	TargetScan Human	High (predicted)	MPPE1	MPPE1	1,540	cAMP-mediated signaling,Cardiac Hypertrophy Signaling (Enhanced),Cardiac β-adrenergic Signaling,G-Protein Coupled Receptor Signaling,Protein Kinase A Signaling,RAR Activation,Relaxin Signaling,tRNA Splicing,Zn Homeostasis Signaling Pathway
hsa-miR-101-3p	miR-101-3p (and other miRNAs w/seed ACAGUAC)	-6471	TargetScan Mouse,TargetScan Human	High (predicted)	NACA	NACA	-1,373	ILK Signaling
hsa-miR-101-3p	miR-101-3p (and other miRNAs w/seed ACAGUAC)	-6471	TargetScan Mouse,TargetScan Human	High (predicted)	NUDT11	NUDT11	-2,260	3-phosphoinositide Biosynthesis,3-phosphoinositide Degradation,D-myo-inositol (1,4,5,6)-Tetrakisphosphate Biosynthesis,D-myo-inositol (3,4,5,6)-tetrakisphosphate Biosynthesis,D-myo-inositol-5-phosphate Metabolism,Inositol phosphate metabolism,Superpathway of Inositol Phosphate Compounds
hsa-miR-101-3p	miR-101-3p (and other miRNAs w/seed ACAGUAC)	-6471	TargetScan Mouse	High (predicted)	PMAIP1	PMAIP1	-1,385	Intrinsic Pathway for Apoptosis,Molecular Mechanisms of Cancer,MYC Mediated Apoptosis Signaling,p53 Signaling,Pulmonary Fibrosis Idiopathic Signaling Pathway,TP53 Regulates Transcription of Cell Death Genes
hsa-miR-101-3p	miR-101-3p (and other miRNAs w/seed ACAGUAC)	-6471	TargetScan Mouse,TargetScan Human	High (predicted),Moderate (predicted)	PROK2	PROK2	3,598	Class A/1 (Rhodopsin-like receptors),G alpha (q) signalling events
hsa-miR-101-3p	miR-101-3p (and other miRNAs w/seed ACAGUAC)	-6471	TargetScan Mouse	High (predicted)	RGS14	RGS14	1,691	cAMP-mediated signaling,G alpha (i) signalling events,G-Protein Coupled Receptor Signaling,Gαi Signaling,Opioid Signaling Pathway
hsa-miR-101-3p	miR-101-3p (and other miRNAs w/seed ACAGUAC)	-6471	TargetScan Human	High (predicted)	TGFA	TGFA	2,496	Autophagy,Breast Cancer Regulation by Stathmin1,Cargo concentration in the ER,Cargo recognition for clathrin-mediated endocytosis,Cilia Biogenesis Signaling Pathway,Clathrin-mediated endocytosis,CLEAR Signaling Pathway,COPII-mediated vesicle transport,CREB Signaling in Neurons,Docosahexaenoic Acid (DHA) Signaling,Ephrin A Signaling,ERBB Signaling,ESR-mediated signaling,Extra-nuclear estrogen sign…
hsa-miR-101-3p	miR-101-3p (and other miRNAs w/seed ACAGUAC)	-6471	TargetScan Mouse,TargetScan Human	High (predicted)	UBE2D1	UBE2D1	1,894	BAG2 Signaling Pathway,C-type lectin receptors (CLRs),Cell Cycle Checkpoints,Cellular response to hypoxia,Class I MHC mediated antigen processing and presentation,DDX58/IFIH1-mediated induction of interferon-alpha/beta,Deubiquitination,DNA Replication Pre-Initiation,E3 ubiquitin ligases ubiquitinate target proteins,Fc epsilon receptor (FCERI) signaling,Hypoxia Signaling in the Cardiovascular Syst…
hsa-miR-101-3p	miR-101-3p (and other miRNAs w/seed ACAGUAC)	-6471	TargetScan Mouse	High (predicted)	ZNF746	ZNF746	1,606	Generic Transcription Pathway,Mitochondrial Dysfunction,Parkinson's Signaling Pathway
hsa-miR-101-5p	miR-101-5p (miRNAs w/seed AGUUAUC)	-4456	TargetScan Human	High (predicted)	CXCL6	CXCL6	2,922	Agranulocyte Adhesion and Diapedesis,Class A/1 (Rhodopsin-like receptors),G alpha (i) signalling events,Granulocyte Adhesion and Diapedesis,IL-13 Signaling Pathway,IL-17A Signaling in Airway Cells,Pathogen Induced Cytokine Storm Signaling Pathway,Role of IL-17A in Arthritis,Role of IL-17A in Psoriasis,Role of IL-17F in Allergic Inflammatory Airway Diseases
hsa-miR-103a-2-5p	miR-103-1-5p (and other miRNAs w/seed GCUUCUU)	-1760	TargetScan Human	High (predicted)	CD83	CD83	-4,213	Communication between Innate and Adaptive Immune Cells,Crosstalk between Dendritic Cells and Natural Killer Cells,Dendritic Cell Maturation,TREM1 Signaling
hsa-miR-103a-2-5p	miR-103-1-5p (and other miRNAs w/seed GCUUCUU)	-1760	TargetScan Mouse	High (predicted)	COL19A1	COL19A1	-1,390	Collagen biosynthesis and modifying enzymes,Collagen chain trimerization,Collagen degradation,GP6 Signaling Pathway,Hepatic Fibrosis / Hepatic Stellate Cell Activation,IL-4 Signaling,Microautophagy Signaling Pathway,Neutrophil Extracellular Trap Signaling Pathway,Pathogen Induced Cytokine Storm Signaling Pathway,Pulmonary Fibrosis Idiopathic Signaling Pathway,Role of Osteoclasts in Rheumatoid Art…
hsa-miR-103a-2-5p	miR-103-1-5p (and other miRNAs w/seed GCUUCUU)	-1760	TargetScan Mouse,TargetScan Human	High (predicted),Moderate (predicted)	FFAR2	FFAR2	4,325	BBSome Signaling Pathway,Breast Cancer Regulation by Stathmin1,Cellular Effects of Sildenafil (Viagra),Class A/1 (Rhodopsin-like receptors),CREB Signaling in Neurons,FAK Signaling,G alpha (q) signalling events,G-Protein Coupled Receptor Signaling,GPCR-Mediated Nutrient Sensing in Enteroendocrine Cells,Hepatitis B Chronic Liver Pathogenesis Signaling Pathway,IL-10 Signaling,Lung Ionic Balance Sign…
hsa-miR-103a-2-5p	miR-103-1-5p (and other miRNAs w/seed GCUUCUU)	-1760	TargetScan Mouse,TargetScan Human	High (predicted)	GPR82	GPR82	2,324	BBSome Signaling Pathway,Breast Cancer Regulation by Stathmin1,Cellular Effects of Sildenafil (Viagra),CREB Signaling in Neurons,FAK Signaling,G-Protein Coupled Receptor Signaling,Lung Ionic Balance Signaling Pathway,Molecular Mechanisms of Cancer,Phagosome Formation,S100 Family Signaling Pathway,Zn Homeostasis Signaling Pathway
hsa-miR-103a-2-5p	miR-103-1-5p (and other miRNAs w/seed GCUUCUU)	-1760	TargetScan Mouse	High (predicted)	ITM2B	ITM2B	1,795	Amyloid fiber formation
hsa-miR-103a-2-5p	miR-103-1-5p (and other miRNAs w/seed GCUUCUU)	-1760	TargetScan Human	High (predicted)	KCNE3	KCNE3	1,372	Cardiac conduction
hsa-miR-103a-2-5p	miR-103-1-5p (and other miRNAs w/seed GCUUCUU)	-1760	TargetScan Human	High (predicted)	LILRB3	LILRB3	2,084	Immunoregulatory interactions between a Lymphoid and a non-Lymphoid cell,Neutrophil degranulation,Systemic Lupus Erythematosus in B Cell Signaling Pathway
hsa-miR-103a-2-5p	miR-103-1-5p (and other miRNAs w/seed GCUUCUU)	-1760	TargetScan Human	High (predicted)	NCR3LG1	NCR3LG1	-2,097	Immunoregulatory interactions between a Lymphoid and a non-Lymphoid cell
hsa-miR-103a-2-5p	miR-103-1-5p (and other miRNAs w/seed GCUUCUU)	-1760	TargetScan Mouse,TargetScan Human	High (predicted)	PPP1R12B	PPP1R12B	2,274	3-phosphoinositide Biosynthesis,3-phosphoinositide Degradation,Actin Cytoskeleton Signaling,Actin Nucleation by ARP-WASP Complex,CCR3 Signaling in Eosinophils,CDC42 Signaling,Cellular Effects of Sildenafil (Viagra),Chemokine Signaling,D-myo-inositol (1,4,5,6)-Tetrakisphosphate Biosynthesis,D-myo-inositol (3,4,5,6)-tetrakisphosphate Biosynthesis,D-myo-inositol-5-phosphate Metabolism,Estrogen Recep…
hsa-miR-103a-2-5p	miR-103-1-5p (and other miRNAs w/seed GCUUCUU)	-1760	TargetScan Mouse,TargetScan Human	High (predicted),Moderate (predicted)	RGS1	RGS1	-4,397	G alpha (i) signalling events,G alpha (q) signalling events,Opioid Signaling Pathway
hsa-miR-103a-2-5p	miR-103-1-5p (and other miRNAs w/seed GCUUCUU)	-1760	TargetScan Human	High (predicted)	RPL35	RPL35	-1,449	Coronavirus Replication Pathway,EIF2 Signaling,Eukaryotic Translation Elongation,Eukaryotic Translation Initiation,Eukaryotic Translation Termination,Major pathway of rRNA processing in the nucleolus and cytosol,Nonsense-Mediated Decay (NMD),Response of EIF2AK4 (GCN2) to amino acid deficiency,Ribosomal Quality Control Signaling Pathway,Selenoamino acid metabolism,Signaling by ROBO receptors,SRP-d…
hsa-miR-103a-3p	miR-103-3p (and other miRNAs w/seed GCAGCAU)	-2461	TargetScan Human	High (predicted)	ARL4C	ARL4C	-1,407	NR1H2 and NR1H3-mediated signaling
hsa-miR-103a-3p	miR-103-3p (and other miRNAs w/seed GCAGCAU)	-2461	TargetScan Human	High (predicted)	BHLHE40	BHLHE40	-1,424	BMAL1:CLOCK,NPAS2 activates circadian gene expression,Circadian Rhythm Signaling,ID1 Signaling Pathway,IL-10 Signaling,Pathogen Induced Cytokine Storm Signaling Pathway,Senescence Pathway
hsa-miR-103a-3p	miR-103-3p (and other miRNAs w/seed GCAGCAU)	-2461	TargetScan Mouse	High (predicted)	CACNB4	CACNB4	2,522	Acetylcholine Receptor Signaling Pathway,Adrenergic Receptor Signaling Pathway (Enhanced),Amyotrophic Lateral Sclerosis Signaling,Androgen Signaling,Autism Signaling Pathway,Calcium Signaling,Cardiac Hypertrophy Signaling,Cardiac Hypertrophy Signaling (Enhanced),Cardiac β-adrenergic Signaling,CCR5 Signaling in Macrophages,Cellular Effects of Sildenafil (Viagra),Circadian Rhythm Signaling,Corticot…
hsa-miR-103a-3p	miR-103-3p (and other miRNAs w/seed GCAGCAU)	-2461	TargetScan Mouse	High (predicted)	CAPNS2	CAPNS2	2,380	Degradation of the extracellular matrix
hsa-miR-103a-3p	miR-103-3p (and other miRNAs w/seed GCAGCAU)	-2461	TargetScan Human	High (predicted)	CDKN1C	CDKN1C	-2,512	Glucocorticoid Receptor Signaling,ID1 Signaling Pathway,ID3 Signaling Pathway,Mitotic G1 phase and G1/S transition
hsa-miR-103a-3p	miR-103-3p (and other miRNAs w/seed GCAGCAU)	-2461	TargetScan Human	High (predicted)	CNIH3	CNIH3	1,359	Cargo concentration in the ER,COPII-mediated vesicle transport
hsa-miR-103a-3p	miR-103-3p (and other miRNAs w/seed GCAGCAU)	-2461	TargetScan Mouse	High (predicted)	DDX47	DDX47	-1,971	Major pathway of rRNA processing in the nucleolus and cytosol,rRNA modification in the nucleus and cytosol
hsa-miR-103a-3p	miR-103-3p (and other miRNAs w/seed GCAGCAU)	-2461	TargetScan Human	High (predicted)	GREM2	GREM2	-2,166	Signaling by BMP
hsa-miR-103a-3p	miR-103-3p (and other miRNAs w/seed GCAGCAU)	-2461	TargetScan Human	High (predicted)	KLRB1	KLRB1	-1,573	Immunoregulatory interactions between a Lymphoid and a non-Lymphoid cell,Natural Killer Cell Signaling
hsa-miR-103a-3p	miR-103-3p (and other miRNAs w/seed GCAGCAU)	-2461	TargetScan Mouse,TargetScan Human	High (predicted)	NDEL1	NDEL1	1,697	Cell Cycle Checkpoints,Mitotic Metaphase and Anaphase,Mitotic Prometaphase,Reelin Signaling in Neurons,RHO GTPases Activate Formins
hsa-miR-103a-3p	miR-103-3p (and other miRNAs w/seed GCAGCAU)	-2461	TargetScan Human	High (predicted)	NRIP1	NRIP1	-1,499	Aryl Hydrocarbon Receptor Signaling,Circadian Clock,ESR-mediated signaling,Estrogen Receptor Signaling,Glucocorticoid Receptor Signaling,Heme signaling,NR1H2 and NR1H3-mediated signaling,PPAR Signaling,RAR Activation,SUMOylation of transcription cofactors,Xenobiotic Metabolism AHR Signaling Pathway,Xenobiotic Metabolism CAR Signaling Pathway,Xenobiotic Metabolism PXR Signaling Pathway,Xenobiotic …
hsa-miR-103a-3p	miR-103-3p (and other miRNAs w/seed GCAGCAU)	-2461	TargetScan Human	High (predicted)	RPL34	RPL34	-1,929	Coronavirus Replication Pathway,EIF2 Signaling,Eukaryotic Translation Elongation,Eukaryotic Translation Initiation,Eukaryotic Translation Termination,Major pathway of rRNA processing in the nucleolus and cytosol,Nonsense-Mediated Decay (NMD),Response of EIF2AK4 (GCN2) to amino acid deficiency,Ribosomal Quality Control Signaling Pathway,Selenoamino acid metabolism,Signaling by ROBO receptors,SRP-d…
hsa-miR-3178	miR-10394-3p (and other miRNAs w/seed GGGCGCG)	2614	TargetScan Human	High (predicted)	AMH	AMH	2,014	Signaling by BMP,TGF-β Signaling,Transcriptional regulation of testis differentiation
hsa-miR-3178	miR-10394-3p (and other miRNAs w/seed GGGCGCG)	2614	TargetScan Human	High (predicted)	OLIG1	OLIG1	1,541	Myelination Signaling Pathway
hsa-miR-3178	miR-10394-3p (and other miRNAs w/seed GGGCGCG)	2614	TargetScan Human	High (predicted)	OLIG2	OLIG2	5,249	Myelination Signaling Pathway
hsa-miR-3178	miR-10394-3p (and other miRNAs w/seed GGGCGCG)	2614	TargetScan Human	High (predicted)	RAB3IL1	RAB3IL1	2,219	RAB GEFs exchange GTP for GDP on RABs
hsa-miR-1908-5p	miR-10396b-5p (and other miRNAs w/seed GGCGGGG)	5319	TargetScan Human	High (predicted)	EPHA2	EPHA2	-1,728	Axonal Guidance Signaling,EPH-Ephrin signaling,Ephrin A Signaling,Ephrin Receptor Signaling,IL-15 Production,RHO GTPase cycle,Sperm Motility,Synaptogenesis Signaling Pathway
hsa-miR-1908-5p	miR-10396b-5p (and other miRNAs w/seed GGCGGGG)	5319	TargetScan Human	High (predicted)	FKBP8	FKBP8	2,198	Deubiquitination
hsa-miR-1908-5p	miR-10396b-5p (and other miRNAs w/seed GGCGGGG)	5319	TargetScan Human	High (predicted)	GBP5	GBP5	1,736	Interferon gamma signaling,Pyroptosis Signaling Pathway
hsa-miR-1908-5p	miR-10396b-5p (and other miRNAs w/seed GGCGGGG)	5319	TargetScan Mouse	High (predicted)	GCA	GCA	2,722	Neutrophil degranulation
hsa-miR-1908-5p	miR-10396b-5p (and other miRNAs w/seed GGCGGGG)	5319	TargetScan Human	High (predicted)	GREM2	GREM2	-2,166	Signaling by BMP
hsa-miR-1908-5p	miR-10396b-5p (and other miRNAs w/seed GGCGGGG)	5319	TargetScan Human	High (predicted)	H2BC18	H2BC18	4,058	Chromatin organization,Deubiquitination
hsa-miR-1908-5p	miR-10396b-5p (and other miRNAs w/seed GGCGGGG)	5319	TargetScan Mouse	High (predicted)	HELZ2	HELZ2	1,412	Activation of gene expression by SREBF (SREBP),BMAL1:CLOCK,NPAS2 activates circadian gene expression,Circadian Clock,Cytoprotection by HMOX1,Heme signaling,Mitochondrial biogenesis,PPARα/RXRα Activation,Regulation of lipid metabolism by PPARalpha,RORA activates gene expression,Transcriptional regulation of white adipocyte differentiation
hsa-miR-1908-5p	miR-10396b-5p (and other miRNAs w/seed GGCGGGG)	5319	TargetScan Human	High (predicted)	ITGB4	ITGB4	2,765	Actin Cytoskeleton Signaling,Actin Nucleation by ARP-WASP Complex,Assembly of collagen fibrils and other multimeric structures,Axonal Guidance Signaling,Cardiac Hypertrophy Signaling (Enhanced),Caveolar-mediated Endocytosis Signaling,CDC42 Signaling,Cell junction organization,Clathrin-mediated Endocytosis Signaling,Ephrin Receptor Signaling,Epithelial Membrane Protein Signaling Pathway,ERK/MAPK S…
hsa-miR-1908-5p	miR-10396b-5p (and other miRNAs w/seed GGCGGGG)	5319	TargetScan Mouse,TargetScan Human	High (predicted),Moderate (predicted)	MAFB	MAFB	-1,939	Activation of anterior HOX genes in hindbrain during early embryogenesis,IL-10 Signaling
hsa-miR-1908-5p	miR-10396b-5p (and other miRNAs w/seed GGCGGGG)	5319	TargetScan Human	High (predicted)	MMP25	MMP25	4,884	Activation of Matrix Metalloproteinases,Agranulocyte Adhesion and Diapedesis,Axonal Guidance Signaling,Bladder Cancer Signaling,Chaperone Mediated Autophagy Signaling Pathway,Colorectal Cancer Metastasis Signaling,Estrogen Receptor Signaling,Granulocyte Adhesion and Diapedesis,Hematoma Resolution Signaling Pathway,HEY1 Signaling Pathway,HIF1α Signaling,HOTAIR Regulatory Pathway,Inhibition of Matr…
hsa-miR-1908-5p	miR-10396b-5p (and other miRNAs w/seed GGCGGGG)	5319	TargetScan Human	High (predicted)	MX2	MX2	1,881	Interferon alpha/beta signaling,ISG15 antiviral mechanism
hsa-miR-1908-5p	miR-10396b-5p (and other miRNAs w/seed GGCGGGG)	5319	TargetScan Human	High (predicted)	OTOF	OTOF	1,929	Insertion of tail-anchored proteins into the endoplasmic reticulum membrane,Sensory processing of sound by inner hair cells of the cochlea
hsa-miR-1908-5p	miR-10396b-5p (and other miRNAs w/seed GGCGGGG)	5319	TargetScan Mouse	High (predicted)	PLPPR2	PLPPR2	1,695	Class A/1 (Rhodopsin-like receptors),Triacylglycerol Biosynthesis
hsa-miR-1908-5p	miR-10396b-5p (and other miRNAs w/seed GGCGGGG)	5319	TargetScan Mouse	High (predicted)	PROK2	PROK2	3,598	Class A/1 (Rhodopsin-like receptors),G alpha (q) signalling events
hsa-miR-1908-5p	miR-10396b-5p (and other miRNAs w/seed GGCGGGG)	5319	TargetScan Mouse,TargetScan Human	High (predicted)	SEPTIN5	SEPTIN5	3,418	Parkinson's Signaling Pathway,RHOA Signaling,Signaling by Rho Family GTPases
hsa-miR-1908-5p	miR-10396b-5p (and other miRNAs w/seed GGCGGGG)	5319	TargetScan Human	High (predicted)	SIGLEC8	SIGLEC8	8,582	Immunoregulatory interactions between a Lymphoid and a non-Lymphoid cell
hsa-miR-1908-5p	miR-10396b-5p (and other miRNAs w/seed GGCGGGG)	5319	TargetScan Human	High (predicted)	SLC11A1	SLC11A1	1,667	Antimicrobial peptides,Iron homeostasis signaling pathway,Neutrophil degranulation,Transport of bile salts and organic acids, metal ions and amine compounds
hsa-miR-1908-5p	miR-10396b-5p (and other miRNAs w/seed GGCGGGG)	5319	TargetScan Human	High (predicted)	SLC22A13	SLC22A13	1,888	NAD Signaling Pathway,Nicotinate metabolism
hsa-miR-1908-5p	miR-10396b-5p (and other miRNAs w/seed GGCGGGG)	5319	TargetScan Mouse	High (predicted)	SNAI1	SNAI1	-3,114	Activin Inhibin Signaling Pathway,CDX Gastrointestinal Cancer Signaling Pathway,Cerebral Malformation Signaling Pathway,CSDE1 Signaling Pathway,Cyclophilin Signaling Pathway,Epithelial Adherens Junction Signaling,Epithelial-Mesenchymal Transition (EMT) during gastrulation,Estrogen Receptor Signaling,Hepatic Fibrosis Signaling Pathway,Hepatitis B Chronic Liver Pathogenesis Signaling Pathway,ILK Si…
hsa-miR-1908-5p	miR-10396b-5p (and other miRNAs w/seed GGCGGGG)	5319	TargetScan Human	High (predicted)	TBC1D3L	TBC1D3 (includes others)	2,111	TBC/RABGAPs
hsa-miR-1908-5p	miR-10396b-5p (and other miRNAs w/seed GGCGGGG)	5319	TargetScan Mouse	High (predicted)	TGFA	TGFA	2,496	Autophagy,Breast Cancer Regulation by Stathmin1,Cargo concentration in the ER,Cargo recognition for clathrin-mediated endocytosis,Cilia Biogenesis Signaling Pathway,Clathrin-mediated endocytosis,CLEAR Signaling Pathway,COPII-mediated vesicle transport,CREB Signaling in Neurons,Docosahexaenoic Acid (DHA) Signaling,Ephrin A Signaling,ERBB Signaling,ESR-mediated signaling,Extra-nuclear estrogen sign…
hsa-miR-1908-5p	miR-10396b-5p (and other miRNAs w/seed GGCGGGG)	5319	TargetScan Human	High (predicted)	UNC13D	UNC13D	1,345	Neutrophil degranulation,Pathogen Induced Cytokine Storm Signaling Pathway
hsa-miR-1908-5p	miR-10396b-5p (and other miRNAs w/seed GGCGGGG)	5319	TargetScan Mouse	High (predicted)	VASP	VASP	1,670	Actin Nucleation by ARP-WASP Complex,Axonal Guidance Signaling,Cell junction organization,Fcγ Receptor-mediated Phagocytosis in Macrophages and Monocytes,IL-8 Signaling,Integrin Signaling,Leukocyte Extravasation Signaling,Netrin Signaling,Protein Kinase A Signaling,Signaling by ROBO receptors,TCR signaling,Tight Junction Signaling
hsa-miR-1908-5p	miR-10396b-5p (and other miRNAs w/seed GGCGGGG)	5319	TargetScan Human	High (predicted)	WNK2	WNK2	2,326	Ion channel transport
hsa-miR-4467	miR-10400-5p (and other miRNAs w/seed GGCGGCG)	2923	TargetScan Human	High (predicted)	ACOXL	ACOXL	2,792	Peroxisomal lipid metabolism
hsa-miR-4467	miR-10400-5p (and other miRNAs w/seed GGCGGCG)	2923	TargetScan Human	High (predicted)	CDA	CDA	1,951	Neutrophil degranulation,Nucleotide salvage,Salvage Pathways of Pyrimidine Deoxyribonucleotides,Salvage Pathways of Pyrimidine Ribonucleotides
hsa-miR-4467	miR-10400-5p (and other miRNAs w/seed GGCGGCG)	2923	TargetScan Human	High (predicted)	ESPN	ESPN	2,377	Sensory processing of sound by inner hair cells of the cochlea,Sensory processing of sound by outer hair cells of the cochlea
hsa-miR-4467	miR-10400-5p (and other miRNAs w/seed GGCGGCG)	2923	TargetScan Human	High (predicted)	FRAT1	FRAT1	2,116	Degradation of beta-catenin by the destruction complex,TCF dependent signaling in response to WNT,WNT/β-catenin Signaling
hsa-miR-4467	miR-10400-5p (and other miRNAs w/seed GGCGGCG)	2923	TargetScan Human	High (predicted)	KRT86	KRT86	-2,081	Glucocorticoid Receptor Signaling,Keratinization
hsa-miR-4467	miR-10400-5p (and other miRNAs w/seed GGCGGCG)	2923	TargetScan Human	High (predicted)	MEX3C	MEX3C	-1,352	Class I MHC mediated antigen processing and presentation
hsa-miR-4467	miR-10400-5p (and other miRNAs w/seed GGCGGCG)	2923	TargetScan Human	High (predicted)	NTNG2	NTNG2	2,715	Axonal Guidance Signaling,Post-translational modification: synthesis of GPI-anchored proteins
hsa-miR-4467	miR-10400-5p (and other miRNAs w/seed GGCGGCG)	2923	TargetScan Human	High (predicted)	PARS2	PARS2	1,395	tRNA Charging
hsa-miR-4467	miR-10400-5p (and other miRNAs w/seed GGCGGCG)	2923	TargetScan Human	High (predicted)	RPL35	RPL35	-1,449	Coronavirus Replication Pathway,EIF2 Signaling,Eukaryotic Translation Elongation,Eukaryotic Translation Initiation,Eukaryotic Translation Termination,Major pathway of rRNA processing in the nucleolus and cytosol,Nonsense-Mediated Decay (NMD),Response of EIF2AK4 (GCN2) to amino acid deficiency,Ribosomal Quality Control Signaling Pathway,Selenoamino acid metabolism,Signaling by ROBO receptors,SRP-d…
hsa-miR-4467	miR-10400-5p (and other miRNAs w/seed GGCGGCG)	2923	TargetScan Human	High (predicted)	RTN4R	RTN4R	1,329	Axonal Guidance Signaling,p75 NTR receptor-mediated signalling
hsa-miR-4467	miR-10400-5p (and other miRNAs w/seed GGCGGCG)	2923	TargetScan Human	High (predicted)	TNFRSF1A	TNFRSF1A	2,005	14-3-3-mediated Signaling,Activin Inhibin Signaling Pathway,Acute Phase Response Signaling,Adipogenesis pathway,Agranulocyte Adhesion and Diapedesis,Apoptosis Signaling,Autophagy,Cachexia Signaling Pathway,Cardiac Hypertrophy Signaling (Enhanced),Ceramide Signaling,CLEAR Signaling Pathway,Colorectal Cancer Metastasis Signaling,Death Receptor Signaling,Dendritic Cell Maturation,Docosahexaenoic Aci…
hsa-miR-4467	miR-10400-5p (and other miRNAs w/seed GGCGGCG)	2923	TargetScan Human	High (predicted)	WNK2	WNK2	2,326	Ion channel transport
hsa-miR-106a-3p	miR-106a-3p (and other miRNAs w/seed UGCAAUG)	-3237	TargetScan Human	High (predicted)	DPPA4	DPPA4	-2,129	Human Embryonic Stem Cell Pluripotency,POU5F1 (OCT4), SOX2, NANOG activate genes related to proliferation,Zygotic genome activation (ZGA)
hsa-miR-106a-3p	miR-106a-3p (and other miRNAs w/seed UGCAAUG)	-3237	TargetScan Human	High (predicted)	HBB	HBB	4,015	Binding and Uptake of Ligands by Scavenger Receptors,Chaperone Mediated Autophagy,Cohesin Chromatin Regulation Pathway,Cytoprotection by HMOX1,Erythrocytes take up carbon dioxide and release oxygen,Erythrocytes take up oxygen and release carbon dioxide,Erythropoietin Signaling Pathway,Factors involved in megakaryocyte development and platelet production,Heme signaling,Iron homeostasis signaling p…
hsa-miR-106a-3p	miR-106a-3p (and other miRNAs w/seed UGCAAUG)	-3237	TargetScan Mouse	High (predicted)	INSL3	INSL3	1,351	Cachexia Signaling Pathway,Class A/1 (Rhodopsin-like receptors),G alpha (s) signalling events
hsa-miR-106a-3p	miR-106a-3p (and other miRNAs w/seed UGCAAUG)	-3237	TargetScan Human	High (predicted)	ZNF595	ZNF595	-1,328	Generic Transcription Pathway
hsa-miR-10a-5p	miR-10a-5p (and other miRNAs w/seed ACCCUGU)	-4903	TargetScan Human	High (predicted)	ACAD11	ACAD11	-1,393	Mitochondrial Fatty Acid Beta-Oxidation
hsa-miR-10a-5p	miR-10a-5p (and other miRNAs w/seed ACCCUGU)	-4903	TargetScan Mouse	High (predicted)	ARHGAP25	ARHGAP25	1,340	RHO GTPase cycle
hsa-miR-10a-5p	miR-10a-5p (and other miRNAs w/seed ACCCUGU)	-4903	TargetScan Mouse	High (predicted)	B3GNTL1	B3GNTL1	1,622	O-linked glycosylation
hsa-miR-10a-5p	miR-10a-5p (and other miRNAs w/seed ACCCUGU)	-4903	TargetScan Mouse	High (predicted)	HCAR2	HCAR2	4,087	BBSome Signaling Pathway,Breast Cancer Regulation by Stathmin1,cAMP-mediated signaling,Cellular Effects of Sildenafil (Viagra),Class A/1 (Rhodopsin-like receptors),CREB Signaling in Neurons,FAK Signaling,G alpha (i) signalling events,G-Protein Coupled Receptor Signaling,Gαi Signaling,Gαs Signaling,Lung Ionic Balance Signaling Pathway,Molecular Mechanisms of Cancer,Phagosome Formation,S100 Family …
hsa-miR-10a-5p	miR-10a-5p (and other miRNAs w/seed ACCCUGU)	-4903	TargetScan Mouse,TargetScan Human	High (predicted),Moderate (predicted)	KLF11	KLF11	-2,230	Insulin Secretion Signaling Pathway,Maturity Onset Diabetes of Young (MODY) Signaling
hsa-miR-10a-5p	miR-10a-5p (and other miRNAs w/seed ACCCUGU)	-4903	TargetScan Mouse,miRecords	Experimentally Observed,Moderate (predicted)	KLF4	KLF4	-1,412	Cerebral Malformation Signaling Pathway,Chronic Myeloid Leukemia Signaling,Eicosanoid Signaling,Folate Signaling Pathway,FOXO-mediated transcription of cell cycle genes,Hepatitis B Chronic Liver Pathogenesis Signaling Pathway,Human Embryonic Stem Cell Pluripotency,Macrophage Alternative Activation Signaling Pathway,Synthesis, secretion, and deacylation of Ghrelin,Transcriptional regulation of plu…
hsa-miR-10a-5p	miR-10a-5p (and other miRNAs w/seed ACCCUGU)	-4903	TargetScan Mouse,TargetScan Human	High (predicted)	NR6A1	NR6A1	1,677	Generic Transcription Pathway,POU5F1 (OCT4), SOX2, NANOG activate genes related to proliferation,Role of OCT4 in Mammalian Embryonic Stem Cell Pluripotency
hsa-miR-10a-5p	miR-10a-5p (and other miRNAs w/seed ACCCUGU)	-4903	TargetScan Human	High (predicted)	RPL23	RPL23	-1,847	Coronavirus Replication Pathway,EIF2 Signaling,Eukaryotic Translation Elongation,Eukaryotic Translation Initiation,Eukaryotic Translation Termination,Major pathway of rRNA processing in the nucleolus and cytosol,Nonsense-Mediated Decay (NMD),Response of EIF2AK4 (GCN2) to amino acid deficiency,Ribosomal Quality Control Signaling Pathway,Selenoamino acid metabolism,Signaling by ROBO receptors,SRP-d…
hsa-miR-10a-5p	miR-10a-5p (and other miRNAs w/seed ACCCUGU)	-4903	TargetScan Mouse	High (predicted)	RPL31	RPL31	-1,706	Coronavirus Replication Pathway,EIF2 Signaling,Eukaryotic Translation Elongation,Eukaryotic Translation Initiation,Eukaryotic Translation Termination,Major pathway of rRNA processing in the nucleolus and cytosol,Nonsense-Mediated Decay (NMD),Response of EIF2AK4 (GCN2) to amino acid deficiency,Ribosomal Quality Control Signaling Pathway,Selenoamino acid metabolism,Signaling by ROBO receptors,SRP-d…
hsa-miR-10a-5p	miR-10a-5p (and other miRNAs w/seed ACCCUGU)	-4903	TargetScan Mouse	High (predicted)	ST3GAL4	ST3GAL4	1,665	Asparagine N-linked glycosylation,Glycosaminoglycan metabolism,O-linked glycosylation,Pre-NOTCH Expression and Processing,Sialic acid metabolism
hsa-miR-11400	miR-11400 (and other miRNAs w/seed CGGCUGU)	-6554	TargetScan Mouse	High (predicted)	KCNJ15	KCNJ15	5,429	Dopamine-DARPP32 Feedback in cAMP Signaling,GABA receptor activation,Neurovascular Coupling Signaling Pathway,Potassium Channels
hsa-miR-11400	miR-11400 (and other miRNAs w/seed CGGCUGU)	-6554	TargetScan Mouse	High (predicted)	LPAR2	LPAR2	2,609	BBSome Signaling Pathway,Breast Cancer Regulation by Stathmin1,Cellular Effects of Sildenafil (Viagra),Class A/1 (Rhodopsin-like receptors),CREB Signaling in Neurons,eNOS Signaling,FAK Signaling,G alpha (i) signalling events,G alpha (q) signalling events,G-Protein Coupled Receptor Signaling,Gα12/13 Signaling,Lung Ionic Balance Signaling Pathway,Molecular Mechanisms of Cancer,Phagosome Formation,R…
hsa-miR-1179	miR-1179 (miRNAs w/seed AGCAUUC)	-3436	TargetScan Human	High (predicted)	MBOAT7	MBOAT7	2,643	CDP-diacylglycerol Biosynthesis I,Glycerophospholipid biosynthesis,NAFLD Signaling Pathway,Phosphatidylglycerol Biosynthesis II (Non-plastidic),Stearate Biosynthesis I (Animals),Triacylglycerol Biosynthesis
hsa-miR-1179	miR-1179 (miRNAs w/seed AGCAUUC)	-3436	TargetScan Human	High (predicted)	TEK	TEK	3,250	Angiopoietin Signaling,Apelin Endothelial Signaling Pathway,Cell surface interactions at the vascular wall,IL-15 Production,IL-8 Signaling,RAF/MAP kinase cascade,Sperm Motility
hsa-miR-1180-3p	miR-1180-3p (miRNAs w/seed UUCCGGC)	7764	TargetScan Human	High (predicted)	ISG15	ISG15	1,846	Activation of IRF by Cytosolic Pattern Recognition Receptors,DDX58/IFIH1-mediated induction of interferon-alpha/beta,DNA Damage Bypass,Interferon alpha/beta signaling,Interferon Signaling,ISG15 antiviral mechanism,ISGylation Signaling Pathway,PKR-mediated signaling,Role of Hypercytokinemia/hyperchemokinemia in the Pathogenesis of Influenza,Systemic Lupus Erythematosus in B Cell Signaling Pathway
hsa-miR-1185-5p	miR-1185-5p (and other miRNAs w/seed GAGGAUA)	-2383	TargetScan Human	High (predicted)	FAR2	FAR2	1,424	Wax and plasmalogen biosynthesis
hsa-miR-1185-5p	miR-1185-5p (and other miRNAs w/seed GAGGAUA)	-2383	TargetScan Human	High (predicted)	GPR82	GPR82	2,324	BBSome Signaling Pathway,Breast Cancer Regulation by Stathmin1,Cellular Effects of Sildenafil (Viagra),CREB Signaling in Neurons,FAK Signaling,G-Protein Coupled Receptor Signaling,Lung Ionic Balance Signaling Pathway,Molecular Mechanisms of Cancer,Phagosome Formation,S100 Family Signaling Pathway,Zn Homeostasis Signaling Pathway
hsa-miR-1185-5p	miR-1185-5p (and other miRNAs w/seed GAGGAUA)	-2383	TargetScan Human	High (predicted)	IFITM2	IFITM2	3,165	Coronavirus Replication Pathway,Interferon alpha/beta signaling,Interferon Signaling
hsa-miR-1185-5p	miR-1185-5p (and other miRNAs w/seed GAGGAUA)	-2383	TargetScan Human	High (predicted)	IFITM3	IFITM3	2,605	Coronavirus Replication Pathway,Interferon alpha/beta signaling,Interferon Signaling
hsa-miR-1185-5p	miR-1185-5p (and other miRNAs w/seed GAGGAUA)	-2383	TargetScan Human	High (predicted)	PPP1R12B	PPP1R12B	2,274	3-phosphoinositide Biosynthesis,3-phosphoinositide Degradation,Actin Cytoskeleton Signaling,Actin Nucleation by ARP-WASP Complex,CCR3 Signaling in Eosinophils,CDC42 Signaling,Cellular Effects of Sildenafil (Viagra),Chemokine Signaling,D-myo-inositol (1,4,5,6)-Tetrakisphosphate Biosynthesis,D-myo-inositol (3,4,5,6)-tetrakisphosphate Biosynthesis,D-myo-inositol-5-phosphate Metabolism,Estrogen Recep…
hsa-miR-1185-5p	miR-1185-5p (and other miRNAs w/seed GAGGAUA)	-2383	TargetScan Human	High (predicted)	SEM1	SEM1	-1,752	ABC-family proteins mediated transport,BAG2 Signaling Pathway,Beta-catenin independent WNT signaling,C-type lectin receptors (CLRs),Cell Cycle Checkpoints,Cellular response to hypoxia,Class I MHC mediated antigen processing and presentation,Degradation of beta-catenin by the destruction complex,Deubiquitination,DNA Replication Pre-Initiation,FAT10 Signaling Pathway,Fc epsilon receptor (FCERI) sig…
hsa-miR-12114	miR-12114 (and other miRNAs w/seed AGGUGGA)	-1230	TargetScan Mouse	High (predicted)	GYPC	GYPC	1,918	Cell surface interactions at the vascular wall
hsa-miR-12114	miR-12114 (and other miRNAs w/seed AGGUGGA)	-1230	TargetScan Mouse	High (predicted)	PLEKHO2	PLEKHO2	1,356	Neutrophil degranulation
hsa-miR-6891-5p	miR-12118 (and other miRNAs w/seed AAGGAGG)	-1332	TargetScan Human	High (predicted)	LYVE1	LYVE1	3,414	Glycosaminoglycan metabolism,Tumoricidal Function of Hepatic Natural Killer Cells
hsa-miR-6891-5p	miR-12118 (and other miRNAs w/seed AAGGAGG)	-1332	TargetScan Human	High (predicted)	NPL	NPL	2,196	Sialic acid metabolism
hsa-miR-6891-5p	miR-12118 (and other miRNAs w/seed AAGGAGG)	-1332	TargetScan Human	High (predicted)	PYGM	PYGM	1,603	Glycogen Degradation II,Glycogen Degradation III,Glycogen metabolism,Protein Kinase A Signaling,α-Adrenergic Signaling
hsa-miR-6891-5p	miR-12118 (and other miRNAs w/seed AAGGAGG)	-1332	TargetScan Human	High (predicted)	RAB30	RAB30	-1,330	Intra-Golgi and retrograde Golgi-to-ER traffic,RAB geranylgeranylation
hsa-miR-6891-5p	miR-12118 (and other miRNAs w/seed AAGGAGG)	-1332	TargetScan Human	High (predicted)	RPS29	RPS29	-1,488	Coronavirus Pathogenesis Pathway,Coronavirus Replication Pathway,EIF2 Signaling,Eukaryotic Translation Elongation,Eukaryotic Translation Initiation,Eukaryotic Translation Termination,Major pathway of rRNA processing in the nucleolus and cytosol,mTOR Signaling,Nonsense-Mediated Decay (NMD),Regulation of eIF4 and p70S6K Signaling,Response of EIF2AK4 (GCN2) to amino acid deficiency,Ribosomal Quality…
hsa-miR-6891-5p	miR-12118 (and other miRNAs w/seed AAGGAGG)	-1332	TargetScan Human	High (predicted)	STK40	STK40	1,600	Abacavir ADME,Beta-catenin independent WNT signaling,Costimulation by the CD28 family,GPER1 signaling,Hedgehog 'on' state,KEAP1-NFE2L2 pathway,p75 NTR receptor-mediated signalling,Ribavirin ADME,Signaling by NOTCH4
hsa-miR-6891-5p	miR-12118 (and other miRNAs w/seed AAGGAGG)	-1332	TargetScan Human	High (predicted)	TRIM21	TRIM21	2,000	Class I MHC mediated antigen processing and presentation,Cytosolic sensors of pathogen-associated DNA,Interferon gamma signaling,KEAP1-NFE2L2 pathway,TRIM21 Intracellular Antibody Signaling Pathway
hsa-miR-6891-5p	miR-12118 (and other miRNAs w/seed AAGGAGG)	-1332	TargetScan Human	High (predicted)	ZBTB16	ZBTB16	-1,362	Class I MHC mediated antigen processing and presentation,Neddylation,RAR Activation,Sheddase Signaling Pathway
hsa-miR-4508	miR-12197-3p (and other miRNAs w/seed CGGGGCU)	9664	TargetScan Human	High (predicted)	CDKN1C	CDKN1C	-2,512	Glucocorticoid Receptor Signaling,ID1 Signaling Pathway,ID3 Signaling Pathway,Mitotic G1 phase and G1/S transition
hsa-miR-4508	miR-12197-3p (and other miRNAs w/seed CGGGGCU)	9664	TargetScan Human	High (predicted)	CXCR1	CXCR1	5,086	Agranulocyte Adhesion and Diapedesis,BBSome Signaling Pathway,Breast Cancer Regulation by Stathmin1,Cardiac Hypertrophy Signaling (Enhanced),Cellular Effects of Sildenafil (Viagra),Class A/1 (Rhodopsin-like receptors),CREB Signaling in Neurons,FAK Signaling,G alpha (i) signalling events,G-Protein Coupled Receptor Signaling,Glucocorticoid Receptor Signaling,Granulocyte Adhesion and Diapedesis,IL-8…
hsa-miR-4508	miR-12197-3p (and other miRNAs w/seed CGGGGCU)	9664	TargetScan Mouse	High (predicted)	MADCAM1	MADCAM1	2,466	Agranulocyte Adhesion and Diapedesis,Immunoregulatory interactions between a Lymphoid and a non-Lymphoid cell,Integrin cell surface interactions
hsa-miR-4508	miR-12197-3p (and other miRNAs w/seed CGGGGCU)	9664	TargetScan Human	High (predicted)	MCAM	MCAM	-1,764	ID1 Signaling Pathway,RHO GTPase cycle,S100 Family Signaling Pathway
hsa-miR-4508	miR-12197-3p (and other miRNAs w/seed CGGGGCU)	9664	TargetScan Human	High (predicted)	NCF1	NCF1	2,816	Apelin Adipocyte Signaling Pathway,CDX Gastrointestinal Cancer Signaling Pathway,Class I MHC mediated antigen processing and presentation,Cyclophilin Signaling Pathway,Detoxification of Reactive Oxygen Species,Fcγ Receptor-mediated Phagocytosis in Macrophages and Monocytes,fMLP Signaling in Neutrophils,Glycation Signaling Pathway,Hepatic Fibrosis Signaling Pathway,HIF1α Signaling,ID3 Signaling Pa…
hsa-miR-4508	miR-12197-3p (and other miRNAs w/seed CGGGGCU)	9664	TargetScan Mouse	High (predicted)	PFKFB4	PFKFB4	2,131	AMPK Signaling,Glucose metabolism,PFKFB4 Signaling Pathway,Warburg Effect Signaling Pathway
hsa-miR-4508	miR-12197-3p (and other miRNAs w/seed CGGGGCU)	9664	TargetScan Mouse	High (predicted)	RNF182	RNF182	3,314	Class I MHC mediated antigen processing and presentation
hsa-miR-4508	miR-12197-3p (and other miRNAs w/seed CGGGGCU)	9664	TargetScan Human	High (predicted)	SLC7A5	SLC7A5	-1,402	Autophagy,Cell surface interactions at the vascular wall,NAD Signaling Pathway,Transport of inorganic cations/anions and amino acids/oligopeptides,Tryptophan catabolism
hsa-miR-4508	miR-12197-3p (and other miRNAs w/seed CGGGGCU)	9664	TargetScan Human	High (predicted)	WNK2	WNK2	2,326	Ion channel transport
hsa-miR-122-5p	miR-122-5p (miRNAs w/seed GGAGUGU)	4805	TargetScan Mouse,TargetScan Human,miRecords	Experimentally Observed,Moderate (predicted)	AKT3	AKT3	-1,854	14-3-3-mediated Signaling,Acetylcholine Receptor Signaling Pathway,Activin Inhibin Signaling Pathway,Acute Myeloid Leukemia Signaling,Acute Phase Response Signaling,Adrenomedullin signaling pathway,AMPK Signaling,Amyloid Processing,Amyotrophic Lateral Sclerosis Signaling,Angiopoietin Signaling,Apelin Cardiac Fibroblast Signaling Pathway,Apelin Cardiomyocyte Signaling Pathway,Apelin Endothelial Si…
hsa-miR-122-5p	miR-122-5p (miRNAs w/seed GGAGUGU)	4805	TargetScan Mouse	High (predicted)	ALPL	ALPL	4,629	3-phosphoinositide Biosynthesis,3-phosphoinositide Degradation,Bone Mineralization Signaling Pathway,D-myo-inositol (1,4,5,6)-Tetrakisphosphate Biosynthesis,D-myo-inositol (3,4,5,6)-tetrakisphosphate Biosynthesis,D-myo-inositol-5-phosphate Metabolism,ID3 Signaling Pathway,Osteoarthritis Pathway,Post-translational modification: synthesis of GPI-anchored proteins,Role of Osteoblasts in Rheumatoid A…
hsa-miR-122-5p	miR-122-5p (miRNAs w/seed GGAGUGU)	4805	TargetScan Human	High (predicted)	CDA	CDA	1,951	Neutrophil degranulation,Nucleotide salvage,Salvage Pathways of Pyrimidine Deoxyribonucleotides,Salvage Pathways of Pyrimidine Ribonucleotides
hsa-miR-122-5p	miR-122-5p (miRNAs w/seed GGAGUGU)	4805	TargetScan Human,miRecords	Experimentally Observed,Moderate (predicted)	DUSP2	DUSP2	-3,433	3-phosphoinositide Biosynthesis,3-phosphoinositide Degradation,D-myo-inositol (1,4,5,6)-Tetrakisphosphate Biosynthesis,D-myo-inositol (3,4,5,6)-tetrakisphosphate Biosynthesis,D-myo-inositol-5-phosphate Metabolism,ERK/MAPK Signaling,Protein Kinase A Signaling,RAF-independent MAPK1/3 activation,RAF/MAP kinase cascade,Superpathway of Inositol Phosphate Compounds
hsa-miR-122-5p	miR-122-5p (miRNAs w/seed GGAGUGU)	4805	TargetScan Human	High (predicted)	DUSP4	DUSP4	-2,566	3-phosphoinositide Biosynthesis,3-phosphoinositide Degradation,cAMP-mediated signaling,D-myo-inositol (1,4,5,6)-Tetrakisphosphate Biosynthesis,D-myo-inositol (3,4,5,6)-tetrakisphosphate Biosynthesis,D-myo-inositol-5-phosphate Metabolism,ERK/MAPK Signaling,G-Protein Coupled Receptor Signaling,MAPK targets/ Nuclear events mediated by MAP kinases,Protein Kinase A Signaling,RAF-independent MAPK1/3 ac…
hsa-miR-122-5p	miR-122-5p (miRNAs w/seed GGAGUGU)	4805	TargetScan Mouse	High (predicted)	GREM2	GREM2	-2,166	Signaling by BMP
hsa-miR-122-5p	miR-122-5p (miRNAs w/seed GGAGUGU)	4805	miRecords	Experimentally Observed	RAB11FIP1	RAB11FIP1	1,446	Protein Sorting Signaling Pathway
hsa-miR-122-5p	miR-122-5p (miRNAs w/seed GGAGUGU)	4805	TargetScan Human	High (predicted)	TNFSF10	TNFSF10	1,753	Adrenergic Receptor Signaling Pathway (Enhanced),Airway Pathology in Chronic Obstructive Pulmonary Disease,Autism Signaling Pathway,Cachexia Signaling Pathway,Cardiac Hypertrophy Signaling (Enhanced),Caspase activation via Death Receptors in the presence of ligand,CDX Gastrointestinal Cancer Signaling Pathway,CGAS-STING Signaling Pathway,Chronic Myeloid Leukemia Signaling,Crosstalk between Dendri…
hsa-miR-4533	miR-12201-5p (and other miRNAs w/seed GGAAGGA)	-2324	TargetScan Human	High (predicted)	ALOX15	ALOX15	6,492	Arachidonic acid metabolism,Atherosclerosis Signaling,Chronic Myeloid Leukemia Signaling,Docosahexaenoic Acid (DHA) Signaling,Eicosanoid Signaling,Ferroptosis Signaling Pathway,IL-12 Signaling and Production in Macrophages,IL-13 Signaling Pathway,IL-4 Signaling,Interleukin-4 and Interleukin-13 signaling,Macrophage Alternative Activation Signaling Pathway,Polyamine Regulation in Colon Cancer
hsa-miR-4533	miR-12201-5p (and other miRNAs w/seed GGAAGGA)	-2324	TargetScan Human	High (predicted)	CLDN9	CLDN9	5,219	Agranulocyte Adhesion and Diapedesis,Cell junction organization,Granulocyte Adhesion and Diapedesis,Leukocyte Extravasation Signaling,Sertoli Cell-Germ Cell Junction Signaling Pathway (Enhanced),Sertoli Cell-Sertoli Cell Junction Signaling,Tight Junction Signaling
hsa-miR-4533	miR-12201-5p (and other miRNAs w/seed GGAAGGA)	-2324	TargetScan Human	High (predicted)	EGR3	EGR3	-1,779	NGF-stimulated transcription
hsa-miR-4533	miR-12201-5p (and other miRNAs w/seed GGAAGGA)	-2324	TargetScan Human	High (predicted)	JUNB	JUNB	-1,561	ABRA Signaling Pathway,Epithelial Membrane Protein Signaling Pathway,Interleukin-4 and Interleukin-13 signaling,NGF-stimulated transcription,NRF2-mediated Oxidative Stress Response,PCP (Planar Cell Polarity) Pathway,Preeclampsia Signaling Pathway,Role of JAK family kinases in IL-6-type Cytokine Signaling,Transcriptional activity of SMAD2/SMAD3:SMAD4 heterotrimer
hsa-miR-4533	miR-12201-5p (and other miRNAs w/seed GGAAGGA)	-2324	TargetScan Human	High (predicted)	MME	MME	4,734	Cardiac conduction,Metabolism of Angiotensinogen to Angiotensins,Neuroprotective Role of THOP1 in Alzheimer's Disease,Neutrophil degranulation
hsa-miR-4533	miR-12201-5p (and other miRNAs w/seed GGAAGGA)	-2324	TargetScan Human	High (predicted)	PLXNA4	PLXNA4	-1,655	FOXO-mediated transcription of oxidative stress, metabolic and neuronal genes,Semaphorin interactions
hsa-miR-4533	miR-12201-5p (and other miRNAs w/seed GGAAGGA)	-2324	TargetScan Human	High (predicted)	PPP1R12B	PPP1R12B	2,274	3-phosphoinositide Biosynthesis,3-phosphoinositide Degradation,Actin Cytoskeleton Signaling,Actin Nucleation by ARP-WASP Complex,CCR3 Signaling in Eosinophils,CDC42 Signaling,Cellular Effects of Sildenafil (Viagra),Chemokine Signaling,D-myo-inositol (1,4,5,6)-Tetrakisphosphate Biosynthesis,D-myo-inositol (3,4,5,6)-tetrakisphosphate Biosynthesis,D-myo-inositol-5-phosphate Metabolism,Estrogen Recep…
hsa-miR-4533	miR-12201-5p (and other miRNAs w/seed GGAAGGA)	-2324	TargetScan Human	High (predicted)	S100A11	S100A11	1,754	Neutrophil degranulation,S100 Family Signaling Pathway
hsa-miR-4533	miR-12201-5p (and other miRNAs w/seed GGAAGGA)	-2324	TargetScan Human	High (predicted)	SELL	SELL	1,417	Agranulocyte Adhesion and Diapedesis,Cell surface interactions at the vascular wall,Granulocyte Adhesion and Diapedesis,Immunoregulatory interactions between a Lymphoid and a non-Lymphoid cell,Neutrophil degranulation
hsa-miR-4533	miR-12201-5p (and other miRNAs w/seed GGAAGGA)	-2324	TargetScan Human	High (predicted)	SIRPB1	SIRPB1	1,817	DAP12 interactions,Neutrophil degranulation,Signal regulatory protein family interactions
hsa-miR-942-5p	miR-12202-3p (and other miRNAs w/seed CUUCUCU)	2874	TargetScan Mouse	High (predicted)	CCDC68	CCDC68	-2,436	Cilia Biogenesis Signaling Pathway
hsa-miR-942-5p	miR-12202-3p (and other miRNAs w/seed CUUCUCU)	2874	TargetScan Mouse,TargetScan Human	High (predicted),Moderate (predicted)	CD83	CD83	-4,213	Communication between Innate and Adaptive Immune Cells,Crosstalk between Dendritic Cells and Natural Killer Cells,Dendritic Cell Maturation,TREM1 Signaling
hsa-miR-942-5p	miR-12202-3p (and other miRNAs w/seed CUUCUCU)	2874	TargetScan Mouse	High (predicted)	F13A1	F13A1	-1,496	Coagulation System,Extrinsic Prothrombin Activation Pathway,Formation of Fibrin Clot (Clotting Cascade),Interleukin-4 and Interleukin-13 signaling,Intrinsic Prothrombin Activation Pathway,Response to elevated platelet cytosolic Ca2+,Serotonin Receptor Signaling
hsa-miR-942-5p	miR-12202-3p (and other miRNAs w/seed CUUCUCU)	2874	TargetScan Mouse	High (predicted)	G0S2	G0S2	-5,486	Regulation of lipid metabolism by PPARalpha
hsa-miR-942-5p	miR-12202-3p (and other miRNAs w/seed CUUCUCU)	2874	TargetScan Human	High (predicted)	MTARC1	MTARC1	1,500	Phase I - Functionalization of compounds
hsa-miR-942-5p	miR-12202-3p (and other miRNAs w/seed CUUCUCU)	2874	TargetScan Human	High (predicted)	NDUFAF2	NDUFAF2	-1,432	Complex I biogenesis
hsa-miR-942-5p	miR-12202-3p (and other miRNAs w/seed CUUCUCU)	2874	TargetScan Mouse,TargetScan Human	High (predicted),Moderate (predicted)	NQO2	NQO2	1,582	Aryl Hydrocarbon Receptor Signaling,NRF2-mediated Oxidative Stress Response,Phase I - Functionalization of compounds,Xenobiotic Metabolism AHR Signaling Pathway,Xenobiotic Metabolism General Signaling Pathway,Xenobiotic Metabolism Signaling
hsa-miR-942-5p	miR-12202-3p (and other miRNAs w/seed CUUCUCU)	2874	TargetScan Mouse	High (predicted)	PPP1R12B	PPP1R12B	2,274	3-phosphoinositide Biosynthesis,3-phosphoinositide Degradation,Actin Cytoskeleton Signaling,Actin Nucleation by ARP-WASP Complex,CCR3 Signaling in Eosinophils,CDC42 Signaling,Cellular Effects of Sildenafil (Viagra),Chemokine Signaling,D-myo-inositol (1,4,5,6)-Tetrakisphosphate Biosynthesis,D-myo-inositol (3,4,5,6)-tetrakisphosphate Biosynthesis,D-myo-inositol-5-phosphate Metabolism,Estrogen Recep…
hsa-miR-942-5p	miR-12202-3p (and other miRNAs w/seed CUUCUCU)	2874	TargetScan Mouse	High (predicted)	YES1	YES1	-1,691	Cell surface interactions at the vascular wall,Circadian Rhythm Signaling,Costimulation by the CD28 family,CTLA4 Signaling in Cytotoxic T Lymphocytes,EPH-Ephrin signaling,Ephrin A Signaling,Epithelial Membrane Protein Signaling Pathway,Fcgamma receptor (FCGR) dependent phagocytosis,Fcγ Receptor-mediated Phagocytosis in Macrophages and Monocytes,HER-2 Signaling in Breast Cancer,ID1 Signaling Pathw…
hsa-miR-942-5p	miR-12202-3p (and other miRNAs w/seed CUUCUCU)	2874	TargetScan Human	High (predicted)	ZNF721	ZNF721	-1,468	Generic Transcription Pathway
hsa-miR-627-5p	miR-12204-5p (and other miRNAs w/seed UGAGUCU)	-1365	TargetScan Human	High (predicted)	FXYD2	FXYD2	1,589	Cardiac conduction,Ion channel transport
hsa-miR-627-5p	miR-12204-5p (and other miRNAs w/seed UGAGUCU)	-1365	TargetScan Human	High (predicted)	PIK3R6	PIK3R6	1,358	14-3-3-mediated Signaling,3-phosphoinositide Biosynthesis,Abacavir ADME,Acetylcholine Receptor Signaling Pathway,Actin Cytoskeleton Signaling,Activin Inhibin Signaling Pathway,Acute Myeloid Leukemia Signaling,Adrenomedullin signaling pathway,Aldosterone Signaling in Epithelial Cells,AMPK Signaling,Amyotrophic Lateral Sclerosis Signaling,Angiopoietin Signaling,Antiproliferative Role of Somatostati…
hsa-miR-1224-5p	miR-1224-5p (and other miRNAs w/seed UGAGGAC)	8254	TargetScan Human	High (predicted)	CXCL6	CXCL6	2,922	Agranulocyte Adhesion and Diapedesis,Class A/1 (Rhodopsin-like receptors),G alpha (i) signalling events,Granulocyte Adhesion and Diapedesis,IL-13 Signaling Pathway,IL-17A Signaling in Airway Cells,Pathogen Induced Cytokine Storm Signaling Pathway,Role of IL-17A in Arthritis,Role of IL-17A in Psoriasis,Role of IL-17F in Allergic Inflammatory Airway Diseases
hsa-miR-1224-5p	miR-1224-5p (and other miRNAs w/seed UGAGGAC)	8254	TargetScan Human	High (predicted)	KYAT1	KYAT1	1,433	Glutamate and glutamine metabolism,Phenylalanine and tyrosine metabolism,Tryptophan catabolism
hsa-miR-1224-5p	miR-1224-5p (and other miRNAs w/seed UGAGGAC)	8254	TargetScan Mouse	High (predicted)	NFE2	NFE2	2,821	Factors involved in megakaryocyte development and platelet production,RUNX1 regulates megakaryocyte differentiation and platelet function
hsa-miR-1224-5p	miR-1224-5p (and other miRNAs w/seed UGAGGAC)	8254	TargetScan Human	High (predicted)	PMAIP1	PMAIP1	-1,385	Intrinsic Pathway for Apoptosis,Molecular Mechanisms of Cancer,MYC Mediated Apoptosis Signaling,p53 Signaling,Pulmonary Fibrosis Idiopathic Signaling Pathway,TP53 Regulates Transcription of Cell Death Genes
hsa-miR-1224-5p	miR-1224-5p (and other miRNAs w/seed UGAGGAC)	8254	TargetScan Mouse	High (predicted)	TNFSF9	TNFSF9	-2,201	4-1BB Signaling in T Lymphocytes,Adrenergic Receptor Signaling Pathway (Enhanced),Airway Pathology in Chronic Obstructive Pulmonary Disease,Autism Signaling Pathway,Cachexia Signaling Pathway,Cardiac Hypertrophy Signaling (Enhanced),CDX Gastrointestinal Cancer Signaling Pathway,CGAS-STING Signaling Pathway,Erythropoietin Signaling Pathway,FXR/RXR Activation,Glycation Signaling Pathway,Hematoma Re…
hsa-miR-1224-5p	miR-1224-5p (and other miRNAs w/seed UGAGGAC)	8254	TargetScan Human	High (predicted)	ZNF208	ZNF208	-3,047	Generic Transcription Pathway
hsa-miR-1226-3p	miR-1226-3p (miRNAs w/seed CACCAGC)	2502	TargetScan Human	High (predicted)	ABCG1	ABCG1	1,395	ABC-family proteins mediated transport,LPS/IL-1 Mediated Inhibition of RXR Function,LXR/RXR Activation,NR1H2 and NR1H3-mediated signaling,Plasma lipoprotein assembly, remodeling, and clearance,UFMylation Signaling Pathway
hsa-miR-1226-3p	miR-1226-3p (miRNAs w/seed CACCAGC)	2502	TargetScan Human	High (predicted)	CNIH3	CNIH3	1,359	Cargo concentration in the ER,COPII-mediated vesicle transport
hsa-miR-1226-3p	miR-1226-3p (miRNAs w/seed CACCAGC)	2502	TargetScan Human	High (predicted)	KCNE3	KCNE3	1,372	Cardiac conduction
hsa-miR-1226-3p	miR-1226-3p (miRNAs w/seed CACCAGC)	2502	TargetScan Human	High (predicted)	PINK1	PINK1	1,564	BAG2 Signaling Pathway,CLEAR Signaling Pathway,ER-Mitochondrial Communication Signaling Pathway,FOXO-mediated transcription of cell death genes,Hepatitis B Chronic Liver Pathogenesis Signaling Pathway,HEY1 Signaling Pathway,Mitochondrial Division Signaling Pathway,Mitochondrial Dysfunction,Mitophagy,Parkinson's Signaling Pathway,Pulmonary Fibrosis Idiopathic Signaling Pathway,TR/RXR Activation
hsa-miR-1226-3p	miR-1226-3p (miRNAs w/seed CACCAGC)	2502	TargetScan Human	High (predicted)	SLC4A9	SLC4A9	2,930	Transport of inorganic cations/anions and amino acids/oligopeptides
hsa-miR-1226-3p	miR-1226-3p (miRNAs w/seed CACCAGC)	2502	TargetScan Human	High (predicted)	SULT1B1	SULT1B1	1,794	Chondroitin Sulfate Biosynthesis,Chondroitin Sulfate Biosynthesis (Late Stages),Dermatan Sulfate Biosynthesis,Dermatan Sulfate Biosynthesis (Late Stages),Dopamine Degradation,Heparan Sulfate Biosynthesis,Heparan Sulfate Biosynthesis (Late Stages),LPS/IL-1 Mediated Inhibition of RXR Function,Melatonin Degradation I,Phase II - Conjugation of compounds,Serotonin Degradation,Superpathway of Melatonin…
hsa-miR-1226-3p	miR-1226-3p (miRNAs w/seed CACCAGC)	2502	TargetScan Human	High (predicted)	TNFRSF9	TNFRSF9	2,461	4-1BB Signaling in T Lymphocytes,IL-27 Signaling Pathway,TNFs bind their physiological receptors
hsa-miR-1227-3p	miR-1227-3p (miRNAs w/seed GUGCCAC)	3132	TargetScan Human	High (predicted)	FGD3	FGD3	1,474	Actin Cytoskeleton Signaling,CDC42 Signaling,G alpha (12/13) signalling events,p75 NTR receptor-mediated signalling,RHO GTPase cycle
hsa-miR-1227-3p	miR-1227-3p (miRNAs w/seed GUGCCAC)	3132	TargetScan Human	High (predicted)	IRF2	IRF2	1,324	Factors involved in megakaryocyte development and platelet production,Interferon alpha/beta signaling,Interferon gamma signaling,ISGylation Signaling Pathway,Pancreatic Secretion Signaling Pathway,Pyroptosis,Pyroptosis Signaling Pathway,TRIM21 Intracellular Antibody Signaling Pathway
hsa-miR-1227-3p	miR-1227-3p (miRNAs w/seed GUGCCAC)	3132	TargetScan Human	High (predicted)	KLRB1	KLRB1	-1,573	Immunoregulatory interactions between a Lymphoid and a non-Lymphoid cell,Natural Killer Cell Signaling
hsa-miR-1227-3p	miR-1227-3p (miRNAs w/seed GUGCCAC)	3132	TargetScan Human	High (predicted)	LRP10	LRP10	1,868	Retinoid metabolism and transport
hsa-miR-1227-3p	miR-1227-3p (miRNAs w/seed GUGCCAC)	3132	TargetScan Human	High (predicted)	MAPK13	MAPK13	1,688	4-1BB Signaling in T Lymphocytes,Activin Inhibin Signaling Pathway,Acute Phase Response Signaling,Adrenomedullin signaling pathway,AMPK Signaling,Amyloid Processing,Antioxidant Action of Vitamin C,Apelin Adipocyte Signaling Pathway,Apelin Cardiomyocyte Signaling Pathway,April Mediated Signaling,ATM Signaling,B Cell Activating Factor Signaling,B Cell Receptor Signaling,BBSome Signaling Pathway,BMP…
hsa-miR-1227-3p	miR-1227-3p (miRNAs w/seed GUGCCAC)	3132	TargetScan Human	High (predicted)	NFKBIZ	NFKBIZ	-1,581	IL-17A Signaling in Fibroblasts,MSP-RON Signaling in Macrophages Pathway,Tuberculosis Active Signaling Pathway
hsa-miR-1227-3p	miR-1227-3p (miRNAs w/seed GUGCCAC)	3132	TargetScan Human	High (predicted)	RPL37	RPL37	-1,600	Coronavirus Replication Pathway,EIF2 Signaling,Eukaryotic Translation Elongation,Eukaryotic Translation Initiation,Eukaryotic Translation Termination,Major pathway of rRNA processing in the nucleolus and cytosol,Nonsense-Mediated Decay (NMD),Response of EIF2AK4 (GCN2) to amino acid deficiency,Ribosomal Quality Control Signaling Pathway,Selenoamino acid metabolism,Signaling by ROBO receptors,SRP-d…
hsa-miR-1227-3p	miR-1227-3p (miRNAs w/seed GUGCCAC)	3132	TargetScan Human	High (predicted)	RPS21	RPS21	-1,433	Coronavirus Pathogenesis Pathway,Coronavirus Replication Pathway,EIF2 Signaling,Eukaryotic Translation Elongation,Eukaryotic Translation Initiation,Eukaryotic Translation Termination,Major pathway of rRNA processing in the nucleolus and cytosol,mTOR Signaling,Nonsense-Mediated Decay (NMD),Regulation of eIF4 and p70S6K Signaling,Response of EIF2AK4 (GCN2) to amino acid deficiency,Ribosomal Quality…
hsa-miR-1227-3p	miR-1227-3p (miRNAs w/seed GUGCCAC)	3132	TargetScan Human	High (predicted)	SIGLEC14	SIGLEC14	1,457	DAP12 interactions,Neutrophil degranulation
hsa-miR-1227-3p	miR-1227-3p (miRNAs w/seed GUGCCAC)	3132	TargetScan Human	High (predicted)	XAF1	XAF1	1,519	Interferon alpha/beta signaling,Myelination Signaling Pathway
hsa-miR-1227-3p	miR-1227-3p (miRNAs w/seed GUGCCAC)	3132	TargetScan Human	High (predicted)	ZNF521	ZNF521	-2,011	Formation of the anterior neural plate,Formation of the posterior neural plate,Transcriptional regulation by RUNX2
hsa-miR-1228-5p	miR-1228-5p (miRNAs w/seed UGGGCGG)	3947	TargetScan Human	High (predicted)	TAPBP	TAPBP	1,679	Antigen Presentation Pathway,Class I MHC mediated antigen processing and presentation
hsa-miR-1228-5p	miR-1228-5p (miRNAs w/seed UGGGCGG)	3947	TargetScan Human	High (predicted)	ZNF595	ZNF595	-1,328	Generic Transcription Pathway
hsa-miR-2110	miR-1229-3p (miRNAs w/seed UCUCACC)	4489	TargetScan Human	High (predicted)	C5AR2	C5AR2	3,219	BBSome Signaling Pathway,Breast Cancer Regulation by Stathmin1,Cellular Effects of Sildenafil (Viagra),Class A/1 (Rhodopsin-like receptors),Complement cascade,CREB Signaling in Neurons,FAK Signaling,G-Protein Coupled Receptor Signaling,Lung Ionic Balance Signaling Pathway,Molecular Mechanisms of Cancer,Phagosome Formation,S100 Family Signaling Pathway,Zn Homeostasis Signaling Pathway
hsa-miR-2110	miR-1229-3p (miRNAs w/seed UCUCACC)	4489	TargetScan Human	High (predicted)	CACNG8	CACNG8	2,773	Acetylcholine Receptor Signaling Pathway,Adrenergic Receptor Signaling Pathway (Enhanced),Amyotrophic Lateral Sclerosis Signaling,Androgen Signaling,Autism Signaling Pathway,Calcium Signaling,Cardiac conduction,Cardiac Hypertrophy Signaling,Cardiac Hypertrophy Signaling (Enhanced),Cardiac β-adrenergic Signaling,CCR5 Signaling in Macrophages,Cellular Effects of Sildenafil (Viagra),Circadian Rhythm…
hsa-miR-2110	miR-1229-3p (miRNAs w/seed UCUCACC)	4489	TargetScan Human	High (predicted)	FAM169A	FAM169A	-1,371	RHO GTPase cycle
hsa-miR-2110	miR-1229-3p (miRNAs w/seed UCUCACC)	4489	TargetScan Human	High (predicted)	KLF4	KLF4	-1,412	Cerebral Malformation Signaling Pathway,Chronic Myeloid Leukemia Signaling,Eicosanoid Signaling,Folate Signaling Pathway,FOXO-mediated transcription of cell cycle genes,Hepatitis B Chronic Liver Pathogenesis Signaling Pathway,Human Embryonic Stem Cell Pluripotency,Macrophage Alternative Activation Signaling Pathway,Synthesis, secretion, and deacylation of Ghrelin,Transcriptional regulation of plu…
hsa-miR-2110	miR-1229-3p (miRNAs w/seed UCUCACC)	4489	TargetScan Human	High (predicted)	ZNF331	ZNF331	-1,804	Generic Transcription Pathway,Inhibition of ARE-Mediated mRNA Degradation Pathway,Regulation of endogenous retroelements
hsa-miR-1229-5p	miR-1229-5p (miRNAs w/seed UGGGUAG)	4961	TargetScan Human	High (predicted)	BCL6	BCL6	2,178	B Cell Receptor Signaling,FOXO-mediated transcription of cell death genes,ID3 Signaling Pathway,IL-7 Signaling Pathway,Interleukin-4 and Interleukin-13 signaling,Systemic Lupus Erythematosus in T Cell Signaling Pathway,T Cell Exhaustion Signaling Pathway,T Helper Cell Differentiation,TP53 Regulates Transcription of Cell Death Genes,Tuberculosis Active Signaling Pathway
hsa-miR-1229-5p	miR-1229-5p (miRNAs w/seed UGGGUAG)	4961	TargetScan Human	High (predicted)	OR2W3	OR2W3	2,172	Expression and translocation of olfactory receptors,Olfactory Signaling Pathway
hsa-miR-1229-5p	miR-1229-5p (miRNAs w/seed UGGGUAG)	4961	TargetScan Human	High (predicted)	SIRPB1	SIRPB1	1,817	DAP12 interactions,Neutrophil degranulation,Signal regulatory protein family interactions
hsa-miR-1229-5p	miR-1229-5p (miRNAs w/seed UGGGUAG)	4961	TargetScan Human	High (predicted)	WLS	WLS	2,059	WNT ligand biogenesis and trafficking
hsa-miR-1229-5p	miR-1229-5p (miRNAs w/seed UGGGUAG)	4961	TargetScan Human	High (predicted)	XAF1	XAF1	1,519	Interferon alpha/beta signaling,Myelination Signaling Pathway
hsa-miR-21-3p	miR-122b-3p (and other miRNAs w/seed AACACCA)	-6809	TargetScan Human	High (predicted)	CNIH3	CNIH3	1,359	Cargo concentration in the ER,COPII-mediated vesicle transport
hsa-miR-21-3p	miR-122b-3p (and other miRNAs w/seed AACACCA)	-6809	TargetScan Human	High (predicted)	FPR2	FPR2	2,979	BBSome Signaling Pathway,Breast Cancer Regulation by Stathmin1,cAMP-mediated signaling,Cellular Effects of Sildenafil (Viagra),Class A/1 (Rhodopsin-like receptors),CREB Signaling in Neurons,Eicosanoid Signaling,FAK Signaling,fMLP Signaling in Neutrophils,G alpha (i) signalling events,G alpha (q) signalling events,G-Protein Coupled Receptor Signaling,Granulocyte Adhesion and Diapedesis,Gαi Signali…
hsa-miR-1233-3p	miR-1233-3p (miRNAs w/seed GAGCCCU)	3945	TargetScan Human	High (predicted)	FRAT2	FRAT2	3,036	Degradation of beta-catenin by the destruction complex,TCF dependent signaling in response to WNT
hsa-miR-1234-3p	miR-1234-3p (and other miRNAs w/seed CGGCCUG)	2879	TargetScan Human	High (predicted)	ADRA2B	ADRA2B	-3,665	Adrenergic Receptor Signaling Pathway (Enhanced),AMPK Signaling,BBSome Signaling Pathway,Breast Cancer Regulation by Stathmin1,cAMP-mediated signaling,Cardiac Hypertrophy Signaling,Cardiac Hypertrophy Signaling (Enhanced),Cellular Effects of Sildenafil (Viagra),Class A/1 (Rhodopsin-like receptors),CREB Signaling in Neurons,FAK Signaling,G alpha (i) signalling events,G alpha (z) signalling events,…
hsa-miR-1234-3p	miR-1234-3p (and other miRNAs w/seed CGGCCUG)	2879	TargetScan Human	High (predicted)	CACNG8	CACNG8	2,773	Acetylcholine Receptor Signaling Pathway,Adrenergic Receptor Signaling Pathway (Enhanced),Amyotrophic Lateral Sclerosis Signaling,Androgen Signaling,Autism Signaling Pathway,Calcium Signaling,Cardiac conduction,Cardiac Hypertrophy Signaling,Cardiac Hypertrophy Signaling (Enhanced),Cardiac β-adrenergic Signaling,CCR5 Signaling in Macrophages,Cellular Effects of Sildenafil (Viagra),Circadian Rhythm…
hsa-miR-1234-3p	miR-1234-3p (and other miRNAs w/seed CGGCCUG)	2879	TargetScan Human	High (predicted)	KCNE5	KCNE5	1,413	Cardiac conduction
hsa-miR-1234-3p	miR-1234-3p (and other miRNAs w/seed CGGCCUG)	2879	TargetScan Human	High (predicted)	MAPK13	MAPK13	1,688	4-1BB Signaling in T Lymphocytes,Activin Inhibin Signaling Pathway,Acute Phase Response Signaling,Adrenomedullin signaling pathway,AMPK Signaling,Amyloid Processing,Antioxidant Action of Vitamin C,Apelin Adipocyte Signaling Pathway,Apelin Cardiomyocyte Signaling Pathway,April Mediated Signaling,ATM Signaling,B Cell Activating Factor Signaling,B Cell Receptor Signaling,BBSome Signaling Pathway,BMP…
hsa-miR-1234-3p	miR-1234-3p (and other miRNAs w/seed CGGCCUG)	2879	TargetScan Human	High (predicted)	MPPE1	MPPE1	1,540	cAMP-mediated signaling,Cardiac Hypertrophy Signaling (Enhanced),Cardiac β-adrenergic Signaling,G-Protein Coupled Receptor Signaling,Protein Kinase A Signaling,RAR Activation,Relaxin Signaling,tRNA Splicing,Zn Homeostasis Signaling Pathway
hsa-miR-1234-3p	miR-1234-3p (and other miRNAs w/seed CGGCCUG)	2879	TargetScan Human	High (predicted)	PTGDR2	PTGDR2	1,649	BBSome Signaling Pathway,Breast Cancer Regulation by Stathmin1,Cellular Effects of Sildenafil (Viagra),Class A/1 (Rhodopsin-like receptors),CREB Signaling in Neurons,FAK Signaling,G alpha (i) signalling events,G-Protein Coupled Receptor Signaling,IL-4 Signaling,Lung Ionic Balance Signaling Pathway,Molecular Mechanisms of Cancer,Phagosome Formation,S100 Family Signaling Pathway,Th1 and Th2 Activat…
hsa-miR-1234-3p	miR-1234-3p (and other miRNAs w/seed CGGCCUG)	2879	TargetScan Human	High (predicted)	UTF1	UTF1	-1,563	Human Embryonic Stem Cell Pluripotency,Role of OCT4 in Mammalian Embryonic Stem Cell Pluripotency
hsa-miR-1236-5p	miR-1236-5p (miRNAs w/seed GAGUGAC)	4897	TargetScan Human	High (predicted)	LTF	LTF	-2,491	Amyloid fiber formation,Antimicrobial peptides,Hematoma Resolution Signaling Pathway,Neutrophil degranulation,Neutrophil Extracellular Trap Signaling Pathway
hsa-miR-1236-5p	miR-1236-5p (miRNAs w/seed GAGUGAC)	4897	TargetScan Human	High (predicted)	PROK2	PROK2	3,598	Class A/1 (Rhodopsin-like receptors),G alpha (q) signalling events
hsa-miR-4488	miR-1237-5p (and other miRNAs w/seed GGGGGCG)	4832	TargetScan Human	High (predicted)	AATK	AATK	3,739	IL-15 Production,Sperm Motility
hsa-miR-4488	miR-1237-5p (and other miRNAs w/seed GGGGGCG)	4832	TargetScan Mouse	High (predicted)	ARHGAP27	ARHGAP27	1,841	RHO GTPase cycle
hsa-miR-4488	miR-1237-5p (and other miRNAs w/seed GGGGGCG)	4832	TargetScan Human	High (predicted)	ARHGEF17	ARHGEF17	1,775	Breast Cancer Regulation by Stathmin1,Epithelial Adherens Junction Signaling,G alpha (12/13) signalling events,Molecular Mechanisms of Cancer,p75 NTR receptor-mediated signalling,Pancreatic Secretion Signaling Pathway,Phospholipase C Signaling,Reelin Signaling in Neurons,RHO GTPase cycle,RHOGDI Signaling,Signaling by Rho Family GTPases,Thrombin Signaling
hsa-miR-4488	miR-1237-5p (and other miRNAs w/seed GGGGGCG)	4832	TargetScan Human	High (predicted)	B3GNT7	B3GNT7	-2,827	Glycosaminoglycan metabolism,O-linked glycosylation
hsa-miR-4488	miR-1237-5p (and other miRNAs w/seed GGGGGCG)	4832	TargetScan Human	High (predicted)	CDKN1A	CDKN1A	-2,088	Activin Inhibin Signaling Pathway,AMPK Signaling,Antiproliferative Role of Somatostatin Receptor 2,Aryl Hydrocarbon Receptor Signaling,ATM Signaling,BAG2 Signaling Pathway,BEX2 Signaling Pathway,Bladder Cancer Signaling,Cell Cycle Checkpoints,Cell Cycle: G1/S Checkpoint Regulation,Cell Cycle: G2/M DNA Damage Checkpoint Regulation,Cerebral Malformation Signaling Pathway,CGAS-STING Signaling Pathwa…
hsa-miR-4488	miR-1237-5p (and other miRNAs w/seed GGGGGCG)	4832	TargetScan Mouse,TargetScan Human	High (predicted)	EGR3	EGR3	-1,779	NGF-stimulated transcription
hsa-miR-4488	miR-1237-5p (and other miRNAs w/seed GGGGGCG)	4832	TargetScan Mouse,TargetScan Human	High (predicted),Moderate (predicted)	ELL	ELL	1,463	Nucleotide Excision Repair,RNA polymerase II transcribes snRNA genes,RNA Polymerase II Transcription,TP53 Regulates Transcription of DNA Repair Genes
hsa-miR-4488	miR-1237-5p (and other miRNAs w/seed GGGGGCG)	4832	TargetScan Mouse	High (predicted)	ESPN	ESPN	2,377	Sensory processing of sound by inner hair cells of the cochlea,Sensory processing of sound by outer hair cells of the cochlea
hsa-miR-4488	miR-1237-5p (and other miRNAs w/seed GGGGGCG)	4832	TargetScan Human	High (predicted)	FKBP8	FKBP8	2,198	Deubiquitination
hsa-miR-4488	miR-1237-5p (and other miRNAs w/seed GGGGGCG)	4832	TargetScan Human	High (predicted)	GREM2	GREM2	-2,166	Signaling by BMP
hsa-miR-4488	miR-1237-5p (and other miRNAs w/seed GGGGGCG)	4832	TargetScan Mouse	High (predicted)	GYPC	GYPC	1,918	Cell surface interactions at the vascular wall
hsa-miR-4488	miR-1237-5p (and other miRNAs w/seed GGGGGCG)	4832	TargetScan Mouse,TargetScan Human	High (predicted),Moderate (predicted)	JUN	JUN	-3,552	14-3-3-mediated Signaling,4-1BB Signaling in T Lymphocytes,Activation of anterior HOX genes in hindbrain during early embryogenesis,Activation of IRF by Cytosolic Pattern Recognition Receptors,Activin Inhibin Signaling Pathway,Acute Phase Response Signaling,Agrin Interactions at Neuromuscular Junction,Androgen Signaling,Apelin Endothelial Signaling Pathway,April Mediated Signaling,Aryl Hydrocarbo…
hsa-miR-4488	miR-1237-5p (and other miRNAs w/seed GGGGGCG)	4832	TargetScan Human	High (predicted)	KRT2	KRT2	-2,306	Glucocorticoid Receptor Signaling,Keratinization
hsa-miR-4488	miR-1237-5p (and other miRNAs w/seed GGGGGCG)	4832	TargetScan Human	High (predicted)	MATN1	MATN1	-2,375	Extracellular matrix organization
hsa-miR-4488	miR-1237-5p (and other miRNAs w/seed GGGGGCG)	4832	TargetScan Human	High (predicted)	NCR3LG1	NCR3LG1	-2,097	Immunoregulatory interactions between a Lymphoid and a non-Lymphoid cell
hsa-miR-4488	miR-1237-5p (and other miRNAs w/seed GGGGGCG)	4832	TargetScan Human	High (predicted)	NFAM1	NFAM1	1,980	Neutrophil degranulation
hsa-miR-4488	miR-1237-5p (and other miRNAs w/seed GGGGGCG)	4832	TargetScan Mouse	High (predicted)	NFKBIA	NFKBIA	-3,218	4-1BB Signaling in T Lymphocytes,Activation of IRF by Cytosolic Pattern Recognition Receptors,Activin Inhibin Signaling Pathway,Acute Phase Response Signaling,Angiopoietin Signaling,Antioxidant Action of Vitamin C,Apoptosis Signaling,April Mediated Signaling,ATM Signaling,B Cell Activating Factor Signaling,B Cell Receptor Signaling,BEX2 Signaling Pathway,C-type lectin receptors (CLRs),CD27 Signal…
hsa-miR-4488	miR-1237-5p (and other miRNAs w/seed GGGGGCG)	4832	TargetScan Human	High (predicted)	NRG1	NRG1	-1,386	Activation of NMDA receptors and postsynaptic events,Agrin Interactions at Neuromuscular Junction,Cell Cycle: G1/S Checkpoint Regulation,ERB2-ERBB3 Signaling,ERBB Signaling,ERBB4 Signaling,HER-2 Signaling in Breast Cancer,Myelination Signaling Pathway,Neuregulin Signaling,PIP3 activates AKT signaling,RAF/MAP kinase cascade,Signaling by ERBB2,Signaling by ERBB4,Signaling by PTK6
hsa-miR-4488	miR-1237-5p (and other miRNAs w/seed GGGGGCG)	4832	TargetScan Human	High (predicted)	NT5C1A	NT5C1A	-3,513	Adenosine Nucleotides Degradation II,Guanosine Nucleotides Degradation III,NAD Salvage Pathway II,Nucleotide catabolism,Purine Nucleotides Degradation II (Aerobic),Urate Biosynthesis/Inosine 5'-phosphate Degradation
hsa-miR-4488	miR-1237-5p (and other miRNAs w/seed GGGGGCG)	4832	TargetScan Mouse,TargetScan Human	High (predicted)	OLIG1	OLIG1	1,541	Myelination Signaling Pathway
hsa-miR-4488	miR-1237-5p (and other miRNAs w/seed GGGGGCG)	4832	TargetScan Human	High (predicted)	OSM	OSM	-2,541	Acute Phase Response Signaling,Adrenergic Receptor Signaling Pathway (Enhanced),Airway Inflammation in Asthma,Airway Pathology in Chronic Obstructive Pulmonary Disease,Autism Signaling Pathway,Cachexia Signaling Pathway,Cardiac Hypertrophy Signaling (Enhanced),CDX Gastrointestinal Cancer Signaling Pathway,CGAS-STING Signaling Pathway,Erythropoietin Signaling Pathway,FXR/RXR Activation,Glycation S…
hsa-miR-4488	miR-1237-5p (and other miRNAs w/seed GGGGGCG)	4832	TargetScan Human	High (predicted)	OTX1	OTX1	5,702	Transcriptional Regulatory Network in Embryonic Stem Cells
hsa-miR-4488	miR-1237-5p (and other miRNAs w/seed GGGGGCG)	4832	TargetScan Human	High (predicted)	PISD	PISD	1,957	ER-Mitochondrial Communication Signaling Pathway
hsa-miR-4488	miR-1237-5p (and other miRNAs w/seed GGGGGCG)	4832	TargetScan Mouse,TargetScan Human	High (predicted)	SEPTIN5	SEPTIN5	3,418	Parkinson's Signaling Pathway,RHOA Signaling,Signaling by Rho Family GTPases
hsa-miR-4488	miR-1237-5p (and other miRNAs w/seed GGGGGCG)	4832	TargetScan Human	High (predicted)	SIK1	SIK1	-3,094	Circadian Clock,Sleep NREM Signaling Pathway
hsa-miR-4488	miR-1237-5p (and other miRNAs w/seed GGGGGCG)	4832	TargetScan Mouse	High (predicted)	SLC16A3	SLC16A3	1,915	Cell surface interactions at the vascular wall,TR/RXR Activation,Transport of bile salts and organic acids, metal ions and amine compounds
hsa-miR-4488	miR-1237-5p (and other miRNAs w/seed GGGGGCG)	4832	TargetScan Mouse	High (predicted)	SLC6A6	SLC6A6	1,656	Pancreatic Secretion Signaling Pathway,Transport of bile salts and organic acids, metal ions and amine compounds,Transport of inorganic cations/anions and amino acids/oligopeptides
hsa-miR-4488	miR-1237-5p (and other miRNAs w/seed GGGGGCG)	4832	TargetScan Mouse	High (predicted)	SNAI1	SNAI1	-3,114	Activin Inhibin Signaling Pathway,CDX Gastrointestinal Cancer Signaling Pathway,Cerebral Malformation Signaling Pathway,CSDE1 Signaling Pathway,Cyclophilin Signaling Pathway,Epithelial Adherens Junction Signaling,Epithelial-Mesenchymal Transition (EMT) during gastrulation,Estrogen Receptor Signaling,Hepatic Fibrosis Signaling Pathway,Hepatitis B Chronic Liver Pathogenesis Signaling Pathway,ILK Si…
hsa-miR-4488	miR-1237-5p (and other miRNAs w/seed GGGGGCG)	4832	TargetScan Mouse,TargetScan Human	High (predicted)	SSH3	SSH3	1,694	3-phosphoinositide Biosynthesis,3-phosphoinositide Degradation,Actin Cytoskeleton Signaling,D-myo-inositol (1,4,5,6)-Tetrakisphosphate Biosynthesis,D-myo-inositol (3,4,5,6)-tetrakisphosphate Biosynthesis,D-myo-inositol-5-phosphate Metabolism,Superpathway of Inositol Phosphate Compounds
hsa-miR-4488	miR-1237-5p (and other miRNAs w/seed GGGGGCG)	4832	TargetScan Human	High (predicted)	STK40	STK40	1,600	Abacavir ADME,Beta-catenin independent WNT signaling,Costimulation by the CD28 family,GPER1 signaling,Hedgehog 'on' state,KEAP1-NFE2L2 pathway,p75 NTR receptor-mediated signalling,Ribavirin ADME,Signaling by NOTCH4
hsa-miR-4488	miR-1237-5p (and other miRNAs w/seed GGGGGCG)	4832	TargetScan Mouse,TargetScan Human	High (predicted),Moderate (predicted)	VPS9D1	VPS9D1	1,329	Mitochondrial Dysfunction,Oxidative Phosphorylation
hsa-miR-4488	miR-1237-5p (and other miRNAs w/seed GGGGGCG)	4832	TargetScan Human	High (predicted)	WNK2	WNK2	2,326	Ion channel transport
hsa-miR-4488	miR-1237-5p (and other miRNAs w/seed GGGGGCG)	4832	TargetScan Mouse	High (predicted)	ZBTB16	ZBTB16	-1,362	Class I MHC mediated antigen processing and presentation,Neddylation,RAR Activation,Sheddase Signaling Pathway
hsa-miR-1238-3p	miR-1238-3p (miRNAs w/seed UUCCUCG)	6886	TargetScan Human	High (predicted)	PACSIN2	PACSIN2	1,334	Clathrin-mediated endocytosis
hsa-miR-124-3p	miR-124-3p (and other miRNAs w/seed AAGGCAC)	-1977	TargetScan Mouse,TarBase,TargetScan Human,miRecords	Experimentally Observed,Moderate (predicted)	ABHD5	ABHD5	1,673	Activin Inhibin Signaling Pathway,CDP-diacylglycerol Biosynthesis I,Phosphatidylglycerol Biosynthesis II (Non-plastidic),Triacylglycerol Biosynthesis,Triglyceride metabolism
hsa-miR-124-3p	miR-124-3p (and other miRNAs w/seed AAGGCAC)	-1977	TargetScan Mouse,TarBase,TargetScan Human,miRecords	Experimentally Observed,High (predicted),Moderate (predicted)	AP1M2	AP1M2	1,688	Clathrin-mediated Endocytosis Signaling,CTLA4 Signaling in Cytotoxic T Lymphocytes,Eicosanoid Signaling,Hepatitis B Chronic Liver Pathogenesis Signaling Pathway,MHC class II antigen presentation,Phagosome Formation,Protein Sorting Signaling Pathway,TP53 Regulates Transcription of DNA Repair Genes,trans-Golgi Network Vesicle Budding,Virus Entry via Endocytic Pathways
hsa-miR-124-3p	miR-124-3p (and other miRNAs w/seed AAGGCAC)	-1977	TargetScan Human	High (predicted)	CNTF	CNTF	-1,343	Adrenergic Receptor Signaling Pathway (Enhanced),Airway Pathology in Chronic Obstructive Pulmonary Disease,Autism Signaling Pathway,Cachexia Signaling Pathway,Cardiac Hypertrophy Signaling (Enhanced),CDX Gastrointestinal Cancer Signaling Pathway,Cellular Effects of Sildenafil (Viagra),CGAS-STING Signaling Pathway,CNTF Signaling,Erythropoietin Signaling Pathway,FXR/RXR Activation,Glycation Signali…
hsa-miR-124-3p	miR-124-3p (and other miRNAs w/seed AAGGCAC)	-1977	TargetScan Mouse	High (predicted)	DGAT2	DGAT2	3,075	Glycerophospholipid biosynthesis,Triacylglycerol Biosynthesis,Triglyceride metabolism
hsa-miR-124-3p	miR-124-3p (and other miRNAs w/seed AAGGCAC)	-1977	TargetScan Mouse,Ingenuity Expert Findings,TargetScan Human	Experimentally Observed,Moderate (predicted)	EGR1	EGR1	-4,142	ABRA Signaling Pathway,B Cell Receptor Signaling,CDK5 Signaling,CXCR4 Signaling,Eicosanoid Signaling,Glycation Signaling Pathway,GNRH Signaling,Hepatitis B Chronic Liver Pathogenesis Signaling Pathway,ID1 Signaling Pathway,ID3 Signaling Pathway,Interferon alpha/beta signaling,NGF-stimulated transcription,Nuclear Cytoskeleton Signaling Pathway,PTEN Regulation,Pulmonary Fibrosis Idiopathic Signalin…
hsa-miR-124-3p	miR-124-3p (and other miRNAs w/seed AAGGCAC)	-1977	TarBase,TargetScan Human,miRecords	Experimentally Observed,High (predicted)	F11R	F11R	1,665	Cell junction organization,Cell surface interactions at the vascular wall,Integrin cell surface interactions,Leukocyte Extravasation Signaling,RAR Activation,Sertoli Cell-Germ Cell Junction Signaling Pathway (Enhanced),Sertoli Cell-Sertoli Cell Junction Signaling,Signaling by TGF-beta Receptor Complex,Tight Junction Signaling
hsa-miR-124-3p	miR-124-3p (and other miRNAs w/seed AAGGCAC)	-1977	TargetScan Mouse,TarBase,TargetScan Human,miRecords	Experimentally Observed,Moderate (predicted)	FCHO2	FCHO2	1,408	Cargo recognition for clathrin-mediated endocytosis,Clathrin-mediated endocytosis
hsa-miR-124-3p	miR-124-3p (and other miRNAs w/seed AAGGCAC)	-1977	TargetScan Mouse	High (predicted)	KYAT1	KYAT1	1,433	Glutamate and glutamine metabolism,Phenylalanine and tyrosine metabolism,Tryptophan catabolism
hsa-miR-124-3p	miR-124-3p (and other miRNAs w/seed AAGGCAC)	-1977	TargetScan Human	High (predicted)	MXD1	MXD1	2,650	Activin Inhibin Signaling Pathway,Polyamine Regulation in Colon Cancer,VDR/RXR Activation
hsa-miR-124-3p	miR-124-3p (and other miRNAs w/seed AAGGCAC)	-1977	TargetScan Mouse,TargetScan Human	High (predicted),Moderate (predicted)	NIPA1	NIPA1	-1,591	Miscellaneous transport and binding events
hsa-miR-124-3p	miR-124-3p (and other miRNAs w/seed AAGGCAC)	-1977	TargetScan Human	High (predicted)	PARP14	PARP14	1,443	Death Receptor Signaling,Macrophage Classical Activation Signaling Pathway,Multiple Sclerosis Signaling Pathway,NAD Signaling Pathway,Nicotinate metabolism,Retinoic acid Mediated Apoptosis Signaling,Ribonucleotide Reductase Signaling Pathway,UVA-Induced MAPK Signaling
hsa-miR-124-3p	miR-124-3p (and other miRNAs w/seed AAGGCAC)	-1977	miRecords	Experimentally Observed	PDLIM7	PDLIM7	2,921	GDNF Family Ligand-Receptor Interactions,RET signaling
hsa-miR-124-3p	miR-124-3p (and other miRNAs w/seed AAGGCAC)	-1977	TargetScan Mouse,TargetScan Human	High (predicted),Moderate (predicted)	PPP1R3D	PPP1R3D	1,513	3-phosphoinositide Biosynthesis,3-phosphoinositide Degradation,Breast Cancer Regulation by Stathmin1,D-myo-inositol (1,4,5,6)-Tetrakisphosphate Biosynthesis,D-myo-inositol (3,4,5,6)-tetrakisphosphate Biosynthesis,D-myo-inositol-5-phosphate Metabolism,ERK/MAPK Signaling,Production of Nitric Oxide and Reactive Oxygen Species in Macrophages,Superpathway of Inositol Phosphate Compounds
hsa-miR-124-3p	miR-124-3p (and other miRNAs w/seed AAGGCAC)	-1977	TargetScan Mouse,TargetScan Human	High (predicted),Moderate (predicted)	RAB11FIP1	RAB11FIP1	1,446	Protein Sorting Signaling Pathway
hsa-miR-124-3p	miR-124-3p (and other miRNAs w/seed AAGGCAC)	-1977	TargetScan Mouse,TargetScan Human	High (predicted),Moderate (predicted)	RAB3D	RAB3D	1,982	Neutrophil degranulation,RAB geranylgeranylation
hsa-miR-124-3p	miR-124-3p (and other miRNAs w/seed AAGGCAC)	-1977	TargetScan Mouse	High (predicted)	RPS23	RPS23	-1,633	Coronavirus Pathogenesis Pathway,Coronavirus Replication Pathway,EIF2 Signaling,Eukaryotic Translation Elongation,Eukaryotic Translation Initiation,Eukaryotic Translation Termination,Gamma carboxylation, hypusinylation, hydroxylation, and arylsulfatase activation,Major pathway of rRNA processing in the nucleolus and cytosol,mTOR Signaling,Nonsense-Mediated Decay (NMD),Regulation of eIF4 and p70S6…
hsa-miR-124-3p	miR-124-3p (and other miRNAs w/seed AAGGCAC)	-1977	TargetScan Mouse,TargetScan Human	High (predicted),Moderate (predicted)	SBNO2	SBNO2	1,452	MSP-RON Signaling in Macrophages Pathway
hsa-miR-124-3p	miR-124-3p (and other miRNAs w/seed AAGGCAC)	-1977	TargetScan Human	High (predicted)	STARD4	STARD4	-1,516	Metabolism of steroid hormones
hsa-miR-124-3p	miR-124-3p (and other miRNAs w/seed AAGGCAC)	-1977	TarBase,miRecords	Experimentally Observed	TNFRSF21	TNFRSF21	-1,855	Cellular response to heat stress,Death Receptor Signaling,Regulation of lipid metabolism by PPARalpha,TEC Kinase Signaling
hsa-miR-124-3p	miR-124-3p (and other miRNAs w/seed AAGGCAC)	-1977	TargetScan Human,miRecords	Experimentally Observed,Moderate (predicted)	ZFP36L2	ZFP36L2	-1,403	Inhibition of ARE-Mediated mRNA Degradation Pathway,M-decay: degradation of maternal mRNAs by maternally stored factors
hsa-miR-1292-5p	miR-1247-3p (and other miRNAs w/seed GGGAACG)	3815	TargetScan Human	High (predicted)	APBB1IP	APBB1IP	1,406	B Cell Receptor Signaling,GP6 Signaling Pathway,Integrin signaling,Phagosome Formation,RAF/MAP kinase cascade
hsa-miR-1292-5p	miR-1247-3p (and other miRNAs w/seed GGGAACG)	3815	TargetScan Human	High (predicted)	KLF1	KLF1	2,385	IL-12 Signaling and Production in Macrophages,UFMylation Signaling Pathway
hsa-miR-1292-5p	miR-1247-3p (and other miRNAs w/seed GGGAACG)	3815	TargetScan Mouse	High (predicted)	PDLIM7	PDLIM7	2,921	GDNF Family Ligand-Receptor Interactions,RET signaling
hsa-miR-1292-5p	miR-1247-3p (and other miRNAs w/seed GGGAACG)	3815	TargetScan Human	High (predicted)	RAB3D	RAB3D	1,982	Neutrophil degranulation,RAB geranylgeranylation
hsa-miR-1292-5p	miR-1247-3p (and other miRNAs w/seed GGGAACG)	3815	TargetScan Human	High (predicted)	VASP	VASP	1,670	Actin Nucleation by ARP-WASP Complex,Axonal Guidance Signaling,Cell junction organization,Fcγ Receptor-mediated Phagocytosis in Macrophages and Monocytes,IL-8 Signaling,Integrin Signaling,Leukocyte Extravasation Signaling,Netrin Signaling,Protein Kinase A Signaling,Signaling by ROBO receptors,TCR signaling,Tight Junction Signaling
hsa-miR-1292-5p	miR-1247-3p (and other miRNAs w/seed GGGAACG)	3815	TargetScan Mouse	High (predicted)	XAF1	XAF1	1,519	Interferon alpha/beta signaling,Myelination Signaling Pathway
hsa-miR-1249-3p	miR-1249-3p (and other miRNAs w/seed CGCCCUU)	1124	TargetScan Human	High (predicted)	PHC2	PHC2	1,807	Oxidative Stress Induced Senescence,PTEN Regulation,SUMOylation of chromatin organization proteins,SUMOylation of DNA damage response and repair proteins,SUMOylation of DNA methylation proteins,SUMOylation of RNA binding proteins,SUMOylation of transcription cofactors,Transcriptional regulation by RUNX1
hsa-miR-1249-3p	miR-1249-3p (and other miRNAs w/seed CGCCCUU)	1124	TargetScan Human	High (predicted)	PISD	PISD	1,957	ER-Mitochondrial Communication Signaling Pathway
hsa-miR-1249-3p	miR-1249-3p (and other miRNAs w/seed CGCCCUU)	1124	TargetScan Mouse	High (predicted)	STARD4	STARD4	-1,516	Metabolism of steroid hormones
hsa-miR-1249-5p	miR-1249-5p (and other miRNAs w/seed GGAGGGA)	-2825	TargetScan Mouse	High (predicted)	ALDH1A2	ALDH1A2	2,744	Aryl Hydrocarbon Receptor Signaling,Autism Signaling Pathway,Dopamine Degradation,Ethanol Degradation II,Ethanol Degradation IV,Fatty Acid α-oxidation,Histamine Degradation,LPS/IL-1 Mediated Inhibition of RXR Function,Noradrenaline and Adrenaline Degradation,Oxidative Ethanol Degradation III,Parkinson's Signaling Pathway,Putrescine Degradation III,RAR Activation,Retinoate Biosynthesis I,Serotonin…
hsa-miR-1249-5p	miR-1249-5p (and other miRNAs w/seed GGAGGGA)	-2825	TargetScan Mouse,TargetScan Human	High (predicted),Moderate (predicted)	AOC3	AOC3	4,506	Agranulocyte Adhesion and Diapedesis,Phase I - Functionalization of compounds,Phenylethylamine Degradation I
hsa-miR-1249-5p	miR-1249-5p (and other miRNAs w/seed GGAGGGA)	-2825	TargetScan Mouse,TargetScan Human	High (predicted)	C5AR1	C5AR1	1,462	Agranulocyte Adhesion and Diapedesis,BBSome Signaling Pathway,Breast Cancer Regulation by Stathmin1,Cellular Effects of Sildenafil (Viagra),Class A/1 (Rhodopsin-like receptors),Complement cascade,Complement System,CREB Signaling in Neurons,FAK Signaling,G alpha (i) signalling events,G-Protein Coupled Receptor Signaling,Granulocyte Adhesion and Diapedesis,IL-27 Signaling Pathway,Lung Ionic Balance…
hsa-miR-1249-5p	miR-1249-5p (and other miRNAs w/seed GGAGGGA)	-2825	TargetScan Human	High (predicted)	CDC42	CDC42	1,370	Actin Cytoskeleton Signaling,Actin Nucleation by ARP-WASP Complex,Agrin Interactions at Neuromuscular Junction,Axonal Guidance Signaling,B Cell Receptor Signaling,Cardiac Hypertrophy Signaling,CD28 Signaling in T Helper Cells,CDC42 Signaling,Cerebral Malformation Signaling Pathway,Cholecystokinin/Gastrin-mediated Signaling,Clathrin-mediated Endocytosis Signaling,Colorectal Cancer Metastasis Signa…
hsa-miR-1249-5p	miR-1249-5p (and other miRNAs w/seed GGAGGGA)	-2825	TargetScan Mouse,TargetScan Human	High (predicted),Moderate (predicted)	CDKN1A	CDKN1A	-2,088	Activin Inhibin Signaling Pathway,AMPK Signaling,Antiproliferative Role of Somatostatin Receptor 2,Aryl Hydrocarbon Receptor Signaling,ATM Signaling,BAG2 Signaling Pathway,BEX2 Signaling Pathway,Bladder Cancer Signaling,Cell Cycle Checkpoints,Cell Cycle: G1/S Checkpoint Regulation,Cell Cycle: G2/M DNA Damage Checkpoint Regulation,Cerebral Malformation Signaling Pathway,CGAS-STING Signaling Pathwa…
hsa-miR-1249-5p	miR-1249-5p (and other miRNAs w/seed GGAGGGA)	-2825	TargetScan Mouse,TargetScan Human	High (predicted),Moderate (predicted)	CSF2RB	CSF2RB	2,519	Acute Myeloid Leukemia Signaling,Antioxidant Action of Vitamin C,Cardiac Hypertrophy Signaling (Enhanced),Crosstalk between Dendritic Cells and Natural Killer Cells,Erythropoietin Signaling Pathway,FAK Signaling,Glucocorticoid Receptor Signaling,GM-CSF Signaling,IL-3 Signaling,Interleukin-2 family signaling,Interleukin-3, Interleukin-5 and GM-CSF signaling,Molecular Mechanisms of Cancer,MSP-RON S…
hsa-miR-1249-5p	miR-1249-5p (and other miRNAs w/seed GGAGGGA)	-2825	TargetScan Human	High (predicted)	CXCR1	CXCR1	5,086	Agranulocyte Adhesion and Diapedesis,BBSome Signaling Pathway,Breast Cancer Regulation by Stathmin1,Cardiac Hypertrophy Signaling (Enhanced),Cellular Effects of Sildenafil (Viagra),Class A/1 (Rhodopsin-like receptors),CREB Signaling in Neurons,FAK Signaling,G alpha (i) signalling events,G-Protein Coupled Receptor Signaling,Glucocorticoid Receptor Signaling,Granulocyte Adhesion and Diapedesis,IL-8…
hsa-miR-1249-5p	miR-1249-5p (and other miRNAs w/seed GGAGGGA)	-2825	TargetScan Mouse,TargetScan Human	High (predicted)	DMTN	DMTN	1,615	Miscellaneous transport and binding events
hsa-miR-1249-5p	miR-1249-5p (and other miRNAs w/seed GGAGGGA)	-2825	TargetScan Mouse	High (predicted)	DOK4	DOK4	1,998	GDNF Family Ligand-Receptor Interactions,RET signaling
hsa-miR-1249-5p	miR-1249-5p (and other miRNAs w/seed GGAGGGA)	-2825	TargetScan Mouse,TargetScan Human	High (predicted),Moderate (predicted)	DUSP2	DUSP2	-3,433	3-phosphoinositide Biosynthesis,3-phosphoinositide Degradation,D-myo-inositol (1,4,5,6)-Tetrakisphosphate Biosynthesis,D-myo-inositol (3,4,5,6)-tetrakisphosphate Biosynthesis,D-myo-inositol-5-phosphate Metabolism,ERK/MAPK Signaling,Protein Kinase A Signaling,RAF-independent MAPK1/3 activation,RAF/MAP kinase cascade,Superpathway of Inositol Phosphate Compounds
hsa-miR-1249-5p	miR-1249-5p (and other miRNAs w/seed GGAGGGA)	-2825	TargetScan Mouse,TargetScan Human	High (predicted),Moderate (predicted)	ELF3	ELF3	-1,896	ERK/MAPK Signaling,FAK Signaling,HER-2 Signaling in Breast Cancer,HGF Signaling,IL-17A Signaling in Fibroblasts,MSP-RON Signaling in Cancer Cells Pathway,Osteoarthritis Pathway,Pre-NOTCH Expression and Processing,Senescence Pathway,Sheddase Signaling Pathway,Telomerase Signaling
hsa-miR-1249-5p	miR-1249-5p (and other miRNAs w/seed GGAGGGA)	-2825	TargetScan Human	High (predicted)	ENTPD2	ENTPD2	5,822	Gustation Pathway,Neurovascular Coupling Signaling Pathway,Nucleotide catabolism,Pyrimidine Ribonucleotides De Novo Biosynthesis,Pyrimidine Ribonucleotides Interconversion
hsa-miR-1249-5p	miR-1249-5p (and other miRNAs w/seed GGAGGGA)	-2825	TargetScan Mouse	High (predicted)	EPHB4	EPHB4	1,566	Axonal Guidance Signaling,EPH-Ephrin signaling,Ephrin B Signaling,Ephrin Receptor Signaling,IL-15 Production,Pulmonary Fibrosis Idiopathic Signaling Pathway,Sperm Motility,Synaptogenesis Signaling Pathway
hsa-miR-1249-5p	miR-1249-5p (and other miRNAs w/seed GGAGGGA)	-2825	TargetScan Mouse,TargetScan Human	High (predicted)	FOSB	FOSB	-4,163	ABRA Signaling Pathway,Activin Inhibin Signaling Pathway,CDK5 Signaling,ESR-mediated signaling,NGF-stimulated transcription,Opioid Signaling Pathway,Sertoli Cell-Germ Cell Junction Signaling Pathway (Enhanced)
hsa-miR-1249-5p	miR-1249-5p (and other miRNAs w/seed GGAGGGA)	-2825	TargetScan Human	High (predicted)	FRAT1	FRAT1	2,116	Degradation of beta-catenin by the destruction complex,TCF dependent signaling in response to WNT,WNT/β-catenin Signaling
hsa-miR-1249-5p	miR-1249-5p (and other miRNAs w/seed GGAGGGA)	-2825	TargetScan Mouse	High (predicted)	GPR25	GPR25	1,357	BBSome Signaling Pathway,Breast Cancer Regulation by Stathmin1,Cellular Effects of Sildenafil (Viagra),CREB Signaling in Neurons,FAK Signaling,G alpha (s) signalling events,G-Protein Coupled Receptor Signaling,Lung Ionic Balance Signaling Pathway,Molecular Mechanisms of Cancer,Phagosome Formation,S100 Family Signaling Pathway,Zn Homeostasis Signaling Pathway
hsa-miR-1249-5p	miR-1249-5p (and other miRNAs w/seed GGAGGGA)	-2825	TargetScan Human	High (predicted)	H2BC18	H2BC18	4,058	Chromatin organization,Deubiquitination
hsa-miR-1249-5p	miR-1249-5p (and other miRNAs w/seed GGAGGGA)	-2825	TargetScan Human	High (predicted)	HBEGF	HBEGF	-3,298	Cargo recognition for clathrin-mediated endocytosis,CDX Gastrointestinal Cancer Signaling Pathway,Clathrin-mediated endocytosis,ERBB Signaling,Extra-nuclear estrogen signaling,G Beta Gamma Signaling,Gastrin-CREB signalling pathway via PKC and MAPK,GNRH Signaling,HER-2 Signaling in Breast Cancer,IL-13 Signaling Pathway,IL-8 Signaling,Neuregulin Signaling,Pancreatic Adenocarcinoma Signaling,PIP3 ac…
hsa-miR-1249-5p	miR-1249-5p (and other miRNAs w/seed GGAGGGA)	-2825	TargetScan Human	High (predicted)	HIP1	HIP1	1,432	Clathrin-mediated endocytosis,Clathrin-mediated Endocytosis Signaling,Huntington's Disease Signaling
hsa-miR-1249-5p	miR-1249-5p (and other miRNAs w/seed GGAGGGA)	-2825	TargetScan Human	High (predicted)	HSD3B7	HSD3B7	1,710	Androgen Biosynthesis,Bile acid and bile salt metabolism,Bile Acid Biosynthesis, Neutral Pathway,Glucocorticoid Biosynthesis,Hepatic Cholestasis,Mineralocorticoid Biosynthesis
hsa-miR-1249-5p	miR-1249-5p (and other miRNAs w/seed GGAGGGA)	-2825	TargetScan Mouse,TargetScan Human	High (predicted),Moderate (predicted)	IMPDH1	IMPDH1	1,594	Azathioprine ADME,Neutrophil degranulation,Nucleotide biosynthesis,Purine Nucleotides De Novo Biosynthesis II,Purine Nucleotides Degradation II (Aerobic),Urate Biosynthesis/Inosine 5'-phosphate Degradation
hsa-miR-1249-5p	miR-1249-5p (and other miRNAs w/seed GGAGGGA)	-2825	TargetScan Mouse	High (predicted)	IRF2	IRF2	1,324	Factors involved in megakaryocyte development and platelet production,Interferon alpha/beta signaling,Interferon gamma signaling,ISGylation Signaling Pathway,Pancreatic Secretion Signaling Pathway,Pyroptosis,Pyroptosis Signaling Pathway,TRIM21 Intracellular Antibody Signaling Pathway
hsa-miR-1249-5p	miR-1249-5p (and other miRNAs w/seed GGAGGGA)	-2825	TargetScan Mouse	High (predicted)	KCNJ2	KCNJ2	3,406	Acetylcholine Receptor Signaling Pathway,Cardiac conduction,Dopamine-DARPP32 Feedback in cAMP Signaling,GABA receptor activation,Neurovascular Coupling Signaling Pathway,Potassium Channels,Sensory perception of taste
hsa-miR-1249-5p	miR-1249-5p (and other miRNAs w/seed GGAGGGA)	-2825	TargetScan Human	High (predicted)	KLHL21	KLHL21	1,455	Class I MHC mediated antigen processing and presentation,Neddylation
hsa-miR-1249-5p	miR-1249-5p (and other miRNAs w/seed GGAGGGA)	-2825	TargetScan Human	High (predicted)	LILRA6	LILRA6	1,919	Immunoregulatory interactions between a Lymphoid and a non-Lymphoid cell
hsa-miR-1249-5p	miR-1249-5p (and other miRNAs w/seed GGAGGGA)	-2825	TargetScan Mouse	High (predicted)	LPAR2	LPAR2	2,609	BBSome Signaling Pathway,Breast Cancer Regulation by Stathmin1,Cellular Effects of Sildenafil (Viagra),Class A/1 (Rhodopsin-like receptors),CREB Signaling in Neurons,eNOS Signaling,FAK Signaling,G alpha (i) signalling events,G alpha (q) signalling events,G-Protein Coupled Receptor Signaling,Gα12/13 Signaling,Lung Ionic Balance Signaling Pathway,Molecular Mechanisms of Cancer,Phagosome Formation,R…
hsa-miR-1249-5p	miR-1249-5p (and other miRNAs w/seed GGAGGGA)	-2825	TargetScan Human	High (predicted)	LRP10	LRP10	1,868	Retinoid metabolism and transport
hsa-miR-1249-5p	miR-1249-5p (and other miRNAs w/seed GGAGGGA)	-2825	TargetScan Human	High (predicted)	LYVE1	LYVE1	3,414	Glycosaminoglycan metabolism,Tumoricidal Function of Hepatic Natural Killer Cells
hsa-miR-1249-5p	miR-1249-5p (and other miRNAs w/seed GGAGGGA)	-2825	TargetScan Human	High (predicted)	MEF2B	MEF2B	1,958	ABRA Signaling Pathway,Apelin Endothelial Signaling Pathway,Calcium Signaling,Cardiac Hypertrophy Signaling,Cardiac Hypertrophy Signaling (Enhanced),Cellular Effects of Sildenafil (Viagra),Cholecystokinin/Gastrin-mediated Signaling,Corticotropin Releasing Hormone Signaling,ERK5 Signaling,G-Protein Coupled Receptor Signaling,Gα12/13 Signaling,Myogenesis,Oxytocin in Brain Signaling Pathway,p38 MAPK…
hsa-miR-1249-5p	miR-1249-5p (and other miRNAs w/seed GGAGGGA)	-2825	TargetScan Human	High (predicted)	NFAM1	NFAM1	1,980	Neutrophil degranulation
hsa-miR-1249-5p	miR-1249-5p (and other miRNAs w/seed GGAGGGA)	-2825	TargetScan Mouse	High (predicted)	NLRP6	NLRP6	2,231	Oxytocin in Brain Signaling Pathway,Pathogen Induced Cytokine Storm Signaling Pathway,Pyroptosis Signaling Pathway,Role of PKR in Interferon Induction and Antiviral Response,TREM1 Signaling,Tuberculosis Active Signaling Pathway
hsa-miR-1249-5p	miR-1249-5p (and other miRNAs w/seed GGAGGGA)	-2825	TargetScan Mouse	High (predicted)	NR4A1	NR4A1	-2,991	Calcium-induced T Lymphocyte Apoptosis,Corticotropin Releasing Hormone Signaling,Generic Transcription Pathway,NUR77 Signaling in T Lymphocytes,PIP3 activates AKT signaling
hsa-miR-1249-5p	miR-1249-5p (and other miRNAs w/seed GGAGGGA)	-2825	TargetScan Human	High (predicted)	NR6A1	NR6A1	1,677	Generic Transcription Pathway,POU5F1 (OCT4), SOX2, NANOG activate genes related to proliferation,Role of OCT4 in Mammalian Embryonic Stem Cell Pluripotency
hsa-miR-1249-5p	miR-1249-5p (and other miRNAs w/seed GGAGGGA)	-2825	TargetScan Mouse	High (predicted)	OTOF	OTOF	1,929	Insertion of tail-anchored proteins into the endoplasmic reticulum membrane,Sensory processing of sound by inner hair cells of the cochlea
hsa-miR-1249-5p	miR-1249-5p (and other miRNAs w/seed GGAGGGA)	-2825	TargetScan Mouse	High (predicted)	OTX1	OTX1	5,702	Transcriptional Regulatory Network in Embryonic Stem Cells
hsa-miR-1249-5p	miR-1249-5p (and other miRNAs w/seed GGAGGGA)	-2825	TargetScan Mouse	High (predicted)	PABPN1L	PABPN1L	1,841	M-decay: degradation of maternal mRNAs by maternally stored factors
hsa-miR-1249-5p	miR-1249-5p (and other miRNAs w/seed GGAGGGA)	-2825	TargetScan Mouse	High (predicted)	PARS2	PARS2	1,395	tRNA Charging
hsa-miR-1249-5p	miR-1249-5p (and other miRNAs w/seed GGAGGGA)	-2825	TargetScan Human	High (predicted)	PDLIM7	PDLIM7	2,921	GDNF Family Ligand-Receptor Interactions,RET signaling
hsa-miR-1249-5p	miR-1249-5p (and other miRNAs w/seed GGAGGGA)	-2825	TargetScan Mouse	High (predicted)	PGLYRP1	PGLYRP1	2,250	Antimicrobial peptides,Neutrophil degranulation
hsa-miR-1249-5p	miR-1249-5p (and other miRNAs w/seed GGAGGGA)	-2825	TargetScan Mouse	High (predicted)	PHOSPHO1	PHOSPHO1	4,933	3-phosphoinositide Biosynthesis,3-phosphoinositide Degradation,Bone Mineralization Signaling Pathway,D-myo-inositol (1,4,5,6)-Tetrakisphosphate Biosynthesis,D-myo-inositol (3,4,5,6)-tetrakisphosphate Biosynthesis,D-myo-inositol-5-phosphate Metabolism,Glycerophospholipid biosynthesis,Superpathway of Inositol Phosphate Compounds
hsa-miR-1249-5p	miR-1249-5p (and other miRNAs w/seed GGAGGGA)	-2825	TargetScan Mouse,TargetScan Human	High (predicted),Moderate (predicted)	PLEKHO2	PLEKHO2	1,356	Neutrophil degranulation
hsa-miR-1249-5p	miR-1249-5p (and other miRNAs w/seed GGAGGGA)	-2825	TargetScan Mouse,TargetScan Human	High (predicted),Moderate (predicted)	PLPPR2	PLPPR2	1,695	Class A/1 (Rhodopsin-like receptors),Triacylglycerol Biosynthesis
hsa-miR-1249-5p	miR-1249-5p (and other miRNAs w/seed GGAGGGA)	-2825	TargetScan Mouse,TargetScan Human	High (predicted)	PPP1R12B	PPP1R12B	2,274	3-phosphoinositide Biosynthesis,3-phosphoinositide Degradation,Actin Cytoskeleton Signaling,Actin Nucleation by ARP-WASP Complex,CCR3 Signaling in Eosinophils,CDC42 Signaling,Cellular Effects of Sildenafil (Viagra),Chemokine Signaling,D-myo-inositol (1,4,5,6)-Tetrakisphosphate Biosynthesis,D-myo-inositol (3,4,5,6)-tetrakisphosphate Biosynthesis,D-myo-inositol-5-phosphate Metabolism,Estrogen Recep…
hsa-miR-1249-5p	miR-1249-5p (and other miRNAs w/seed GGAGGGA)	-2825	TargetScan Human	High (predicted)	RAB30	RAB30	-1,330	Intra-Golgi and retrograde Golgi-to-ER traffic,RAB geranylgeranylation
hsa-miR-1249-5p	miR-1249-5p (and other miRNAs w/seed GGAGGGA)	-2825	TargetScan Mouse,TargetScan Human	High (predicted),Moderate (predicted)	RAB3IL1	RAB3IL1	2,219	RAB GEFs exchange GTP for GDP on RABs
hsa-miR-1249-5p	miR-1249-5p (and other miRNAs w/seed GGAGGGA)	-2825	TargetScan Mouse,TargetScan Human	High (predicted)	RUNX3	RUNX3	-1,625	TCF dependent signaling in response to WNT,TGF-β Signaling,Th1 and Th2 Activation Pathway,Th1 Pathway,Th2 Pathway,Transcriptional regulation by RUNX3
hsa-miR-1249-5p	miR-1249-5p (and other miRNAs w/seed GGAGGGA)	-2825	TargetScan Human	High (predicted)	SLC22A18	SLC22A18	1,684	Transport of bile salts and organic acids, metal ions and amine compounds
hsa-miR-1249-5p	miR-1249-5p (and other miRNAs w/seed GGAGGGA)	-2825	TargetScan Human	High (predicted)	SLC7A5	SLC7A5	-1,402	Autophagy,Cell surface interactions at the vascular wall,NAD Signaling Pathway,Transport of inorganic cations/anions and amino acids/oligopeptides,Tryptophan catabolism
hsa-miR-1249-5p	miR-1249-5p (and other miRNAs w/seed GGAGGGA)	-2825	TargetScan Human	High (predicted)	SNAI1	SNAI1	-3,114	Activin Inhibin Signaling Pathway,CDX Gastrointestinal Cancer Signaling Pathway,Cerebral Malformation Signaling Pathway,CSDE1 Signaling Pathway,Cyclophilin Signaling Pathway,Epithelial Adherens Junction Signaling,Epithelial-Mesenchymal Transition (EMT) during gastrulation,Estrogen Receptor Signaling,Hepatic Fibrosis Signaling Pathway,Hepatitis B Chronic Liver Pathogenesis Signaling Pathway,ILK Si…
hsa-miR-1249-5p	miR-1249-5p (and other miRNAs w/seed GGAGGGA)	-2825	TargetScan Mouse	High (predicted)	SRPK1	SRPK1	1,594	Replacement of protamines by nucleosomes in the male pronucleus
hsa-miR-1249-5p	miR-1249-5p (and other miRNAs w/seed GGAGGGA)	-2825	TargetScan Mouse	High (predicted)	ST6GALNAC6	ST6GALNAC6	1,969	Sialic acid metabolism,Sphingolipid metabolism
hsa-miR-1249-5p	miR-1249-5p (and other miRNAs w/seed GGAGGGA)	-2825	TargetScan Mouse,TargetScan Human	High (predicted),Moderate (predicted)	STK40	STK40	1,600	Abacavir ADME,Beta-catenin independent WNT signaling,Costimulation by the CD28 family,GPER1 signaling,Hedgehog 'on' state,KEAP1-NFE2L2 pathway,p75 NTR receptor-mediated signalling,Ribavirin ADME,Signaling by NOTCH4
hsa-miR-1249-5p	miR-1249-5p (and other miRNAs w/seed GGAGGGA)	-2825	TargetScan Human	High (predicted)	SULT1A3	SULT1A3	1,473	Chondroitin Sulfate Biosynthesis,Chondroitin Sulfate Biosynthesis (Late Stages),Dermatan Sulfate Biosynthesis,Dermatan Sulfate Biosynthesis (Late Stages),Dopamine Degradation,Heparan Sulfate Biosynthesis,Heparan Sulfate Biosynthesis (Late Stages),LPS/IL-1 Mediated Inhibition of RXR Function,Melatonin Degradation I,Paracetamol ADME,Phase II - Conjugation of compounds,Serotonin Degradation,Superpat…
hsa-miR-1249-5p	miR-1249-5p (and other miRNAs w/seed GGAGGGA)	-2825	TargetScan Mouse,TargetScan Human	High (predicted)	TAPBP	TAPBP	1,679	Antigen Presentation Pathway,Class I MHC mediated antigen processing and presentation
hsa-miR-1249-5p	miR-1249-5p (and other miRNAs w/seed GGAGGGA)	-2825	TargetScan Human	High (predicted)	TBC1D3L	TBC1D3 (includes others)	2,111	TBC/RABGAPs
hsa-miR-1249-5p	miR-1249-5p (and other miRNAs w/seed GGAGGGA)	-2825	TargetScan Mouse	High (predicted)	THBD	THBD	2,436	Cell surface interactions at the vascular wall,Cerebral Malformation Signaling Pathway,Coagulation System,Extrinsic Prothrombin Activation Pathway,Formation of Fibrin Clot (Clotting Cascade),Intrinsic Prothrombin Activation Pathway,VDR/RXR Activation
hsa-miR-1249-5p	miR-1249-5p (and other miRNAs w/seed GGAGGGA)	-2825	TargetScan Mouse	High (predicted)	TNS1	TNS1	1,970	Epithelial Adherens Junction Signaling
hsa-miR-1249-5p	miR-1249-5p (and other miRNAs w/seed GGAGGGA)	-2825	TargetScan Human	High (predicted)	TRIM21	TRIM21	2,000	Class I MHC mediated antigen processing and presentation,Cytosolic sensors of pathogen-associated DNA,Interferon gamma signaling,KEAP1-NFE2L2 pathway,TRIM21 Intracellular Antibody Signaling Pathway
hsa-miR-1249-5p	miR-1249-5p (and other miRNAs w/seed GGAGGGA)	-2825	TargetScan Human	High (predicted)	WAS	WAS	1,517	Actin Cytoskeleton Signaling,Actin Nucleation by ARP-WASP Complex,Axonal Guidance Signaling,CD28 Signaling in T Helper Cells,CDC42 Signaling,Ephrin Receptor Signaling,Epithelial Adherens Junction Signaling,FAK Signaling,Fcgamma receptor (FCGR) dependent phagocytosis,Fcγ Receptor-mediated Phagocytosis in Macrophages and Monocytes,fMLP Signaling in Neutrophils,Integrin Signaling,Leukocyte Extravasa…
hsa-miR-1249-5p	miR-1249-5p (and other miRNAs w/seed GGAGGGA)	-2825	TargetScan Mouse,TargetScan Human	High (predicted)	ZBTB16	ZBTB16	-1,362	Class I MHC mediated antigen processing and presentation,Neddylation,RAR Activation,Sheddase Signaling Pathway
hsa-miR-1250-5p	miR-1250-5p (miRNAs w/seed CGGUGCU)	-3477	TargetScan Human	High (predicted)	DOK4	DOK4	1,998	GDNF Family Ligand-Receptor Interactions,RET signaling
hsa-miR-1250-5p	miR-1250-5p (miRNAs w/seed CGGUGCU)	-3477	TargetScan Human	High (predicted)	HSD3B7	HSD3B7	1,710	Androgen Biosynthesis,Bile acid and bile salt metabolism,Bile Acid Biosynthesis, Neutral Pathway,Glucocorticoid Biosynthesis,Hepatic Cholestasis,Mineralocorticoid Biosynthesis
hsa-miR-1250-5p	miR-1250-5p (miRNAs w/seed CGGUGCU)	-3477	TargetScan Human	High (predicted)	PANX2	PANX2	3,822	Transmission across Electrical Synapses
hsa-miR-125a-3p	miR-125a-3p (miRNAs w/seed CAGGUGA)	-2413	TargetScan Mouse	High (predicted)	GHRL	GHRL	2,308	Class A/1 (Rhodopsin-like receptors),G alpha (q) signalling events,Leptin Signaling in Obesity,Synthesis, secretion, and deacylation of Ghrelin
hsa-miR-125a-3p	miR-125a-3p (miRNAs w/seed CAGGUGA)	-2413	TargetScan Human	High (predicted)	IFIT2	IFIT2	3,457	Activation of IRF by Cytosolic Pattern Recognition Receptors,Interferon alpha/beta signaling,Role of Hypercytokinemia/hyperchemokinemia in the Pathogenesis of Influenza,Systemic Lupus Erythematosus in B Cell Signaling Pathway
hsa-miR-125a-3p	miR-125a-3p (miRNAs w/seed CAGGUGA)	-2413	TargetScan Human	High (predicted)	LYVE1	LYVE1	3,414	Glycosaminoglycan metabolism,Tumoricidal Function of Hepatic Natural Killer Cells
hsa-miR-125a-3p	miR-125a-3p (miRNAs w/seed CAGGUGA)	-2413	TargetScan Human	High (predicted)	NPM1	NPM1	-1,625	Coronavirus Pathogenesis Pathway,Hereditary Breast Cancer Signaling,Nucleosome assembly,PKR-mediated signaling,Role of p14/p19ARF in Tumor Suppression,Role of PKR in Interferon Induction and Antiviral Response,SUMOylation of transcription cofactors,TP53 Regulates Transcription of Cell Cycle Genes,Transcriptional regulation by the AP-2 (TFAP2) family of transcription factors
hsa-miR-125a-3p	miR-125a-3p (miRNAs w/seed CAGGUGA)	-2413	TargetScan Mouse,TargetScan Human	High (predicted),Moderate (predicted)	NRG1	NRG1	-1,386	Activation of NMDA receptors and postsynaptic events,Agrin Interactions at Neuromuscular Junction,Cell Cycle: G1/S Checkpoint Regulation,ERB2-ERBB3 Signaling,ERBB Signaling,ERBB4 Signaling,HER-2 Signaling in Breast Cancer,Myelination Signaling Pathway,Neuregulin Signaling,PIP3 activates AKT signaling,RAF/MAP kinase cascade,Signaling by ERBB2,Signaling by ERBB4,Signaling by PTK6
hsa-miR-125a-3p	miR-125a-3p (miRNAs w/seed CAGGUGA)	-2413	TargetScan Mouse,TargetScan Human	High (predicted),Moderate (predicted)	PRDM5	PRDM5	3,185	Histone Modification Signaling Pathway
hsa-miR-125a-3p	miR-125a-3p (miRNAs w/seed CAGGUGA)	-2413	TargetScan Human	High (predicted)	RPS15A	RPS15A	-1,458	Coronavirus Pathogenesis Pathway,Coronavirus Replication Pathway,EIF2 Signaling,Eukaryotic Translation Elongation,Eukaryotic Translation Initiation,Eukaryotic Translation Termination,Major pathway of rRNA processing in the nucleolus and cytosol,mTOR Signaling,Nonsense-Mediated Decay (NMD),Regulation of eIF4 and p70S6K Signaling,Response of EIF2AK4 (GCN2) to amino acid deficiency,Ribosomal Quality…
hsa-miR-125a-3p	miR-125a-3p (miRNAs w/seed CAGGUGA)	-2413	TargetScan Human	High (predicted)	TGFA	TGFA	2,496	Autophagy,Breast Cancer Regulation by Stathmin1,Cargo concentration in the ER,Cargo recognition for clathrin-mediated endocytosis,Cilia Biogenesis Signaling Pathway,Clathrin-mediated endocytosis,CLEAR Signaling Pathway,COPII-mediated vesicle transport,CREB Signaling in Neurons,Docosahexaenoic Acid (DHA) Signaling,Ephrin A Signaling,ERBB Signaling,ESR-mediated signaling,Extra-nuclear estrogen sign…
hsa-miR-224-5p	miR-125b-2-3p (and other miRNAs w/seed CAAGUCA)	-7803	TargetScan Mouse	High (predicted)	CYSTM1	CYSTM1	2,451	Neutrophil degranulation
hsa-miR-224-5p	miR-125b-2-3p (and other miRNAs w/seed CAAGUCA)	-7803	TargetScan Mouse	High (predicted)	RAB24	RAB24	2,015	Neutrophil degranulation,RAB geranylgeranylation
hsa-miR-224-5p	miR-125b-2-3p (and other miRNAs w/seed CAAGUCA)	-7803	TargetScan Mouse	High (predicted)	RPL34	RPL34	-1,929	Coronavirus Replication Pathway,EIF2 Signaling,Eukaryotic Translation Elongation,Eukaryotic Translation Initiation,Eukaryotic Translation Termination,Major pathway of rRNA processing in the nucleolus and cytosol,Nonsense-Mediated Decay (NMD),Response of EIF2AK4 (GCN2) to amino acid deficiency,Ribosomal Quality Control Signaling Pathway,Selenoamino acid metabolism,Signaling by ROBO receptors,SRP-d…
hsa-miR-125a-5p	miR-125b-5p (and other miRNAs w/seed CCCUGAG)	-2255	TargetScan Mouse	High (predicted)	CBS	CBS	4,708	Autism Signaling Pathway,Cysteine Biosynthesis III (mammalia),Cysteine Biosynthesis/Homocysteine Degradation,Ferroptosis Signaling Pathway,Folate Signaling Pathway,Hematoma Resolution Signaling Pathway,Selenoamino acid metabolism,Sulfur amino acid metabolism,Superpathway of Methionine Degradation
hsa-miR-125a-5p	miR-125b-5p (and other miRNAs w/seed CCCUGAG)	-2255	TargetScan Human	High (predicted)	CD69	CD69	-3,605	Crosstalk between Dendritic Cells and Natural Killer Cells
hsa-miR-125a-5p	miR-125b-5p (and other miRNAs w/seed CCCUGAG)	-2255	TargetScan Mouse,TargetScan Human	High (predicted)	GALNT14	GALNT14	4,006	O-linked glycosylation
hsa-miR-125a-5p	miR-125b-5p (and other miRNAs w/seed CCCUGAG)	-2255	TargetScan Human	High (predicted)	HCAR2	HCAR2	4,087	BBSome Signaling Pathway,Breast Cancer Regulation by Stathmin1,cAMP-mediated signaling,Cellular Effects of Sildenafil (Viagra),Class A/1 (Rhodopsin-like receptors),CREB Signaling in Neurons,FAK Signaling,G alpha (i) signalling events,G-Protein Coupled Receptor Signaling,Gαi Signaling,Gαs Signaling,Lung Ionic Balance Signaling Pathway,Molecular Mechanisms of Cancer,Phagosome Formation,S100 Family …
hsa-miR-125a-5p	miR-125b-5p (and other miRNAs w/seed CCCUGAG)	-2255	TargetScan Human	High (predicted)	HCAR3	HCAR3	3,458	BBSome Signaling Pathway,Breast Cancer Regulation by Stathmin1,cAMP-mediated signaling,Cellular Effects of Sildenafil (Viagra),Class A/1 (Rhodopsin-like receptors),CREB Signaling in Neurons,FAK Signaling,G alpha (i) signalling events,G-Protein Coupled Receptor Signaling,Gαs Signaling,Lung Ionic Balance Signaling Pathway,Molecular Mechanisms of Cancer,Phagosome Formation,S100 Family Signaling Path…
hsa-miR-125a-5p	miR-125b-5p (and other miRNAs w/seed CCCUGAG)	-2255	miRecords	Experimentally Observed	ID1	ID1	-4,468	Cellular Effects of Sildenafil (Viagra),Human Embryonic Stem Cell Pluripotency,ID1 Signaling Pathway,Molecular Mechanisms of Cancer,Mouse Embryonic Stem Cell Pluripotency,NGF-stimulated transcription,Oncogene Induced Senescence,Preeclampsia Signaling Pathway,Transcriptional and post-translational regulation of MITF-M expression and activity
hsa-miR-125a-5p	miR-125b-5p (and other miRNAs w/seed CCCUGAG)	-2255	TargetScan Mouse,TargetScan Human	High (predicted),Moderate (predicted)	IL6R	IL6R	1,641	Acute Phase Response Signaling,Cachexia Signaling Pathway,Cardiac Hypertrophy Signaling,Cardiac Hypertrophy Signaling (Enhanced),CDX Gastrointestinal Cancer Signaling Pathway,Colorectal Cancer Metastasis Signaling,Cyclophilin Signaling Pathway,FAK Signaling,Glucocorticoid Receptor Signaling,Hepatic Cholestasis,Hepatic Fibrosis / Hepatic Stellate Cell Activation,HIF1α Signaling,ID1 Signaling Pathw…
hsa-miR-125a-5p	miR-125b-5p (and other miRNAs w/seed CCCUGAG)	-2255	TargetScan Human	High (predicted)	LYVE1	LYVE1	3,414	Glycosaminoglycan metabolism,Tumoricidal Function of Hepatic Natural Killer Cells
hsa-miR-125a-5p	miR-125b-5p (and other miRNAs w/seed CCCUGAG)	-2255	TargetScan Human	High (predicted)	NCR3LG1	NCR3LG1	-2,097	Immunoregulatory interactions between a Lymphoid and a non-Lymphoid cell
hsa-miR-125a-5p	miR-125b-5p (and other miRNAs w/seed CCCUGAG)	-2255	TargetScan Mouse,TargetScan Human	High (predicted)	NPL	NPL	2,196	Sialic acid metabolism
hsa-miR-125a-5p	miR-125b-5p (and other miRNAs w/seed CCCUGAG)	-2255	TargetScan Mouse,TargetScan Human	High (predicted)	NR6A1	NR6A1	1,677	Generic Transcription Pathway,POU5F1 (OCT4), SOX2, NANOG activate genes related to proliferation,Role of OCT4 in Mammalian Embryonic Stem Cell Pluripotency
hsa-miR-125a-5p	miR-125b-5p (and other miRNAs w/seed CCCUGAG)	-2255	TargetScan Human	High (predicted)	PPP1R12B	PPP1R12B	2,274	3-phosphoinositide Biosynthesis,3-phosphoinositide Degradation,Actin Cytoskeleton Signaling,Actin Nucleation by ARP-WASP Complex,CCR3 Signaling in Eosinophils,CDC42 Signaling,Cellular Effects of Sildenafil (Viagra),Chemokine Signaling,D-myo-inositol (1,4,5,6)-Tetrakisphosphate Biosynthesis,D-myo-inositol (3,4,5,6)-tetrakisphosphate Biosynthesis,D-myo-inositol-5-phosphate Metabolism,Estrogen Recep…
hsa-miR-125a-5p	miR-125b-5p (and other miRNAs w/seed CCCUGAG)	-2255	TargetScan Mouse	High (predicted)	PRSS33	PRSS33	5,719	IL-33 Signaling Pathway,Neuroprotective Role of THOP1 in Alzheimer's Disease
hsa-miR-125a-5p	miR-125b-5p (and other miRNAs w/seed CCCUGAG)	-2255	TargetScan Human	High (predicted)	RAB3D	RAB3D	1,982	Neutrophil degranulation,RAB geranylgeranylation
hsa-miR-125a-5p	miR-125b-5p (and other miRNAs w/seed CCCUGAG)	-2255	TargetScan Human	High (predicted)	RPL37	RPL37	-1,600	Coronavirus Replication Pathway,EIF2 Signaling,Eukaryotic Translation Elongation,Eukaryotic Translation Initiation,Eukaryotic Translation Termination,Major pathway of rRNA processing in the nucleolus and cytosol,Nonsense-Mediated Decay (NMD),Response of EIF2AK4 (GCN2) to amino acid deficiency,Ribosomal Quality Control Signaling Pathway,Selenoamino acid metabolism,Signaling by ROBO receptors,SRP-d…
hsa-miR-125a-5p	miR-125b-5p (and other miRNAs w/seed CCCUGAG)	-2255	TargetScan Mouse,TargetScan Human	High (predicted)	ST8SIA4	ST8SIA4	1,345	NCAM signaling for neurite out-growth,Sialic acid metabolism
hsa-miR-125a-5p	miR-125b-5p (and other miRNAs w/seed CCCUGAG)	-2255	TargetScan Mouse,TargetScan Human	High (predicted),Moderate (predicted)	TNFAIP3	TNFAIP3	-3,434	CD40 Signaling,DDX58/IFIH1-mediated induction of interferon-alpha/beta,Deubiquitination,NF-κB Signaling,NLR signaling pathways,NOD1/2 Signaling Pathway,TNF signaling,TNFR1 Signaling,TNFR2 Signaling,Toll-like Receptor Signaling
hsa-miR-125a-5p	miR-125b-5p (and other miRNAs w/seed CCCUGAG)	-2255	TargetScan Mouse	High (predicted)	WAS	WAS	1,517	Actin Cytoskeleton Signaling,Actin Nucleation by ARP-WASP Complex,Axonal Guidance Signaling,CD28 Signaling in T Helper Cells,CDC42 Signaling,Ephrin Receptor Signaling,Epithelial Adherens Junction Signaling,FAK Signaling,Fcgamma receptor (FCGR) dependent phagocytosis,Fcγ Receptor-mediated Phagocytosis in Macrophages and Monocytes,fMLP Signaling in Neutrophils,Integrin Signaling,Leukocyte Extravasa…
hsa-miR-1260b	miR-1260a (and other miRNAs w/seed UCCCACC)	-1494	TargetScan Human	High (predicted)	CACNG6	CACNG6	1,684	Acetylcholine Receptor Signaling Pathway,Adrenergic Receptor Signaling Pathway (Enhanced),Amyotrophic Lateral Sclerosis Signaling,Androgen Signaling,Autism Signaling Pathway,Calcium Signaling,Cardiac conduction,Cardiac Hypertrophy Signaling,Cardiac Hypertrophy Signaling (Enhanced),Cardiac β-adrenergic Signaling,CCR5 Signaling in Macrophages,Cellular Effects of Sildenafil (Viagra),Circadian Rhythm…
hsa-miR-1260b	miR-1260a (and other miRNAs w/seed UCCCACC)	-1494	TargetScan Human	High (predicted)	DBN1	DBN1	1,438	Gap Junction Signaling,RHO GTPase cycle
hsa-miR-1260b	miR-1260a (and other miRNAs w/seed UCCCACC)	-1494	TargetScan Human	High (predicted)	FOSB	FOSB	-4,163	ABRA Signaling Pathway,Activin Inhibin Signaling Pathway,CDK5 Signaling,ESR-mediated signaling,NGF-stimulated transcription,Opioid Signaling Pathway,Sertoli Cell-Germ Cell Junction Signaling Pathway (Enhanced)
hsa-miR-1260b	miR-1260a (and other miRNAs w/seed UCCCACC)	-1494	TargetScan Human	High (predicted)	FRAT2	FRAT2	3,036	Degradation of beta-catenin by the destruction complex,TCF dependent signaling in response to WNT
hsa-miR-1260b	miR-1260a (and other miRNAs w/seed UCCCACC)	-1494	TargetScan Human	High (predicted)	HNRNPA1	HNRNPA1	-1,359	Chronic Myeloid Leukemia Signaling,Coronavirus Replication Pathway,Cyclophilin Signaling Pathway,EIF2 Signaling,MicroRNA Biogenesis Signaling Pathway,Processing of Capped Intron-Containing Pre-mRNA,Signaling by FGFR2,Telomere Extension by Telomerase
hsa-miR-1260b	miR-1260a (and other miRNAs w/seed UCCCACC)	-1494	TargetScan Human	High (predicted)	KCNJ2	KCNJ2	3,406	Acetylcholine Receptor Signaling Pathway,Cardiac conduction,Dopamine-DARPP32 Feedback in cAMP Signaling,GABA receptor activation,Neurovascular Coupling Signaling Pathway,Potassium Channels,Sensory perception of taste
hsa-miR-1260b	miR-1260a (and other miRNAs w/seed UCCCACC)	-1494	TargetScan Human	High (predicted)	OTX1	OTX1	5,702	Transcriptional Regulatory Network in Embryonic Stem Cells
hsa-miR-1260b	miR-1260a (and other miRNAs w/seed UCCCACC)	-1494	TargetScan Human	High (predicted)	TRIM25	TRIM25	1,672	Coronavirus Pathogenesis Pathway,DDX58/IFIH1-mediated induction of interferon-alpha/beta,Deubiquitination,DNA Damage Bypass,Interferon gamma signaling,ISG15 antiviral mechanism,ISGylation Signaling Pathway,PKR-mediated signaling,Role of RIG1-like Receptors in Antiviral Innate Immunity
hsa-miR-1260b	miR-1260a (and other miRNAs w/seed UCCCACC)	-1494	TargetScan Human	High (predicted)	ZNF256	ZNF256	-1,596	Generic Transcription Pathway
hsa-miR-4701-3p	miR-1262 (and other miRNAs w/seed UGGGUGA)	-2747	TargetScan Human	High (predicted)	ALOX15	ALOX15	6,492	Arachidonic acid metabolism,Atherosclerosis Signaling,Chronic Myeloid Leukemia Signaling,Docosahexaenoic Acid (DHA) Signaling,Eicosanoid Signaling,Ferroptosis Signaling Pathway,IL-12 Signaling and Production in Macrophages,IL-13 Signaling Pathway,IL-4 Signaling,Interleukin-4 and Interleukin-13 signaling,Macrophage Alternative Activation Signaling Pathway,Polyamine Regulation in Colon Cancer
hsa-miR-4701-3p	miR-1262 (and other miRNAs w/seed UGGGUGA)	-2747	TargetScan Human	High (predicted)	APOL4	APOL4	2,803	Maturity Onset Diabetes of Young (MODY) Signaling
hsa-miR-4701-3p	miR-1262 (and other miRNAs w/seed UGGGUGA)	-2747	TargetScan Human	High (predicted)	BEST1	BEST1	3,111	Ion channel transport
hsa-miR-4701-3p	miR-1262 (and other miRNAs w/seed UGGGUGA)	-2747	TargetScan Human	High (predicted)	IFI6	IFI6	2,356	Interferon alpha/beta signaling,Interferon Signaling
hsa-miR-4701-3p	miR-1262 (and other miRNAs w/seed UGGGUGA)	-2747	TargetScan Human	High (predicted)	KCNJ15	KCNJ15	5,429	Dopamine-DARPP32 Feedback in cAMP Signaling,GABA receptor activation,Neurovascular Coupling Signaling Pathway,Potassium Channels
hsa-miR-4701-3p	miR-1262 (and other miRNAs w/seed UGGGUGA)	-2747	TargetScan Human	High (predicted)	PLA2G4B	PLA2G4B	1,491	Antioxidant Action of Vitamin C,Atherosclerosis Signaling,CCR3 Signaling in Eosinophils,Docosahexaenoic Acid (DHA) Signaling,Eicosanoid Signaling,Endothelin-1 Signaling,ERK/MAPK Signaling,Fc Epsilon RI Signaling,Gap Junction Signaling,Glucocorticoid Receptor Signaling,Glutaminergic Receptor Signaling Pathway (Enhanced),Glycerophospholipid biosynthesis,MIF Regulation of Innate Immunity,MIF-mediate…
hsa-miR-4701-3p	miR-1262 (and other miRNAs w/seed UGGGUGA)	-2747	TargetScan Human	High (predicted)	WAS	WAS	1,517	Actin Cytoskeleton Signaling,Actin Nucleation by ARP-WASP Complex,Axonal Guidance Signaling,CD28 Signaling in T Helper Cells,CDC42 Signaling,Ephrin Receptor Signaling,Epithelial Adherens Junction Signaling,FAK Signaling,Fcgamma receptor (FCGR) dependent phagocytosis,Fcγ Receptor-mediated Phagocytosis in Macrophages and Monocytes,fMLP Signaling in Neutrophils,Integrin Signaling,Leukocyte Extravasa…
hsa-miR-4518	miR-1266-5p (and other miRNAs w/seed CUCAGGG)	-3459	TargetScan Human	High (predicted)	APOL4	APOL4	2,803	Maturity Onset Diabetes of Young (MODY) Signaling
hsa-miR-4518	miR-1266-5p (and other miRNAs w/seed CUCAGGG)	-3459	TargetScan Human	High (predicted)	B3GNT9	B3GNT9	1,556	O-linked glycosylation
hsa-miR-4518	miR-1266-5p (and other miRNAs w/seed CUCAGGG)	-3459	TargetScan Human	High (predicted)	CEBPE	CEBPE	2,002	Role of Chondrocytes in Rheumatoid Arthritis Signaling Pathway,Role of Macrophages, Fibroblasts and Endothelial Cells in Rheumatoid Arthritis,Transcriptional regulation of granulopoiesis,Unfolded protein response
hsa-miR-4518	miR-1266-5p (and other miRNAs w/seed CUCAGGG)	-3459	TargetScan Human	High (predicted)	DUSP13	DUSP13B	3,119	3-phosphoinositide Biosynthesis,3-phosphoinositide Degradation,D-myo-inositol (1,4,5,6)-Tetrakisphosphate Biosynthesis,D-myo-inositol (3,4,5,6)-tetrakisphosphate Biosynthesis,D-myo-inositol-5-phosphate Metabolism,Superpathway of Inositol Phosphate Compounds
hsa-miR-4518	miR-1266-5p (and other miRNAs w/seed CUCAGGG)	-3459	TargetScan Human	High (predicted)	FDX2	FDX2	3,322	Metabolism of steroid hormones,Mitochondrial iron-sulfur cluster biogenesis,Phase I - Functionalization of compounds
hsa-miR-4518	miR-1266-5p (and other miRNAs w/seed CUCAGGG)	-3459	TargetScan Human	High (predicted)	OLIG2	OLIG2	5,249	Myelination Signaling Pathway
hsa-miR-4518	miR-1266-5p (and other miRNAs w/seed CUCAGGG)	-3459	TargetScan Human	High (predicted)	PRSS33	PRSS33	5,719	IL-33 Signaling Pathway,Neuroprotective Role of THOP1 in Alzheimer's Disease
hsa-miR-4518	miR-1266-5p (and other miRNAs w/seed CUCAGGG)	-3459	TargetScan Human	High (predicted)	RPL37	RPL37	-1,600	Coronavirus Replication Pathway,EIF2 Signaling,Eukaryotic Translation Elongation,Eukaryotic Translation Initiation,Eukaryotic Translation Termination,Major pathway of rRNA processing in the nucleolus and cytosol,Nonsense-Mediated Decay (NMD),Response of EIF2AK4 (GCN2) to amino acid deficiency,Ribosomal Quality Control Signaling Pathway,Selenoamino acid metabolism,Signaling by ROBO receptors,SRP-d…
hsa-miR-4518	miR-1266-5p (and other miRNAs w/seed CUCAGGG)	-3459	TargetScan Human	High (predicted)	SLPI	SLPI	3,102	Glucocorticoid Receptor Signaling,Neutrophil degranulation
hsa-miR-4518	miR-1266-5p (and other miRNAs w/seed CUCAGGG)	-3459	TargetScan Human	High (predicted)	TGFA	TGFA	2,496	Autophagy,Breast Cancer Regulation by Stathmin1,Cargo concentration in the ER,Cargo recognition for clathrin-mediated endocytosis,Cilia Biogenesis Signaling Pathway,Clathrin-mediated endocytosis,CLEAR Signaling Pathway,COPII-mediated vesicle transport,CREB Signaling in Neurons,Docosahexaenoic Acid (DHA) Signaling,Ephrin A Signaling,ERBB Signaling,ESR-mediated signaling,Extra-nuclear estrogen sign…
hsa-miR-126-3p	miR-126a-3p (and other miRNAs w/seed CGUACCG)	-5431	TargetScan Mouse	High (predicted)	IMPA2	IMPA2	1,420	D-myo-inositol (1,4,5)-trisphosphate Degradation,Inositol phosphate metabolism,Myo-inositol Biosynthesis,Superpathway of D-myo-inositol (1,4,5)-trisphosphate Metabolism
hsa-miR-126-3p	miR-126a-3p (and other miRNAs w/seed CGUACCG)	-5431	TargetScan Mouse,Ingenuity Expert Findings,TargetScan Human,miRecords	Experimentally Observed,Moderate (predicted)	IRS1	IRS1	-1,542	AMPK Signaling,Apelin Liver Signaling Pathway,Autophagy,Cachexia Signaling Pathway,Cardiac Hypertrophy Signaling,GDNF Family Ligand-Receptor Interactions,Glycation Signaling Pathway,Growth hormone receptor signaling,Growth Hormone Signaling,IGF-1 Signaling,IL-4 Signaling,IL-9 Signaling,ILK Signaling,Insulin Receptor Signaling,Interleukin-7 signaling,Macrophage Alternative Activation Signaling Pat…
hsa-miR-126-3p	miR-126a-3p (and other miRNAs w/seed CGUACCG)	-5431	TargetScan Human	High (predicted)	LPAR2	LPAR2	2,609	BBSome Signaling Pathway,Breast Cancer Regulation by Stathmin1,Cellular Effects of Sildenafil (Viagra),Class A/1 (Rhodopsin-like receptors),CREB Signaling in Neurons,eNOS Signaling,FAK Signaling,G alpha (i) signalling events,G alpha (q) signalling events,G-Protein Coupled Receptor Signaling,Gα12/13 Signaling,Lung Ionic Balance Signaling Pathway,Molecular Mechanisms of Cancer,Phagosome Formation,R…
hsa-miR-126-3p	miR-126a-3p (and other miRNAs w/seed CGUACCG)	-5431	TargetScan Human	High (predicted)	MEF2B	MEF2B	1,958	ABRA Signaling Pathway,Apelin Endothelial Signaling Pathway,Calcium Signaling,Cardiac Hypertrophy Signaling,Cardiac Hypertrophy Signaling (Enhanced),Cellular Effects of Sildenafil (Viagra),Cholecystokinin/Gastrin-mediated Signaling,Corticotropin Releasing Hormone Signaling,ERK5 Signaling,G-Protein Coupled Receptor Signaling,Gα12/13 Signaling,Myogenesis,Oxytocin in Brain Signaling Pathway,p38 MAPK…
hsa-miR-126-3p	miR-126a-3p (and other miRNAs w/seed CGUACCG)	-5431	TargetScan Human	High (predicted)	MEX3C	MEX3C	-1,352	Class I MHC mediated antigen processing and presentation
hsa-miR-126-3p	miR-126a-3p (and other miRNAs w/seed CGUACCG)	-5431	TargetScan Mouse,TargetScan Human	High (predicted),Moderate (predicted)	SLC7A5	SLC7A5	-1,402	Autophagy,Cell surface interactions at the vascular wall,NAD Signaling Pathway,Transport of inorganic cations/anions and amino acids/oligopeptides,Tryptophan catabolism
hsa-miR-126-5p	miR-126a-5p (and other miRNAs w/seed AUUAUUA)	-7806	TargetScan Human	High (predicted)	EREG	EREG	-4,261	Cargo recognition for clathrin-mediated endocytosis,Clathrin-mediated endocytosis,ERBB Signaling,Extra-nuclear estrogen signaling,Neuregulin Signaling,PIP3 activates AKT signaling,RAF/MAP kinase cascade,S100 Family Signaling Pathway,Signaling by EGFR,Signaling by ERBB2,Signaling by ERBB4,Signaling by PTK6
hsa-miR-127-3p	miR-127-3p (miRNAs w/seed CGGAUCC)	-4134	miRecords	Experimentally Observed	BCL6	BCL6	2,178	B Cell Receptor Signaling,FOXO-mediated transcription of cell death genes,ID3 Signaling Pathway,IL-7 Signaling Pathway,Interleukin-4 and Interleukin-13 signaling,Systemic Lupus Erythematosus in T Cell Signaling Pathway,T Cell Exhaustion Signaling Pathway,T Helper Cell Differentiation,TP53 Regulates Transcription of Cell Death Genes,Tuberculosis Active Signaling Pathway
hsa-miR-127-3p	miR-127-3p (miRNAs w/seed CGGAUCC)	-4134	TargetScan Mouse	High (predicted)	CHST15	CHST15	1,620	Chondroitin Sulfate Biosynthesis,Chondroitin Sulfate Biosynthesis (Late Stages),Dermatan Sulfate Biosynthesis,Dermatan Sulfate Biosynthesis (Late Stages),Glycosaminoglycan metabolism,Heparan Sulfate Biosynthesis,Heparan Sulfate Biosynthesis (Late Stages),LPS/IL-1 Mediated Inhibition of RXR Function,Xenobiotic Metabolism CAR Signaling Pathway,Xenobiotic Metabolism PXR Signaling Pathway,Xenobiotic …
hsa-miR-127-3p	miR-127-3p (miRNAs w/seed CGGAUCC)	-4134	TargetScan Human	High (predicted)	GADD45G	GADD45G	1,720	ATM Signaling,DNA Methylation and Transcriptional Repression Signaling,GADD45 Signaling,Hereditary Breast Cancer Signaling,IL-27 Signaling Pathway,p53 Signaling,Senescence Pathway,Sirtuin Signaling Pathway
hsa-miR-127-3p	miR-127-3p (miRNAs w/seed CGGAUCC)	-4134	TargetScan Mouse	High (predicted)	RPL38	RPL38	-1,477	Coronavirus Replication Pathway,EIF2 Signaling,Eukaryotic Translation Elongation,Eukaryotic Translation Initiation,Eukaryotic Translation Termination,Major pathway of rRNA processing in the nucleolus and cytosol,Nonsense-Mediated Decay (NMD),Response of EIF2AK4 (GCN2) to amino acid deficiency,Ribosomal Quality Control Signaling Pathway,Selenoamino acid metabolism,Signaling by ROBO receptors,SRP-d…
hsa-miR-127-5p	miR-127-5p (miRNAs w/seed UGAAGCU)	-6711	TargetScan Mouse	High (predicted)	DMTN	DMTN	1,615	Miscellaneous transport and binding events
hsa-miR-127-5p	miR-127-5p (miRNAs w/seed UGAAGCU)	-6711	TargetScan Mouse,TargetScan Human	High (predicted)	EREG	EREG	-4,261	Cargo recognition for clathrin-mediated endocytosis,Clathrin-mediated endocytosis,ERBB Signaling,Extra-nuclear estrogen signaling,Neuregulin Signaling,PIP3 activates AKT signaling,RAF/MAP kinase cascade,S100 Family Signaling Pathway,Signaling by EGFR,Signaling by ERBB2,Signaling by ERBB4,Signaling by PTK6
hsa-miR-127-5p	miR-127-5p (miRNAs w/seed UGAAGCU)	-6711	TargetScan Human	High (predicted)	FAM169A	FAM169A	-1,371	RHO GTPase cycle
hsa-miR-127-5p	miR-127-5p (miRNAs w/seed UGAAGCU)	-6711	TargetScan Human	High (predicted)	PIK3R6	PIK3R6	1,358	14-3-3-mediated Signaling,3-phosphoinositide Biosynthesis,Abacavir ADME,Acetylcholine Receptor Signaling Pathway,Actin Cytoskeleton Signaling,Activin Inhibin Signaling Pathway,Acute Myeloid Leukemia Signaling,Adrenomedullin signaling pathway,Aldosterone Signaling in Epithelial Cells,AMPK Signaling,Amyotrophic Lateral Sclerosis Signaling,Angiopoietin Signaling,Antiproliferative Role of Somatostati…
hsa-miR-127-5p	miR-127-5p (miRNAs w/seed UGAAGCU)	-6711	TargetScan Mouse	High (predicted)	TRIM21	TRIM21	2,000	Class I MHC mediated antigen processing and presentation,Cytosolic sensors of pathogen-associated DNA,Interferon gamma signaling,KEAP1-NFE2L2 pathway,TRIM21 Intracellular Antibody Signaling Pathway
hsa-miR-127-5p	miR-127-5p (miRNAs w/seed UGAAGCU)	-6711	TargetScan Human	High (predicted)	ZNF354C	ZNF354C	-1,472	Generic Transcription Pathway
hsa-miR-1270	miR-1270 (and other miRNAs w/seed UGGAGAU)	3983	TargetScan Human	High (predicted)	CSF3R	CSF3R	3,366	Acute Myeloid Leukemia Signaling,Granulocyte Adhesion and Diapedesis,Other interleukin signaling,Signaling by CSF3 (G-CSF),Transcriptional regulation of granulopoiesis
hsa-miR-1270	miR-1270 (and other miRNAs w/seed UGGAGAU)	3983	TargetScan Human	High (predicted)	CTSE	CTSE	2,917	MHC class II antigen presentation,Phagosome Maturation,Role of Osteoblasts in Rheumatoid Arthritis Signaling Pathway
hsa-miR-1270	miR-1270 (and other miRNAs w/seed UGGAGAU)	3983	TargetScan Human	High (predicted)	RASAL2	RASAL2	-1,472	RAF/MAP kinase cascade,RHO GTPase cycle
hsa-miR-1270	miR-1270 (and other miRNAs w/seed UGGAGAU)	3983	TargetScan Human	High (predicted)	SERPING1	SERPING1	3,615	Acute Phase Response Signaling,Complement cascade,Complement System,Formation of Fibrin Clot (Clotting Cascade),Response to elevated platelet cytosolic Ca2+
hsa-miR-1270	miR-1270 (and other miRNAs w/seed UGGAGAU)	3983	TargetScan Human	High (predicted)	SNRPD2	SNRPD2	-1,342	Metabolism of non-coding RNA,Processing of Capped Intron-Containing Pre-mRNA,Systemic Lupus Erythematosus Signaling
hsa-miR-1273h-3p	miR-1273h-3p (miRNAs w/seed UGCAGAC)	-2558	TargetScan Human	High (predicted)	BCL6	BCL6	2,178	B Cell Receptor Signaling,FOXO-mediated transcription of cell death genes,ID3 Signaling Pathway,IL-7 Signaling Pathway,Interleukin-4 and Interleukin-13 signaling,Systemic Lupus Erythematosus in T Cell Signaling Pathway,T Cell Exhaustion Signaling Pathway,T Helper Cell Differentiation,TP53 Regulates Transcription of Cell Death Genes,Tuberculosis Active Signaling Pathway
hsa-miR-1273h-3p	miR-1273h-3p (miRNAs w/seed UGCAGAC)	-2558	TargetScan Human	High (predicted)	SKAP2	SKAP2	1,362	Signal regulatory protein family interactions
hsa-miR-1273h-3p	miR-1273h-3p (miRNAs w/seed UGCAGAC)	-2558	TargetScan Human	High (predicted)	SULT1A3	SULT1A3	1,473	Chondroitin Sulfate Biosynthesis,Chondroitin Sulfate Biosynthesis (Late Stages),Dermatan Sulfate Biosynthesis,Dermatan Sulfate Biosynthesis (Late Stages),Dopamine Degradation,Heparan Sulfate Biosynthesis,Heparan Sulfate Biosynthesis (Late Stages),LPS/IL-1 Mediated Inhibition of RXR Function,Melatonin Degradation I,Paracetamol ADME,Phase II - Conjugation of compounds,Serotonin Degradation,Superpat…
hsa-miR-6780a-5p	miR-1273h-5p (and other miRNAs w/seed UGGGAGG)	5844	TargetScan Human	High (predicted)	ADGRG3	ADGRG3	4,369	BBSome Signaling Pathway,Breast Cancer Regulation by Stathmin1,Cellular Effects of Sildenafil (Viagra),CREB Signaling in Neurons,FAK Signaling,G-Protein Coupled Receptor Signaling,Lung Ionic Balance Signaling Pathway,Molecular Mechanisms of Cancer,Neutrophil degranulation,Phagosome Formation,S100 Family Signaling Pathway,Zn Homeostasis Signaling Pathway
hsa-miR-6780a-5p	miR-1273h-5p (and other miRNAs w/seed UGGGAGG)	5844	TargetScan Human	High (predicted)	ALOX15	ALOX15	6,492	Arachidonic acid metabolism,Atherosclerosis Signaling,Chronic Myeloid Leukemia Signaling,Docosahexaenoic Acid (DHA) Signaling,Eicosanoid Signaling,Ferroptosis Signaling Pathway,IL-12 Signaling and Production in Macrophages,IL-13 Signaling Pathway,IL-4 Signaling,Interleukin-4 and Interleukin-13 signaling,Macrophage Alternative Activation Signaling Pathway,Polyamine Regulation in Colon Cancer
hsa-miR-6780a-5p	miR-1273h-5p (and other miRNAs w/seed UGGGAGG)	5844	TargetScan Human	High (predicted)	APOL1	APOL1	1,608	Atherosclerosis Signaling,Binding and Uptake of Ligands by Scavenger Receptors,Clathrin-mediated Endocytosis Signaling,DHCR24 Signaling Pathway,IL-12 Signaling and Production in Macrophages,LXR/RXR Activation,Maturity Onset Diabetes of Young (MODY) Signaling,Post-translational protein phosphorylation,Production of Nitric Oxide and Reactive Oxygen Species in Macrophages,Regulation of Insulin-like …
hsa-miR-6780a-5p	miR-1273h-5p (and other miRNAs w/seed UGGGAGG)	5844	TargetScan Mouse	High (predicted)	ARG1	ARG1	1,976	Arginine Degradation I (Arginase Pathway),Arginine Degradation VI (Arginase 2 Pathway),Citrulline Biosynthesis,Hematoma Resolution Signaling Pathway,IL-13 Signaling Pathway,IL-4 Signaling,Macrophage Alternative Activation Signaling Pathway,MSP-RON Signaling in Macrophages Pathway,Neutrophil degranulation,Polyamine Regulation in Colon Cancer,Superpathway of Citrulline Metabolism,Tuberculosis Laten…
hsa-miR-6780a-5p	miR-1273h-5p (and other miRNAs w/seed UGGGAGG)	5844	TargetScan Mouse,TargetScan Human	High (predicted),Moderate (predicted)	ARHGAP9	ARHGAP9	2,207	Leukocyte Extravasation Signaling,Myelination Signaling Pathway,Neutrophil degranulation,RHO GTPase cycle,RHOA Signaling,RHOGDI Signaling
hsa-miR-6780a-5p	miR-1273h-5p (and other miRNAs w/seed UGGGAGG)	5844	TargetScan Human	High (predicted)	BGLAP	BGLAP	2,239	Gamma carboxylation, hypusinylation, hydroxylation, and arylsulfatase activation,Gap Junction Signaling,Glucocorticoid Receptor Signaling,Osteoarthritis Pathway,Role of Osteoblasts in Rheumatoid Arthritis Signaling Pathway,Role of Osteoblasts, Osteoclasts and Chondrocytes in Rheumatoid Arthritis,Transcriptional regulation by RUNX2,VDR/RXR Activation
hsa-miR-6780a-5p	miR-1273h-5p (and other miRNAs w/seed UGGGAGG)	5844	TargetScan Human	High (predicted)	CBS	CBS	4,708	Autism Signaling Pathway,Cysteine Biosynthesis III (mammalia),Cysteine Biosynthesis/Homocysteine Degradation,Ferroptosis Signaling Pathway,Folate Signaling Pathway,Hematoma Resolution Signaling Pathway,Selenoamino acid metabolism,Sulfur amino acid metabolism,Superpathway of Methionine Degradation
hsa-miR-6780a-5p	miR-1273h-5p (and other miRNAs w/seed UGGGAGG)	5844	TargetScan Mouse,TargetScan Human	High (predicted),Moderate (predicted)	CDKN1A	CDKN1A	-2,088	Activin Inhibin Signaling Pathway,AMPK Signaling,Antiproliferative Role of Somatostatin Receptor 2,Aryl Hydrocarbon Receptor Signaling,ATM Signaling,BAG2 Signaling Pathway,BEX2 Signaling Pathway,Bladder Cancer Signaling,Cell Cycle Checkpoints,Cell Cycle: G1/S Checkpoint Regulation,Cell Cycle: G2/M DNA Damage Checkpoint Regulation,Cerebral Malformation Signaling Pathway,CGAS-STING Signaling Pathwa…
hsa-miR-6780a-5p	miR-1273h-5p (and other miRNAs w/seed UGGGAGG)	5844	TargetScan Human	High (predicted)	CLDN9	CLDN9	5,219	Agranulocyte Adhesion and Diapedesis,Cell junction organization,Granulocyte Adhesion and Diapedesis,Leukocyte Extravasation Signaling,Sertoli Cell-Germ Cell Junction Signaling Pathway (Enhanced),Sertoli Cell-Sertoli Cell Junction Signaling,Tight Junction Signaling
hsa-miR-6780a-5p	miR-1273h-5p (and other miRNAs w/seed UGGGAGG)	5844	TargetScan Human	High (predicted)	CSF3R	CSF3R	3,366	Acute Myeloid Leukemia Signaling,Granulocyte Adhesion and Diapedesis,Other interleukin signaling,Signaling by CSF3 (G-CSF),Transcriptional regulation of granulopoiesis
hsa-miR-6780a-5p	miR-1273h-5p (and other miRNAs w/seed UGGGAGG)	5844	TargetScan Human	High (predicted)	ENTPD2	ENTPD2	5,822	Gustation Pathway,Neurovascular Coupling Signaling Pathway,Nucleotide catabolism,Pyrimidine Ribonucleotides De Novo Biosynthesis,Pyrimidine Ribonucleotides Interconversion
hsa-miR-6780a-5p	miR-1273h-5p (and other miRNAs w/seed UGGGAGG)	5844	TargetScan Human	High (predicted)	FCGR2A	FCGR2A	2,409	B Cell Receptor Signaling,Dendritic Cell Maturation,Fcgamma receptor (FCGR) dependent phagocytosis,Fcγ Receptor-mediated Phagocytosis in Macrophages and Monocytes,IL-10 Signaling,IL-12 Signaling and Production in Macrophages,Neutrophil degranulation,Parkinson's Signaling Pathway,Phagosome Formation,Phospholipase C Signaling,Role of NFAT in Regulation of the Immune Response,Role of Osteoclasts in …
hsa-miR-6780a-5p	miR-1273h-5p (and other miRNAs w/seed UGGGAGG)	5844	TargetScan Human	High (predicted)	H2BC18	H2BC18	4,058	Chromatin organization,Deubiquitination
hsa-miR-6780a-5p	miR-1273h-5p (and other miRNAs w/seed UGGGAGG)	5844	TargetScan Human	High (predicted)	HBA2	HBA2	4,501	Erythropoietin Signaling Pathway,Glycation Signaling Pathway,Iron homeostasis signaling pathway
hsa-miR-6780a-5p	miR-1273h-5p (and other miRNAs w/seed UGGGAGG)	5844	TargetScan Human	High (predicted)	IFI6	IFI6	2,356	Interferon alpha/beta signaling,Interferon Signaling
hsa-miR-6780a-5p	miR-1273h-5p (and other miRNAs w/seed UGGGAGG)	5844	TargetScan Human	High (predicted)	MAPK13	MAPK13	1,688	4-1BB Signaling in T Lymphocytes,Activin Inhibin Signaling Pathway,Acute Phase Response Signaling,Adrenomedullin signaling pathway,AMPK Signaling,Amyloid Processing,Antioxidant Action of Vitamin C,Apelin Adipocyte Signaling Pathway,Apelin Cardiomyocyte Signaling Pathway,April Mediated Signaling,ATM Signaling,B Cell Activating Factor Signaling,B Cell Receptor Signaling,BBSome Signaling Pathway,BMP…
hsa-miR-6780a-5p	miR-1273h-5p (and other miRNAs w/seed UGGGAGG)	5844	TargetScan Mouse	High (predicted)	MPZ	MPZ	2,250	EGR2 and SOX10-mediated initiation of Schwann cell myelination,Myelination Signaling Pathway
hsa-miR-6780a-5p	miR-1273h-5p (and other miRNAs w/seed UGGGAGG)	5844	TargetScan Human	High (predicted)	NCR3LG1	NCR3LG1	-2,097	Immunoregulatory interactions between a Lymphoid and a non-Lymphoid cell
hsa-miR-6780a-5p	miR-1273h-5p (and other miRNAs w/seed UGGGAGG)	5844	TargetScan Mouse,TargetScan Human	High (predicted),Moderate (predicted)	NFAM1	NFAM1	1,980	Neutrophil degranulation
hsa-miR-6780a-5p	miR-1273h-5p (and other miRNAs w/seed UGGGAGG)	5844	TargetScan Mouse	High (predicted)	NR6A1	NR6A1	1,677	Generic Transcription Pathway,POU5F1 (OCT4), SOX2, NANOG activate genes related to proliferation,Role of OCT4 in Mammalian Embryonic Stem Cell Pluripotency
hsa-miR-6780a-5p	miR-1273h-5p (and other miRNAs w/seed UGGGAGG)	5844	TargetScan Mouse,TargetScan Human	High (predicted),Moderate (predicted)	OLR1	OLR1	-2,321	Cell surface interactions at the vascular wall,Cyclophilin Signaling Pathway,Glycation Signaling Pathway,Neutrophil degranulation,Tuberculosis Latent Signaling Pathway
hsa-miR-6780a-5p	miR-1273h-5p (and other miRNAs w/seed UGGGAGG)	5844	TargetScan Human	High (predicted)	PI3	PI3	4,984	Antimicrobial peptides,Keratinization
hsa-miR-6780a-5p	miR-1273h-5p (and other miRNAs w/seed UGGGAGG)	5844	TargetScan Human	High (predicted)	RAB30	RAB30	-1,330	Intra-Golgi and retrograde Golgi-to-ER traffic,RAB geranylgeranylation
hsa-miR-6780a-5p	miR-1273h-5p (and other miRNAs w/seed UGGGAGG)	5844	TargetScan Human	High (predicted)	RAB3D	RAB3D	1,982	Neutrophil degranulation,RAB geranylgeranylation
hsa-miR-6780a-5p	miR-1273h-5p (and other miRNAs w/seed UGGGAGG)	5844	TargetScan Human	High (predicted)	RAB3IL1	RAB3IL1	2,219	RAB GEFs exchange GTP for GDP on RABs
hsa-miR-6780a-5p	miR-1273h-5p (and other miRNAs w/seed UGGGAGG)	5844	TargetScan Human	High (predicted)	RASGRP4	RASGRP4	2,229	Fc epsilon receptor (FCERI) signaling,RAF/MAP kinase cascade
hsa-miR-6780a-5p	miR-1273h-5p (and other miRNAs w/seed UGGGAGG)	5844	TargetScan Human	High (predicted)	SIRPB1	SIRPB1	1,817	DAP12 interactions,Neutrophil degranulation,Signal regulatory protein family interactions
hsa-miR-6780a-5p	miR-1273h-5p (and other miRNAs w/seed UGGGAGG)	5844	TargetScan Human	High (predicted)	TAPBP	TAPBP	1,679	Antigen Presentation Pathway,Class I MHC mediated antigen processing and presentation
hsa-miR-6780a-5p	miR-1273h-5p (and other miRNAs w/seed UGGGAGG)	5844	TargetScan Human	High (predicted)	ZBTB16	ZBTB16	-1,362	Class I MHC mediated antigen processing and presentation,Neddylation,RAR Activation,Sheddase Signaling Pathway
hsa-miR-4665-5p	miR-1275 (and other miRNAs w/seed UGGGGGA)	3141	TargetScan Mouse	High (predicted)	ADGRA3	ADGRA3	-1,507	BBSome Signaling Pathway,Breast Cancer Regulation by Stathmin1,Cellular Effects of Sildenafil (Viagra),CREB Signaling in Neurons,FAK Signaling,G-Protein Coupled Receptor Signaling,Lung Ionic Balance Signaling Pathway,Molecular Mechanisms of Cancer,Phagosome Formation,S100 Family Signaling Pathway,Zn Homeostasis Signaling Pathway
hsa-miR-4665-5p	miR-1275 (and other miRNAs w/seed UGGGGGA)	3141	TargetScan Human	High (predicted)	AKAP5	AKAP5	-1,736	Calcium Signaling,cAMP-mediated signaling,Cardiac β-adrenergic Signaling,Glutamate binding, activation of AMPA receptors and synaptic plasticity,Integration of energy metabolism,Netrin Signaling,Protein Kinase A Signaling,Role of NFAT in Cardiac Hypertrophy,Role of NFAT in Regulation of the Immune Response,Signaling by ROBO receptors
hsa-miR-4665-5p	miR-1275 (and other miRNAs w/seed UGGGGGA)	3141	TargetScan Human	High (predicted)	C5AR1	C5AR1	1,462	Agranulocyte Adhesion and Diapedesis,BBSome Signaling Pathway,Breast Cancer Regulation by Stathmin1,Cellular Effects of Sildenafil (Viagra),Class A/1 (Rhodopsin-like receptors),Complement cascade,Complement System,CREB Signaling in Neurons,FAK Signaling,G alpha (i) signalling events,G-Protein Coupled Receptor Signaling,Granulocyte Adhesion and Diapedesis,IL-27 Signaling Pathway,Lung Ionic Balance…
hsa-miR-4665-5p	miR-1275 (and other miRNAs w/seed UGGGGGA)	3141	TargetScan Mouse	High (predicted)	CCDC68	CCDC68	-2,436	Cilia Biogenesis Signaling Pathway
hsa-miR-4665-5p	miR-1275 (and other miRNAs w/seed UGGGGGA)	3141	TargetScan Mouse	High (predicted)	CHI3L1	CHI3L1	5,475	IL-13 Signaling Pathway,Neutrophil degranulation,Oncostatin M Signaling
hsa-miR-4665-5p	miR-1275 (and other miRNAs w/seed UGGGGGA)	3141	TargetScan Human	High (predicted)	CLDN9	CLDN9	5,219	Agranulocyte Adhesion and Diapedesis,Cell junction organization,Granulocyte Adhesion and Diapedesis,Leukocyte Extravasation Signaling,Sertoli Cell-Germ Cell Junction Signaling Pathway (Enhanced),Sertoli Cell-Sertoli Cell Junction Signaling,Tight Junction Signaling
hsa-miR-4665-5p	miR-1275 (and other miRNAs w/seed UGGGGGA)	3141	TargetScan Mouse	High (predicted)	CRISPLD2	CRISPLD2	1,443	Neutrophil degranulation
hsa-miR-4665-5p	miR-1275 (and other miRNAs w/seed UGGGGGA)	3141	TargetScan Human	High (predicted)	DYSF	DYSF	2,769	NFKBIE Signaling Pathway,Smooth Muscle Contraction
hsa-miR-4665-5p	miR-1275 (and other miRNAs w/seed UGGGGGA)	3141	TargetScan Mouse	High (predicted)	EMP1	EMP1	-1,719	Epithelial Membrane Protein Signaling Pathway,Ferroptosis Signaling Pathway
hsa-miR-4665-5p	miR-1275 (and other miRNAs w/seed UGGGGGA)	3141	TargetScan Human	High (predicted)	ENTPD2	ENTPD2	5,822	Gustation Pathway,Neurovascular Coupling Signaling Pathway,Nucleotide catabolism,Pyrimidine Ribonucleotides De Novo Biosynthesis,Pyrimidine Ribonucleotides Interconversion
hsa-miR-4665-5p	miR-1275 (and other miRNAs w/seed UGGGGGA)	3141	TargetScan Mouse	High (predicted)	ESPN	ESPN	2,377	Sensory processing of sound by inner hair cells of the cochlea,Sensory processing of sound by outer hair cells of the cochlea
hsa-miR-4665-5p	miR-1275 (and other miRNAs w/seed UGGGGGA)	3141	TargetScan Human	High (predicted)	F2RL1	F2RL1	2,302	BBSome Signaling Pathway,Breast Cancer Regulation by Stathmin1,Cellular Effects of Sildenafil (Viagra),Class A/1 (Rhodopsin-like receptors),CREB Signaling in Neurons,FAK Signaling,G alpha (q) signalling events,G-Protein Coupled Receptor Signaling,Gα12/13 Signaling,Hematoma Resolution Signaling Pathway,Lung Ionic Balance Signaling Pathway,Molecular Mechanisms of Cancer,p70S6K Signaling,Phagosome F…
hsa-miR-4665-5p	miR-1275 (and other miRNAs w/seed UGGGGGA)	3141	TargetScan Mouse,TargetScan Human	High (predicted),Moderate (predicted)	FKBP8	FKBP8	2,198	Deubiquitination
hsa-miR-4665-5p	miR-1275 (and other miRNAs w/seed UGGGGGA)	3141	TargetScan Mouse,TargetScan Human	High (predicted)	FOSB	FOSB	-4,163	ABRA Signaling Pathway,Activin Inhibin Signaling Pathway,CDK5 Signaling,ESR-mediated signaling,NGF-stimulated transcription,Opioid Signaling Pathway,Sertoli Cell-Germ Cell Junction Signaling Pathway (Enhanced)
hsa-miR-4665-5p	miR-1275 (and other miRNAs w/seed UGGGGGA)	3141	TargetScan Human	High (predicted)	FOSL1	FOSL1	-2,668	Activin Inhibin Signaling Pathway,ERK5 Signaling,NGF-stimulated transcription,NRF2-mediated Oxidative Stress Response,Sertoli Cell-Germ Cell Junction Signaling Pathway (Enhanced),Warburg Effect Signaling Pathway
hsa-miR-4665-5p	miR-1275 (and other miRNAs w/seed UGGGGGA)	3141	TargetScan Human	High (predicted)	GALNS	GALNS	1,456	Chondroitin Sulfate Degradation (Metazoa),CLEAR Signaling Pathway,Glycosaminoglycan metabolism,Neutrophil degranulation
hsa-miR-4665-5p	miR-1275 (and other miRNAs w/seed UGGGGGA)	3141	TargetScan Human	High (predicted)	ID1	ID1	-4,468	Cellular Effects of Sildenafil (Viagra),Human Embryonic Stem Cell Pluripotency,ID1 Signaling Pathway,Molecular Mechanisms of Cancer,Mouse Embryonic Stem Cell Pluripotency,NGF-stimulated transcription,Oncogene Induced Senescence,Preeclampsia Signaling Pathway,Transcriptional and post-translational regulation of MITF-M expression and activity
hsa-miR-4665-5p	miR-1275 (and other miRNAs w/seed UGGGGGA)	3141	TargetScan Mouse	High (predicted)	INHBB	INHBB	2,733	Activin Inhibin Signaling Pathway,Cachexia Signaling Pathway,Peptide hormone biosynthesis,Signaling by Activin,TGF-β Signaling
hsa-miR-4665-5p	miR-1275 (and other miRNAs w/seed UGGGGGA)	3141	TargetScan Human	High (predicted)	KCNE1	KCNE1	1,754	Cardiac conduction
hsa-miR-4665-5p	miR-1275 (and other miRNAs w/seed UGGGGGA)	3141	TargetScan Human	High (predicted)	KDM6B	KDM6B	1,976	Chromatin modifications during the maternal to zygotic transition (MZT),Chromatin organization,Histone Modification Signaling Pathway,Macrophage Alternative Activation Signaling Pathway,Oxidative Stress Induced Senescence
hsa-miR-4665-5p	miR-1275 (and other miRNAs w/seed UGGGGGA)	3141	TargetScan Mouse,TargetScan Human	High (predicted),Moderate (predicted)	LIN37	LIN37	1,544	Mitotic G1 phase and G1/S transition,Mitotic G2-G2/M phases,S Phase
hsa-miR-4665-5p	miR-1275 (and other miRNAs w/seed UGGGGGA)	3141	TargetScan Mouse,TargetScan Human	High (predicted),Moderate (predicted)	MPZ	MPZ	2,250	EGR2 and SOX10-mediated initiation of Schwann cell myelination,Myelination Signaling Pathway
hsa-miR-4665-5p	miR-1275 (and other miRNAs w/seed UGGGGGA)	3141	TargetScan Human	High (predicted)	MXD1	MXD1	2,650	Activin Inhibin Signaling Pathway,Polyamine Regulation in Colon Cancer,VDR/RXR Activation
hsa-miR-4665-5p	miR-1275 (and other miRNAs w/seed UGGGGGA)	3141	TargetScan Human	High (predicted)	NDEL1	NDEL1	1,697	Cell Cycle Checkpoints,Mitotic Metaphase and Anaphase,Mitotic Prometaphase,Reelin Signaling in Neurons,RHO GTPases Activate Formins
hsa-miR-4665-5p	miR-1275 (and other miRNAs w/seed UGGGGGA)	3141	TargetScan Mouse,TargetScan Human	High (predicted),Moderate (predicted)	NFAM1	NFAM1	1,980	Neutrophil degranulation
hsa-miR-4665-5p	miR-1275 (and other miRNAs w/seed UGGGGGA)	3141	TargetScan Mouse	High (predicted)	NR6A1	NR6A1	1,677	Generic Transcription Pathway,POU5F1 (OCT4), SOX2, NANOG activate genes related to proliferation,Role of OCT4 in Mammalian Embryonic Stem Cell Pluripotency
hsa-miR-4665-5p	miR-1275 (and other miRNAs w/seed UGGGGGA)	3141	TargetScan Human	High (predicted)	NRG1	NRG1	-1,386	Activation of NMDA receptors and postsynaptic events,Agrin Interactions at Neuromuscular Junction,Cell Cycle: G1/S Checkpoint Regulation,ERB2-ERBB3 Signaling,ERBB Signaling,ERBB4 Signaling,HER-2 Signaling in Breast Cancer,Myelination Signaling Pathway,Neuregulin Signaling,PIP3 activates AKT signaling,RAF/MAP kinase cascade,Signaling by ERBB2,Signaling by ERBB4,Signaling by PTK6
hsa-miR-4665-5p	miR-1275 (and other miRNAs w/seed UGGGGGA)	3141	TargetScan Mouse	High (predicted)	NRIP1	NRIP1	-1,499	Aryl Hydrocarbon Receptor Signaling,Circadian Clock,ESR-mediated signaling,Estrogen Receptor Signaling,Glucocorticoid Receptor Signaling,Heme signaling,NR1H2 and NR1H3-mediated signaling,PPAR Signaling,RAR Activation,SUMOylation of transcription cofactors,Xenobiotic Metabolism AHR Signaling Pathway,Xenobiotic Metabolism CAR Signaling Pathway,Xenobiotic Metabolism PXR Signaling Pathway,Xenobiotic …
hsa-miR-4665-5p	miR-1275 (and other miRNAs w/seed UGGGGGA)	3141	TargetScan Mouse,TargetScan Human	High (predicted),Moderate (predicted)	OTX1	OTX1	5,702	Transcriptional Regulatory Network in Embryonic Stem Cells
hsa-miR-4665-5p	miR-1275 (and other miRNAs w/seed UGGGGGA)	3141	TargetScan Mouse	High (predicted)	PGLYRP1	PGLYRP1	2,250	Antimicrobial peptides,Neutrophil degranulation
hsa-miR-4665-5p	miR-1275 (and other miRNAs w/seed UGGGGGA)	3141	TargetScan Mouse,TargetScan Human	High (predicted)	PHOSPHO1	PHOSPHO1	4,933	3-phosphoinositide Biosynthesis,3-phosphoinositide Degradation,Bone Mineralization Signaling Pathway,D-myo-inositol (1,4,5,6)-Tetrakisphosphate Biosynthesis,D-myo-inositol (3,4,5,6)-tetrakisphosphate Biosynthesis,D-myo-inositol-5-phosphate Metabolism,Glycerophospholipid biosynthesis,Superpathway of Inositol Phosphate Compounds
hsa-miR-4665-5p	miR-1275 (and other miRNAs w/seed UGGGGGA)	3141	TargetScan Mouse,TargetScan Human	High (predicted),Moderate (predicted)	PLEKHO2	PLEKHO2	1,356	Neutrophil degranulation
hsa-miR-4665-5p	miR-1275 (and other miRNAs w/seed UGGGGGA)	3141	TargetScan Mouse,TargetScan Human	High (predicted),Moderate (predicted)	PLPPR2	PLPPR2	1,695	Class A/1 (Rhodopsin-like receptors),Triacylglycerol Biosynthesis
hsa-miR-4665-5p	miR-1275 (and other miRNAs w/seed UGGGGGA)	3141	TargetScan Mouse	High (predicted)	PROK2	PROK2	3,598	Class A/1 (Rhodopsin-like receptors),G alpha (q) signalling events
hsa-miR-4665-5p	miR-1275 (and other miRNAs w/seed UGGGGGA)	3141	TargetScan Human	High (predicted)	RASGRP4	RASGRP4	2,229	Fc epsilon receptor (FCERI) signaling,RAF/MAP kinase cascade
hsa-miR-4665-5p	miR-1275 (and other miRNAs w/seed UGGGGGA)	3141	TargetScan Mouse,TargetScan Human	High (predicted),Moderate (predicted)	RUNX3	RUNX3	-1,625	TCF dependent signaling in response to WNT,TGF-β Signaling,Th1 and Th2 Activation Pathway,Th1 Pathway,Th2 Pathway,Transcriptional regulation by RUNX3
hsa-miR-4665-5p	miR-1275 (and other miRNAs w/seed UGGGGGA)	3141	TargetScan Mouse	High (predicted)	SIK1	SIK1	-3,094	Circadian Clock,Sleep NREM Signaling Pathway
hsa-miR-4665-5p	miR-1275 (and other miRNAs w/seed UGGGGGA)	3141	TargetScan Human	High (predicted)	SLC22A1	SLC22A1	3,875	Abacavir ADME,Neurotransmitter clearance,Neurotransmitter release cycle,Transport of bile salts and organic acids, metal ions and amine compounds
hsa-miR-4665-5p	miR-1275 (and other miRNAs w/seed UGGGGGA)	3141	TargetScan Mouse	High (predicted)	SMAD6	SMAD6	-2,951	BMP signaling pathway,Cardiomyocyte Differentiation via BMP Receptors,Epithelial Membrane Protein Signaling Pathway,HEY1 Signaling Pathway,Human Embryonic Stem Cell Pluripotency,ID3 Signaling Pathway,Molecular Mechanisms of Cancer,Myelination Signaling Pathway,Osteoarthritis Pathway,Role of Osteoblasts in Rheumatoid Arthritis Signaling Pathway,Role of Osteoblasts, Osteoclasts and Chondrocytes in …
hsa-miR-4665-5p	miR-1275 (and other miRNAs w/seed UGGGGGA)	3141	TargetScan Mouse	High (predicted)	SOX6	SOX6	3,880	TCF dependent signaling in response to WNT,WNT/β-catenin Signaling
hsa-miR-4665-5p	miR-1275 (and other miRNAs w/seed UGGGGGA)	3141	TargetScan Mouse	High (predicted)	SPNS2	SPNS2	1,932	Sphingolipid metabolism
hsa-miR-4665-5p	miR-1275 (and other miRNAs w/seed UGGGGGA)	3141	TargetScan Mouse	High (predicted)	ST6GALNAC6	ST6GALNAC6	1,969	Sialic acid metabolism,Sphingolipid metabolism
hsa-miR-4665-5p	miR-1275 (and other miRNAs w/seed UGGGGGA)	3141	TargetScan Human	High (predicted)	TGFBR3	TGFBR3	-1,362	Activin Inhibin Signaling Pathway,Cachexia Signaling Pathway,Cardiac Hypertrophy Signaling (Enhanced),Cellular Effects of Sildenafil (Viagra),CLEAR Signaling Pathway,CREB Signaling in Neurons,Epithelial Adherens Junction Signaling,Epithelial Membrane Protein Signaling Pathway,Factors Promoting Cardiogenesis in Vertebrates,FAK Signaling,FAT10 Cancer Signaling Pathway,Hepatic Fibrosis Signaling Pat…
hsa-miR-4665-5p	miR-1275 (and other miRNAs w/seed UGGGGGA)	3141	TargetScan Human	High (predicted)	TNFRSF9	TNFRSF9	2,461	4-1BB Signaling in T Lymphocytes,IL-27 Signaling Pathway,TNFs bind their physiological receptors
hsa-miR-4665-5p	miR-1275 (and other miRNAs w/seed UGGGGGA)	3141	TargetScan Human	High (predicted)	WNK2	WNK2	2,326	Ion channel transport
hsa-miR-4665-5p	miR-1275 (and other miRNAs w/seed UGGGGGA)	3141	TargetScan Mouse	High (predicted)	ZBTB16	ZBTB16	-1,362	Class I MHC mediated antigen processing and presentation,Neddylation,RAR Activation,Sheddase Signaling Pathway
hsa-miR-1277-3p	miR-1277-3p (and other miRNAs w/seed ACGUAGA)	-6229	TargetScan Mouse	High (predicted)	TGFA	TGFA	2,496	Autophagy,Breast Cancer Regulation by Stathmin1,Cargo concentration in the ER,Cargo recognition for clathrin-mediated endocytosis,Cilia Biogenesis Signaling Pathway,Clathrin-mediated endocytosis,CLEAR Signaling Pathway,COPII-mediated vesicle transport,CREB Signaling in Neurons,Docosahexaenoic Acid (DHA) Signaling,Ephrin A Signaling,ERBB Signaling,ESR-mediated signaling,Extra-nuclear estrogen sign…
hsa-miR-128-1-5p	miR-128-1-5p (and other miRNAs w/seed GGGGCCG)	-2064	TargetScan Mouse	High (predicted)	B3GNTL1	B3GNTL1	1,622	O-linked glycosylation
hsa-miR-128-1-5p	miR-128-1-5p (and other miRNAs w/seed GGGGCCG)	-2064	TargetScan Mouse	High (predicted)	CHRM4	CHRM4	-3,619	Acetylcholine Receptor Signaling Pathway,BBSome Signaling Pathway,Breast Cancer Regulation by Stathmin1,cAMP-mediated signaling,Cellular Effects of Sildenafil (Viagra),Class A/1 (Rhodopsin-like receptors),CREB Signaling in Neurons,FAK Signaling,G alpha (i) signalling events,G-Protein Coupled Receptor Signaling,Gαi Signaling,Lung Ionic Balance Signaling Pathway,Molecular Mechanisms of Cancer,Neuro…
hsa-miR-128-1-5p	miR-128-1-5p (and other miRNAs w/seed GGGGCCG)	-2064	TargetScan Human	High (predicted)	DMTN	DMTN	1,615	Miscellaneous transport and binding events
hsa-miR-128-1-5p	miR-128-1-5p (and other miRNAs w/seed GGGGCCG)	-2064	TargetScan Mouse,TargetScan Human	High (predicted)	EGR3	EGR3	-1,779	NGF-stimulated transcription
hsa-miR-128-1-5p	miR-128-1-5p (and other miRNAs w/seed GGGGCCG)	-2064	TargetScan Human	High (predicted)	EPHA2	EPHA2	-1,728	Axonal Guidance Signaling,EPH-Ephrin signaling,Ephrin A Signaling,Ephrin Receptor Signaling,IL-15 Production,RHO GTPase cycle,Sperm Motility,Synaptogenesis Signaling Pathway
hsa-miR-128-1-5p	miR-128-1-5p (and other miRNAs w/seed GGGGCCG)	-2064	TargetScan Mouse	High (predicted)	ESPN	ESPN	2,377	Sensory processing of sound by inner hair cells of the cochlea,Sensory processing of sound by outer hair cells of the cochlea
hsa-miR-128-1-5p	miR-128-1-5p (and other miRNAs w/seed GGGGCCG)	-2064	TargetScan Human	High (predicted)	FDX2	FDX2	3,322	Metabolism of steroid hormones,Mitochondrial iron-sulfur cluster biogenesis,Phase I - Functionalization of compounds
hsa-miR-128-1-5p	miR-128-1-5p (and other miRNAs w/seed GGGGCCG)	-2064	TargetScan Human	High (predicted)	GGT5	GGT5	2,587	Arachidonic acid metabolism,Leukotriene Biosynthesis,Paracetamol ADME,Phase II - Conjugation of compounds,γ-glutamyl Cycle
hsa-miR-128-1-5p	miR-128-1-5p (and other miRNAs w/seed GGGGCCG)	-2064	TargetScan Human	High (predicted)	LILRA6	LILRA6	1,919	Immunoregulatory interactions between a Lymphoid and a non-Lymphoid cell
hsa-miR-128-1-5p	miR-128-1-5p (and other miRNAs w/seed GGGGCCG)	-2064	TargetScan Human	High (predicted)	MAFB	MAFB	-1,939	Activation of anterior HOX genes in hindbrain during early embryogenesis,IL-10 Signaling
hsa-miR-128-1-5p	miR-128-1-5p (and other miRNAs w/seed GGGGCCG)	-2064	TargetScan Human	High (predicted)	MEF2B	MEF2B	1,958	ABRA Signaling Pathway,Apelin Endothelial Signaling Pathway,Calcium Signaling,Cardiac Hypertrophy Signaling,Cardiac Hypertrophy Signaling (Enhanced),Cellular Effects of Sildenafil (Viagra),Cholecystokinin/Gastrin-mediated Signaling,Corticotropin Releasing Hormone Signaling,ERK5 Signaling,G-Protein Coupled Receptor Signaling,Gα12/13 Signaling,Myogenesis,Oxytocin in Brain Signaling Pathway,p38 MAPK…
hsa-miR-128-1-5p	miR-128-1-5p (and other miRNAs w/seed GGGGCCG)	-2064	TargetScan Mouse	High (predicted)	MPZ	MPZ	2,250	EGR2 and SOX10-mediated initiation of Schwann cell myelination,Myelination Signaling Pathway
hsa-miR-128-1-5p	miR-128-1-5p (and other miRNAs w/seed GGGGCCG)	-2064	TargetScan Human	High (predicted)	SEPTIN4	SEPTIN4	2,530	Intrinsic Pathway for Apoptosis,RHOA Signaling,Signaling by Rho Family GTPases
hsa-miR-128-1-5p	miR-128-1-5p (and other miRNAs w/seed GGGGCCG)	-2064	TargetScan Human	High (predicted)	SIK1	SIK1	-3,094	Circadian Clock,Sleep NREM Signaling Pathway
hsa-miR-128-1-5p	miR-128-1-5p (and other miRNAs w/seed GGGGCCG)	-2064	TargetScan Human	High (predicted)	TMEM86B	TMEM86B	1,446	Glycerophospholipid biosynthesis
hsa-miR-128-1-5p	miR-128-1-5p (and other miRNAs w/seed GGGGCCG)	-2064	TargetScan Mouse	High (predicted)	UPB1	UPB1	1,340	Nucleotide catabolism,Thymine Degradation,Uracil Degradation II (Reductive)
hsa-miR-128-1-5p	miR-128-1-5p (and other miRNAs w/seed GGGGCCG)	-2064	TargetScan Human	High (predicted)	WNK2	WNK2	2,326	Ion channel transport
hsa-miR-128-3p	miR-128-3p (and other miRNAs w/seed CACAGUG)	-1933	TargetScan Human	High (predicted)	ENSG00000226266	BAZ2B	1,415	Histone Modification Signaling Pathway
hsa-miR-128-3p	miR-128-3p (and other miRNAs w/seed CACAGUG)	-1933	TargetScan Mouse,TargetScan Human	High (predicted),Moderate (predicted)	CABP1	CABP1	1,723	Sensory processing of sound by inner hair cells of the cochlea
hsa-miR-128-3p	miR-128-3p (and other miRNAs w/seed CACAGUG)	-1933	TargetScan Human	High (predicted)	CEBPE	CEBPE	2,002	Role of Chondrocytes in Rheumatoid Arthritis Signaling Pathway,Role of Macrophages, Fibroblasts and Endothelial Cells in Rheumatoid Arthritis,Transcriptional regulation of granulopoiesis,Unfolded protein response
hsa-miR-128-3p	miR-128-3p (and other miRNAs w/seed CACAGUG)	-1933	TargetScan Human	High (predicted)	FCGR1A	FCGR1A	1,921	Class I MHC mediated antigen processing and presentation,Dendritic Cell Maturation,Fcgamma receptor (FCGR) dependent phagocytosis,Fcγ Receptor-mediated Phagocytosis in Macrophages and Monocytes,Glucocorticoid Receptor Signaling,IL-12 Signaling and Production in Macrophages,Immunoregulatory interactions between a Lymphoid and a non-Lymphoid cell,Interferon gamma signaling,Parkinson's Signaling Pat…
hsa-miR-128-3p	miR-128-3p (and other miRNAs w/seed CACAGUG)	-1933	TargetScan Human	High (predicted)	GCA	GCA	2,722	Neutrophil degranulation
hsa-miR-128-3p	miR-128-3p (and other miRNAs w/seed CACAGUG)	-1933	TargetScan Mouse	High (predicted)	NOTCH1	NOTCH1	1,548	Chronic Myeloid Leukemia Signaling,Epithelial Adherens Junction Signaling,Estrogen Receptor Signaling,Formation of paraxial mesoderm,Generic Transcription Pathway,HEY1 Signaling Pathway,Molecular Mechanisms of Cancer,Myelination Signaling Pathway,NFE2L2 regulating tumorigenic genes,Notch Signaling,Osteoarthritis Pathway,Pancreatic Adenocarcinoma Signaling,Pre-NOTCH Expression and Processing,Pulmo…
hsa-miR-128-3p	miR-128-3p (and other miRNAs w/seed CACAGUG)	-1933	TargetScan Mouse,TargetScan Human	High (predicted),Moderate (predicted)	NRBF2	NRBF2	2,041	Autophagy,CLEAR Signaling Pathway,Generic Transcription Pathway
hsa-miR-128-3p	miR-128-3p (and other miRNAs w/seed CACAGUG)	-1933	TargetScan Human	High (predicted)	RNF182	RNF182	3,314	Class I MHC mediated antigen processing and presentation
hsa-miR-128-3p	miR-128-3p (and other miRNAs w/seed CACAGUG)	-1933	TargetScan Mouse,TargetScan Human	High (predicted),Moderate (predicted)	RPS6KA5	RPS6KA5	1,559	Bladder Cancer Signaling,C-type lectin receptors (CLRs),Cardiac Hypertrophy Signaling (Enhanced),Circadian Rhythm Signaling,CNTF Signaling,ERK/MAPK Signaling,ERK5 Signaling,FGF Signaling,FLT3 Signaling in Hematopoietic Progenitor Cells,Glucocorticoid Receptor Signaling,Growth Hormone Signaling,Histone Modification Signaling Pathway,ILK Signaling,Insulin Secretion Signaling Pathway,L1CAM interacti…
hsa-miR-128-3p	miR-128-3p (and other miRNAs w/seed CACAGUG)	-1933	TargetScan Mouse	High (predicted)	SORL1	SORL1	1,475	Amyloid fiber formation
hsa-miR-128-3p	miR-128-3p (and other miRNAs w/seed CACAGUG)	-1933	TargetScan Human	High (predicted)	STARD4	STARD4	-1,516	Metabolism of steroid hormones
hsa-miR-128-3p	miR-128-3p (and other miRNAs w/seed CACAGUG)	-1933	TargetScan Mouse,TargetScan Human	High (predicted)	YPEL3	YPEL3	1,988	Senescence Pathway
hsa-miR-5189-5p	miR-1285-3p (and other miRNAs w/seed CUGGGCA)	1933	TargetScan Mouse	High (predicted)	AKAP5	AKAP5	-1,736	Calcium Signaling,cAMP-mediated signaling,Cardiac β-adrenergic Signaling,Glutamate binding, activation of AMPA receptors and synaptic plasticity,Integration of energy metabolism,Netrin Signaling,Protein Kinase A Signaling,Role of NFAT in Cardiac Hypertrophy,Role of NFAT in Regulation of the Immune Response,Signaling by ROBO receptors
hsa-miR-5189-5p	miR-1285-3p (and other miRNAs w/seed CUGGGCA)	1933	TargetScan Mouse	High (predicted)	C5AR2	C5AR2	3,219	BBSome Signaling Pathway,Breast Cancer Regulation by Stathmin1,Cellular Effects of Sildenafil (Viagra),Class A/1 (Rhodopsin-like receptors),Complement cascade,CREB Signaling in Neurons,FAK Signaling,G-Protein Coupled Receptor Signaling,Lung Ionic Balance Signaling Pathway,Molecular Mechanisms of Cancer,Phagosome Formation,S100 Family Signaling Pathway,Zn Homeostasis Signaling Pathway
hsa-miR-5189-5p	miR-1285-3p (and other miRNAs w/seed CUGGGCA)	1933	TargetScan Human	High (predicted)	CASP5	CASP5	2,139	Acetylcholine Receptor Signaling Pathway,Cachexia Signaling Pathway,DNA damage-induced 14-3-3σ Signaling,Endocannabinoid Cancer Inhibition Pathway,Endothelin-1 Signaling,Huntington's Disease Signaling,IL-33 Signaling Pathway,Inflammasome pathway,Neutrophil Extracellular Trap Signaling Pathway,Osteoarthritis Pathway,Oxytocin in Brain Signaling Pathway,Pyroptosis,Pyroptosis Signaling Pathway,Role o…
hsa-miR-5189-5p	miR-1285-3p (and other miRNAs w/seed CUGGGCA)	1933	TargetScan Mouse	High (predicted)	CSF1	CSF1	1,476	Altered T Cell and B Cell Signaling in Rheumatoid Arthritis,Atherosclerosis Signaling,Glycation Signaling Pathway,Hematopoiesis from Multipotent Stem Cells,Hematopoiesis from Pluripotent Stem Cells,Hepatic Fibrosis / Hepatic Stellate Cell Activation,Interleukin-10 signaling,Macrophage Alternative Activation Signaling Pathway,Macropinocytosis Signaling,MSP-RON Signaling Pathway,Other interleukin s…
hsa-miR-5189-5p	miR-1285-3p (and other miRNAs w/seed CUGGGCA)	1933	TargetScan Mouse,TargetScan Human	High (predicted),Moderate (predicted)	DMTN	DMTN	1,615	Miscellaneous transport and binding events
hsa-miR-5189-5p	miR-1285-3p (and other miRNAs w/seed CUGGGCA)	1933	TargetScan Human	High (predicted)	ESPN	ESPN	2,377	Sensory processing of sound by inner hair cells of the cochlea,Sensory processing of sound by outer hair cells of the cochlea
hsa-miR-5189-5p	miR-1285-3p (and other miRNAs w/seed CUGGGCA)	1933	TargetScan Mouse,TargetScan Human	High (predicted),Moderate (predicted)	FDX2	FDX2	3,322	Metabolism of steroid hormones,Mitochondrial iron-sulfur cluster biogenesis,Phase I - Functionalization of compounds
hsa-miR-5189-5p	miR-1285-3p (and other miRNAs w/seed CUGGGCA)	1933	TargetScan Human	High (predicted)	FGD3	FGD3	1,474	Actin Cytoskeleton Signaling,CDC42 Signaling,G alpha (12/13) signalling events,p75 NTR receptor-mediated signalling,RHO GTPase cycle
hsa-miR-5189-5p	miR-1285-3p (and other miRNAs w/seed CUGGGCA)	1933	TargetScan Human	High (predicted)	IFI6	IFI6	2,356	Interferon alpha/beta signaling,Interferon Signaling
hsa-miR-5189-5p	miR-1285-3p (and other miRNAs w/seed CUGGGCA)	1933	TargetScan Human	High (predicted)	MAP1LC3A	MAP1LC3A	2,504	Autophagy,CGAS-STING Signaling Pathway,Macroautophagy,Microautophagy Signaling Pathway,Mitophagy,Sirtuin Signaling Pathway,TRIM21 Intracellular Antibody Signaling Pathway
hsa-miR-5189-5p	miR-1285-3p (and other miRNAs w/seed CUGGGCA)	1933	TargetScan Human	High (predicted)	MAPK13	MAPK13	1,688	4-1BB Signaling in T Lymphocytes,Activin Inhibin Signaling Pathway,Acute Phase Response Signaling,Adrenomedullin signaling pathway,AMPK Signaling,Amyloid Processing,Antioxidant Action of Vitamin C,Apelin Adipocyte Signaling Pathway,Apelin Cardiomyocyte Signaling Pathway,April Mediated Signaling,ATM Signaling,B Cell Activating Factor Signaling,B Cell Receptor Signaling,BBSome Signaling Pathway,BMP…
hsa-miR-5189-5p	miR-1285-3p (and other miRNAs w/seed CUGGGCA)	1933	TargetScan Mouse,TargetScan Human	High (predicted),Moderate (predicted)	NFAM1	NFAM1	1,980	Neutrophil degranulation
hsa-miR-5189-5p	miR-1285-3p (and other miRNAs w/seed CUGGGCA)	1933	TargetScan Mouse,TargetScan Human	High (predicted),Moderate (predicted)	NT5C1A	NT5C1A	-3,513	Adenosine Nucleotides Degradation II,Guanosine Nucleotides Degradation III,NAD Salvage Pathway II,Nucleotide catabolism,Purine Nucleotides Degradation II (Aerobic),Urate Biosynthesis/Inosine 5'-phosphate Degradation
hsa-miR-5189-5p	miR-1285-3p (and other miRNAs w/seed CUGGGCA)	1933	TargetScan Human	High (predicted)	OLR1	OLR1	-2,321	Cell surface interactions at the vascular wall,Cyclophilin Signaling Pathway,Glycation Signaling Pathway,Neutrophil degranulation,Tuberculosis Latent Signaling Pathway
hsa-miR-5189-5p	miR-1285-3p (and other miRNAs w/seed CUGGGCA)	1933	TargetScan Mouse	High (predicted)	PTGDR2	PTGDR2	1,649	BBSome Signaling Pathway,Breast Cancer Regulation by Stathmin1,Cellular Effects of Sildenafil (Viagra),Class A/1 (Rhodopsin-like receptors),CREB Signaling in Neurons,FAK Signaling,G alpha (i) signalling events,G-Protein Coupled Receptor Signaling,IL-4 Signaling,Lung Ionic Balance Signaling Pathway,Molecular Mechanisms of Cancer,Phagosome Formation,S100 Family Signaling Pathway,Th1 and Th2 Activat…
hsa-miR-5189-5p	miR-1285-3p (and other miRNAs w/seed CUGGGCA)	1933	TargetScan Mouse,TargetScan Human	High (predicted),Moderate (predicted)	RAB36	RAB36	2,012	Intra-Golgi and retrograde Golgi-to-ER traffic,RAB geranylgeranylation
hsa-miR-5189-5p	miR-1285-3p (and other miRNAs w/seed CUGGGCA)	1933	TargetScan Human	High (predicted)	RMI1	RMI1	1,357	Cell Cycle Checkpoints,HDR through Homologous Recombination (HRR) or Single Strand Annealing (SSA),Regulation of TP53 Activity through Phosphorylation
hsa-miR-5189-5p	miR-1285-3p (and other miRNAs w/seed CUGGGCA)	1933	TargetScan Mouse,TargetScan Human	High (predicted),Moderate (predicted)	RPL31	RPL31	-1,706	Coronavirus Replication Pathway,EIF2 Signaling,Eukaryotic Translation Elongation,Eukaryotic Translation Initiation,Eukaryotic Translation Termination,Major pathway of rRNA processing in the nucleolus and cytosol,Nonsense-Mediated Decay (NMD),Response of EIF2AK4 (GCN2) to amino acid deficiency,Ribosomal Quality Control Signaling Pathway,Selenoamino acid metabolism,Signaling by ROBO receptors,SRP-d…
hsa-miR-5189-5p	miR-1285-3p (and other miRNAs w/seed CUGGGCA)	1933	TargetScan Mouse,TargetScan Human	High (predicted),Moderate (predicted)	SMAD6	SMAD6	-2,951	BMP signaling pathway,Cardiomyocyte Differentiation via BMP Receptors,Epithelial Membrane Protein Signaling Pathway,HEY1 Signaling Pathway,Human Embryonic Stem Cell Pluripotency,ID3 Signaling Pathway,Molecular Mechanisms of Cancer,Myelination Signaling Pathway,Osteoarthritis Pathway,Role of Osteoblasts in Rheumatoid Arthritis Signaling Pathway,Role of Osteoblasts, Osteoclasts and Chondrocytes in …
hsa-miR-5189-5p	miR-1285-3p (and other miRNAs w/seed CUGGGCA)	1933	TargetScan Mouse	High (predicted)	STRADB	STRADB	1,965	Energy dependent regulation of mTOR by LKB1-AMPK
hsa-miR-5189-5p	miR-1285-3p (and other miRNAs w/seed CUGGGCA)	1933	TargetScan Mouse	High (predicted)	TGFA	TGFA	2,496	Autophagy,Breast Cancer Regulation by Stathmin1,Cargo concentration in the ER,Cargo recognition for clathrin-mediated endocytosis,Cilia Biogenesis Signaling Pathway,Clathrin-mediated endocytosis,CLEAR Signaling Pathway,COPII-mediated vesicle transport,CREB Signaling in Neurons,Docosahexaenoic Acid (DHA) Signaling,Ephrin A Signaling,ERBB Signaling,ESR-mediated signaling,Extra-nuclear estrogen sign…
hsa-miR-5189-5p	miR-1285-3p (and other miRNAs w/seed CUGGGCA)	1933	TargetScan Mouse,TargetScan Human	High (predicted)	THRB	THRB	-1,631	DHCR24 Signaling Pathway,G Protein Signaling Mediated by Tubby,Generic Transcription Pathway,SUMOylation of intracellular receptors,TR/RXR Activation,White Adipose Tissue Browning Pathway
hsa-miR-1287-3p	miR-1287-3p (and other miRNAs w/seed UCUAGCC)	-1613	TargetScan Mouse	High (predicted)	ADRA2B	ADRA2B	-3,665	Adrenergic Receptor Signaling Pathway (Enhanced),AMPK Signaling,BBSome Signaling Pathway,Breast Cancer Regulation by Stathmin1,cAMP-mediated signaling,Cardiac Hypertrophy Signaling,Cardiac Hypertrophy Signaling (Enhanced),Cellular Effects of Sildenafil (Viagra),Class A/1 (Rhodopsin-like receptors),CREB Signaling in Neurons,FAK Signaling,G alpha (i) signalling events,G alpha (z) signalling events,…
hsa-miR-1287-3p	miR-1287-3p (and other miRNAs w/seed UCUAGCC)	-1613	TargetScan Human	High (predicted)	CXCR2	CXCR2	5,213	Agranulocyte Adhesion and Diapedesis,cAMP-mediated signaling,Cardiac Hypertrophy Signaling (Enhanced),Class A/1 (Rhodopsin-like receptors),FAK Signaling,G alpha (i) signalling events,G-Protein Coupled Receptor Signaling,Glucocorticoid Receptor Signaling,Granulocyte Adhesion and Diapedesis,Gαi Signaling,IL-8 Signaling,Molecular Mechanisms of Cancer,Neutrophil degranulation,Neutrophil Extracellular…
hsa-miR-1287-3p	miR-1287-3p (and other miRNAs w/seed UCUAGCC)	-1613	TargetScan Mouse	High (predicted)	FAR2	FAR2	1,424	Wax and plasmalogen biosynthesis
hsa-miR-1287-3p	miR-1287-3p (and other miRNAs w/seed UCUAGCC)	-1613	TargetScan Mouse	High (predicted)	P2RY1	P2RY1	-1,630	BBSome Signaling Pathway,Breast Cancer Regulation by Stathmin1,Cellular Effects of Sildenafil (Viagra),Class A/1 (Rhodopsin-like receptors),CREB Signaling in Neurons,FAK Signaling,G alpha (q) signalling events,G-Protein Coupled Receptor Signaling,Gap Junction Signaling,Gustation Pathway,Lung Ionic Balance Signaling Pathway,Molecular Mechanisms of Cancer,Neurovascular Coupling Signaling Pathway,P2…
hsa-miR-1287-3p	miR-1287-3p (and other miRNAs w/seed UCUAGCC)	-1613	TargetScan Human	High (predicted)	P2RY14	P2RY14	2,172	BBSome Signaling Pathway,Breast Cancer Regulation by Stathmin1,cAMP-mediated signaling,Cellular Effects of Sildenafil (Viagra),Class A/1 (Rhodopsin-like receptors),CREB Signaling in Neurons,FAK Signaling,G alpha (i) signalling events,G-Protein Coupled Receptor Signaling,Gap Junction Signaling,Gustation Pathway,Gαi Signaling,Lung Ionic Balance Signaling Pathway,Molecular Mechanisms of Cancer,Phago…
hsa-miR-1287-3p	miR-1287-3p (and other miRNAs w/seed UCUAGCC)	-1613	TargetScan Mouse	High (predicted)	RNASEL	RNASEL	1,854	Interferon alpha/beta signaling,OAS antiviral response,Role of Pattern Recognition Receptors in Recognition of Bacteria and Viruses
hsa-miR-1287-3p	miR-1287-3p (and other miRNAs w/seed UCUAGCC)	-1613	TargetScan Human	High (predicted)	RRM2B	RRM2B	1,400	Interconversion of nucleotide di- and triphosphates,p53 Signaling,Pyrimidine Deoxyribonucleotides De Novo Biosynthesis I,Ribonucleotide Reductase Signaling Pathway,TP53 Regulates Metabolic Genes
hsa-miR-1287-3p	miR-1287-3p (and other miRNAs w/seed UCUAGCC)	-1613	TargetScan Human	High (predicted)	USP10	USP10	1,508	Deubiquitination,DNA Damage Bypass,Protein Ubiquitination Pathway,Ribosomal Quality Control Signaling Pathway
hsa-miR-129-1-3p	miR-129-1-3p (and other miRNAs w/seed AGCCCUU)	2724	TargetScan Human	High (predicted)	ADAM8	ADAM8	1,700	Axonal Guidance Signaling,Degradation of the extracellular matrix,Neutrophil degranulation,Role of Osteoclasts in Rheumatoid Arthritis Signaling Pathway,Sheddase Signaling Pathway
hsa-miR-129-1-3p	miR-129-1-3p (and other miRNAs w/seed AGCCCUU)	2724	TargetScan Human	High (predicted)	CACNA1D	CACNA1D	2,020	Acetylcholine Receptor Signaling Pathway,Adrenergic Receptor Signaling Pathway (Enhanced),Amyotrophic Lateral Sclerosis Signaling,Androgen Signaling,Autism Signaling Pathway,Calcium Signaling,Cardiac Hypertrophy Signaling,Cardiac Hypertrophy Signaling (Enhanced),Cardiac β-adrenergic Signaling,CCR5 Signaling in Macrophages,Cellular Effects of Sildenafil (Viagra),Circadian Rhythm Signaling,Corticot…
hsa-miR-129-1-3p	miR-129-1-3p (and other miRNAs w/seed AGCCCUU)	2724	TargetScan Human	High (predicted)	CLEC1B	CLEC1B	-1,906	GPVI-mediated activation cascade,Heme signaling
hsa-miR-129-1-3p	miR-129-1-3p (and other miRNAs w/seed AGCCCUU)	2724	TargetScan Human	High (predicted)	CXCL6	CXCL6	2,922	Agranulocyte Adhesion and Diapedesis,Class A/1 (Rhodopsin-like receptors),G alpha (i) signalling events,Granulocyte Adhesion and Diapedesis,IL-13 Signaling Pathway,IL-17A Signaling in Airway Cells,Pathogen Induced Cytokine Storm Signaling Pathway,Role of IL-17A in Arthritis,Role of IL-17A in Psoriasis,Role of IL-17F in Allergic Inflammatory Airway Diseases
hsa-miR-129-1-3p	miR-129-1-3p (and other miRNAs w/seed AGCCCUU)	2724	TargetScan Mouse	High (predicted)	LCN10	LCN10	1,990	Airway Pathology in Chronic Obstructive Pulmonary Disease
hsa-miR-129-1-3p	miR-129-1-3p (and other miRNAs w/seed AGCCCUU)	2724	TargetScan Human	High (predicted)	RRM2B	RRM2B	1,400	Interconversion of nucleotide di- and triphosphates,p53 Signaling,Pyrimidine Deoxyribonucleotides De Novo Biosynthesis I,Ribonucleotide Reductase Signaling Pathway,TP53 Regulates Metabolic Genes
hsa-miR-129-1-3p	miR-129-1-3p (and other miRNAs w/seed AGCCCUU)	2724	TargetScan Mouse,TargetScan Human	High (predicted),Moderate (predicted)	SOX4	SOX4	-1,415	TCF dependent signaling in response to WNT,WNT/β-catenin Signaling
hsa-miR-129-1-3p	miR-129-1-3p (and other miRNAs w/seed AGCCCUU)	2724	TargetScan Human	High (predicted)	STARD4	STARD4	-1,516	Metabolism of steroid hormones
hsa-miR-129-1-3p	miR-129-1-3p (and other miRNAs w/seed AGCCCUU)	2724	TargetScan Human	High (predicted)	TRIM21	TRIM21	2,000	Class I MHC mediated antigen processing and presentation,Cytosolic sensors of pathogen-associated DNA,Interferon gamma signaling,KEAP1-NFE2L2 pathway,TRIM21 Intracellular Antibody Signaling Pathway
hsa-miR-129-1-3p	miR-129-1-3p (and other miRNAs w/seed AGCCCUU)	2724	TargetScan Human	High (predicted)	VNN2	VNN2	2,351	Metabolism of water-soluble vitamins and cofactors,Post-translational modification: synthesis of GPI-anchored proteins
hsa-miR-129-1-3p	miR-129-1-3p (and other miRNAs w/seed AGCCCUU)	2724	TargetScan Human	High (predicted)	ZNF200	ZNF200	1,497	Generic Transcription Pathway
hsa-miR-1291	miR-1291 (and other miRNAs w/seed GGCCCUG)	-1936	TargetScan Human	High (predicted)	ANPEP	ANPEP	1,498	Epithelial Membrane Protein Signaling Pathway,Glutathione-mediated Detoxification,Metabolism of Angiotensinogen to Angiotensins,Neutrophil degranulation,γ-glutamyl Cycle
hsa-miR-1291	miR-1291 (and other miRNAs w/seed GGCCCUG)	-1936	TargetScan Human	High (predicted)	CAMKK1	CAMKK1	1,524	Activation of NMDA receptors and postsynaptic events,Autism Signaling Pathway,Calcium Signaling,DAG and IP3 signaling,Dopamine-DARPP32 Feedback in cAMP Signaling,Hepatitis B Chronic Liver Pathogenesis Signaling Pathway,Opioid Signalling,Oxytocin in Brain Signaling Pathway,Oxytocin in Spinal Neurons Signaling Pathway,Oxytocin Signaling Pathway
hsa-miR-1291	miR-1291 (and other miRNAs w/seed GGCCCUG)	-1936	TargetScan Human	High (predicted)	F11R	F11R	1,665	Cell junction organization,Cell surface interactions at the vascular wall,Integrin cell surface interactions,Leukocyte Extravasation Signaling,RAR Activation,Sertoli Cell-Germ Cell Junction Signaling Pathway (Enhanced),Sertoli Cell-Sertoli Cell Junction Signaling,Signaling by TGF-beta Receptor Complex,Tight Junction Signaling
hsa-miR-1291	miR-1291 (and other miRNAs w/seed GGCCCUG)	-1936	TargetScan Human	High (predicted)	GADD45G	GADD45G	1,720	ATM Signaling,DNA Methylation and Transcriptional Repression Signaling,GADD45 Signaling,Hereditary Breast Cancer Signaling,IL-27 Signaling Pathway,p53 Signaling,Senescence Pathway,Sirtuin Signaling Pathway
hsa-miR-1291	miR-1291 (and other miRNAs w/seed GGCCCUG)	-1936	TargetScan Human	High (predicted)	HCK	HCK	1,745	Chronic Myeloid Leukemia Signaling,Circadian Rhythm Signaling,CTLA4 Signaling in Cytotoxic T Lymphocytes,Ephrin A Signaling,Epithelial Membrane Protein Signaling Pathway,Fcgamma receptor (FCGR) dependent phagocytosis,Fcγ Receptor-mediated Phagocytosis in Macrophages and Monocytes,FLT3 Signaling,GM-CSF Signaling,Gαs Signaling,HER-2 Signaling in Breast Cancer,ID1 Signaling Pathway,IL-13 Signaling P…
hsa-miR-1291	miR-1291 (and other miRNAs w/seed GGCCCUG)	-1936	TargetScan Human	High (predicted)	IMPA2	IMPA2	1,420	D-myo-inositol (1,4,5)-trisphosphate Degradation,Inositol phosphate metabolism,Myo-inositol Biosynthesis,Superpathway of D-myo-inositol (1,4,5)-trisphosphate Metabolism
hsa-miR-1291	miR-1291 (and other miRNAs w/seed GGCCCUG)	-1936	TargetScan Human	High (predicted)	KREMEN1	KREMEN1	4,450	TCF dependent signaling in response to WNT,WNT/β-catenin Signaling
hsa-miR-1291	miR-1291 (and other miRNAs w/seed GGCCCUG)	-1936	TargetScan Human	High (predicted)	LRP10	LRP10	1,868	Retinoid metabolism and transport
hsa-miR-1291	miR-1291 (and other miRNAs w/seed GGCCCUG)	-1936	TargetScan Human	High (predicted)	OR2W3	OR2W3	2,172	Expression and translocation of olfactory receptors,Olfactory Signaling Pathway
hsa-miR-1291	miR-1291 (and other miRNAs w/seed GGCCCUG)	-1936	TargetScan Human	High (predicted)	PILRA	PILRA	1,534	Immunoregulatory interactions between a Lymphoid and a non-Lymphoid cell
hsa-miR-1291	miR-1291 (and other miRNAs w/seed GGCCCUG)	-1936	TargetScan Human	High (predicted)	PRSS33	PRSS33	5,719	IL-33 Signaling Pathway,Neuroprotective Role of THOP1 in Alzheimer's Disease
hsa-miR-1291	miR-1291 (and other miRNAs w/seed GGCCCUG)	-1936	TargetScan Human	High (predicted)	SBNO2	SBNO2	1,452	MSP-RON Signaling in Macrophages Pathway
hsa-miR-1291	miR-1291 (and other miRNAs w/seed GGCCCUG)	-1936	TargetScan Human	High (predicted)	SHKBP1	SHKBP1	1,413	RHO GTPase cycle
hsa-miR-1291	miR-1291 (and other miRNAs w/seed GGCCCUG)	-1936	TargetScan Human	High (predicted)	ST6GALNAC6	ST6GALNAC6	1,969	Sialic acid metabolism,Sphingolipid metabolism
hsa-miR-1291	miR-1291 (and other miRNAs w/seed GGCCCUG)	-1936	TargetScan Human	High (predicted)	STK40	STK40	1,600	Abacavir ADME,Beta-catenin independent WNT signaling,Costimulation by the CD28 family,GPER1 signaling,Hedgehog 'on' state,KEAP1-NFE2L2 pathway,p75 NTR receptor-mediated signalling,Ribavirin ADME,Signaling by NOTCH4
hsa-miR-1294	miR-1294 (and other miRNAs w/seed GUGAGGU)	3295	TargetScan Human	High (predicted)	CNTF	CNTF	-1,343	Adrenergic Receptor Signaling Pathway (Enhanced),Airway Pathology in Chronic Obstructive Pulmonary Disease,Autism Signaling Pathway,Cachexia Signaling Pathway,Cardiac Hypertrophy Signaling (Enhanced),CDX Gastrointestinal Cancer Signaling Pathway,Cellular Effects of Sildenafil (Viagra),CGAS-STING Signaling Pathway,CNTF Signaling,Erythropoietin Signaling Pathway,FXR/RXR Activation,Glycation Signali…
hsa-miR-1294	miR-1294 (and other miRNAs w/seed GUGAGGU)	3295	TargetScan Human	High (predicted)	CXCL8	CXCL8	-5,546	Adrenergic Receptor Signaling Pathway (Enhanced),Agranulocyte Adhesion and Diapedesis,Airway Inflammation in Asthma,Airway Pathology in Chronic Obstructive Pulmonary Disease,ATF4 activates genes in response to endoplasmic reticulum stress,Atherosclerosis Signaling,Autism Signaling Pathway,Bladder Cancer Signaling,Cachexia Signaling Pathway,Cardiac Hypertrophy Signaling (Enhanced),CDX Gastrointest…
hsa-miR-1294	miR-1294 (and other miRNAs w/seed GUGAGGU)	3295	TargetScan Human	High (predicted)	IRAG1	IRAG1	3,083	Platelet homeostasis
hsa-miR-1294	miR-1294 (and other miRNAs w/seed GUGAGGU)	3295	TargetScan Human	High (predicted)	NCR3LG1	NCR3LG1	-2,097	Immunoregulatory interactions between a Lymphoid and a non-Lymphoid cell
hsa-miR-1294	miR-1294 (and other miRNAs w/seed GUGAGGU)	3295	TargetScan Human	High (predicted)	PMAIP1	PMAIP1	-1,385	Intrinsic Pathway for Apoptosis,Molecular Mechanisms of Cancer,MYC Mediated Apoptosis Signaling,p53 Signaling,Pulmonary Fibrosis Idiopathic Signaling Pathway,TP53 Regulates Transcription of Cell Death Genes
hsa-miR-1912-3p	miR-1295b-5p (and other miRNAs w/seed ACCCAGA)	-3882	TargetScan Human	High (predicted)	CXCR1	CXCR1	5,086	Agranulocyte Adhesion and Diapedesis,BBSome Signaling Pathway,Breast Cancer Regulation by Stathmin1,Cardiac Hypertrophy Signaling (Enhanced),Cellular Effects of Sildenafil (Viagra),Class A/1 (Rhodopsin-like receptors),CREB Signaling in Neurons,FAK Signaling,G alpha (i) signalling events,G-Protein Coupled Receptor Signaling,Glucocorticoid Receptor Signaling,Granulocyte Adhesion and Diapedesis,IL-8…
hsa-miR-1912-3p	miR-1295b-5p (and other miRNAs w/seed ACCCAGA)	-3882	TargetScan Human	High (predicted)	HBEGF	HBEGF	-3,298	Cargo recognition for clathrin-mediated endocytosis,CDX Gastrointestinal Cancer Signaling Pathway,Clathrin-mediated endocytosis,ERBB Signaling,Extra-nuclear estrogen signaling,G Beta Gamma Signaling,Gastrin-CREB signalling pathway via PKC and MAPK,GNRH Signaling,HER-2 Signaling in Breast Cancer,IL-13 Signaling Pathway,IL-8 Signaling,Neuregulin Signaling,Pancreatic Adenocarcinoma Signaling,PIP3 ac…
hsa-miR-1912-3p	miR-1295b-5p (and other miRNAs w/seed ACCCAGA)	-3882	TargetScan Human	High (predicted)	PDLIM7	PDLIM7	2,921	GDNF Family Ligand-Receptor Interactions,RET signaling
hsa-miR-1912-3p	miR-1295b-5p (and other miRNAs w/seed ACCCAGA)	-3882	TargetScan Human	High (predicted)	TGFA	TGFA	2,496	Autophagy,Breast Cancer Regulation by Stathmin1,Cargo concentration in the ER,Cargo recognition for clathrin-mediated endocytosis,Cilia Biogenesis Signaling Pathway,Clathrin-mediated endocytosis,CLEAR Signaling Pathway,COPII-mediated vesicle transport,CREB Signaling in Neurons,Docosahexaenoic Acid (DHA) Signaling,Ephrin A Signaling,ERBB Signaling,ESR-mediated signaling,Extra-nuclear estrogen sign…
hsa-miR-1296-5p	miR-1296-5p (miRNAs w/seed UAGGGCC)	-2239	TargetScan Human	High (predicted)	CAMK2G	CAMK2G	1,441	Acetylcholine Receptor Signaling Pathway,Activation of NMDA receptors and postsynaptic events,Assembly and cell surface presentation of NMDA receptors,Autism Signaling Pathway,B Cell Receptor Signaling,Breast Cancer Regulation by Stathmin1,Calcium Signaling,cAMP-mediated signaling,Cardiac conduction,Cardiac Hypertrophy Signaling (Enhanced),Cellular response to heat stress,Chemokine Signaling,Circ…
hsa-miR-1296-5p	miR-1296-5p (miRNAs w/seed UAGGGCC)	-2239	TargetScan Human	High (predicted)	COL9A3	COL9A3	1,662	Assembly of collagen fibrils and other multimeric structures,Collagen biosynthesis and modifying enzymes,Collagen chain trimerization,Collagen degradation,Extracellular matrix organization,GP6 Signaling Pathway,Hepatic Fibrosis / Hepatic Stellate Cell Activation,IL-4 Signaling,Integrin cell surface interactions,Microautophagy Signaling Pathway,NCAM signaling for neurite out-growth,Neutrophil Extr…
hsa-miR-1296-5p	miR-1296-5p (miRNAs w/seed UAGGGCC)	-2239	TargetScan Human	High (predicted)	DUSP13	DUSP13B	3,119	3-phosphoinositide Biosynthesis,3-phosphoinositide Degradation,D-myo-inositol (1,4,5,6)-Tetrakisphosphate Biosynthesis,D-myo-inositol (3,4,5,6)-tetrakisphosphate Biosynthesis,D-myo-inositol-5-phosphate Metabolism,Superpathway of Inositol Phosphate Compounds
hsa-miR-1296-5p	miR-1296-5p (miRNAs w/seed UAGGGCC)	-2239	TargetScan Human	High (predicted)	EGR2	EGR2	-1,570	Activation of anterior HOX genes in hindbrain during early embryogenesis,Adipogenesis pathway,EGR2 and SOX10-mediated initiation of Schwann cell myelination,Myelination Signaling Pathway,NGF-stimulated transcription,Transcriptional regulation of white adipocyte differentiation
hsa-miR-1296-5p	miR-1296-5p (miRNAs w/seed UAGGGCC)	-2239	TargetScan Human	High (predicted)	HYOU1	HYOU1	-2,509	Binding and Uptake of Ligands by Scavenger Receptors,XBP1(S) activates chaperone genes
hsa-miR-1296-5p	miR-1296-5p (miRNAs w/seed UAGGGCC)	-2239	TargetScan Human	High (predicted)	NLRX1	NLRX1	1,436	DDX58/IFIH1-mediated induction of interferon-alpha/beta,TAK1-dependent IKK and NF-kappa-B activation
hsa-miR-1296-5p	miR-1296-5p (miRNAs w/seed UAGGGCC)	-2239	TargetScan Human	High (predicted)	SLC38A5	SLC38A5	1,352	Glutaminergic Receptor Signaling Pathway (Enhanced),Transport of inorganic cations/anions and amino acids/oligopeptides
hsa-miR-1298-5p	miR-1298-5p (and other miRNAs w/seed UCAUUCG)	-1811	TargetScan Mouse	High (predicted)	TALDO1	TALDO1	1,452	Gene and protein expression by JAK-STAT signaling after IL-12 stimulation,Integration of energy metabolism,NFE2L2 regulates pentose phosphate pathway genes,Pentose Phosphate Pathway,Pentose phosphate pathway,Pentose Phosphate Pathway (Non-oxidative Branch),Warburg Effect Signaling Pathway
hsa-miR-1301-3p	miR-1301-3p (and other miRNAs w/seed UGCAGCU)	-0,879	TargetScan Human	High (predicted)	DDX47	DDX47	-1,971	Major pathway of rRNA processing in the nucleolus and cytosol,rRNA modification in the nucleus and cytosol
hsa-miR-1301-3p	miR-1301-3p (and other miRNAs w/seed UGCAGCU)	-0,879	TargetScan Human	High (predicted)	DGAT2	DGAT2	3,075	Glycerophospholipid biosynthesis,Triacylglycerol Biosynthesis,Triglyceride metabolism
hsa-miR-1301-3p	miR-1301-3p (and other miRNAs w/seed UGCAGCU)	-0,879	TargetScan Human	High (predicted)	ELF3	ELF3	-1,896	ERK/MAPK Signaling,FAK Signaling,HER-2 Signaling in Breast Cancer,HGF Signaling,IL-17A Signaling in Fibroblasts,MSP-RON Signaling in Cancer Cells Pathway,Osteoarthritis Pathway,Pre-NOTCH Expression and Processing,Senescence Pathway,Sheddase Signaling Pathway,Telomerase Signaling
hsa-miR-1301-3p	miR-1301-3p (and other miRNAs w/seed UGCAGCU)	-0,879	TargetScan Human	High (predicted)	FDX2	FDX2	3,322	Metabolism of steroid hormones,Mitochondrial iron-sulfur cluster biogenesis,Phase I - Functionalization of compounds
hsa-miR-1301-3p	miR-1301-3p (and other miRNAs w/seed UGCAGCU)	-0,879	TargetScan Human	High (predicted)	FRAT1	FRAT1	2,116	Degradation of beta-catenin by the destruction complex,TCF dependent signaling in response to WNT,WNT/β-catenin Signaling
hsa-miR-1301-3p	miR-1301-3p (and other miRNAs w/seed UGCAGCU)	-0,879	TargetScan Human	High (predicted)	HLA-C	HLA-C	1,614	Allograft Rejection Signaling,Antigen Presentation Pathway,Autism Signaling Pathway,Autoimmune Thyroid Disease Signaling,Caveolar-mediated Endocytosis Signaling,CDC42 Signaling,Class I MHC mediated antigen processing and presentation,Communication between Innate and Adaptive Immune Cells,Crosstalk between Dendritic Cells and Natural Killer Cells,CTLA4 Signaling in Cytotoxic T Lymphocytes,Cyclophi…
hsa-miR-1301-3p	miR-1301-3p (and other miRNAs w/seed UGCAGCU)	-0,879	TargetScan Human	High (predicted)	KLRB1	KLRB1	-1,573	Immunoregulatory interactions between a Lymphoid and a non-Lymphoid cell,Natural Killer Cell Signaling
hsa-miR-1301-3p	miR-1301-3p (and other miRNAs w/seed UGCAGCU)	-0,879	TargetScan Human	High (predicted)	OR2W3	OR2W3	2,172	Expression and translocation of olfactory receptors,Olfactory Signaling Pathway
hsa-miR-1301-3p	miR-1301-3p (and other miRNAs w/seed UGCAGCU)	-0,879	TargetScan Human	High (predicted)	RSAD2	RSAD2	3,194	Interferon alpha/beta signaling,Role of Hypercytokinemia/hyperchemokinemia in the Pathogenesis of Influenza,Role of Lipids/Lipid Rafts in the Pathogenesis of Influenza
hsa-miR-6502-5p	miR-1301-5p (and other miRNAs w/seed GCUCUAG)	-2256	TargetScan Human	High (predicted)	MAPK6	MAPK6	-1,553	Activin Inhibin Signaling Pathway,Adrenomedullin signaling pathway,Apelin Adipocyte Signaling Pathway,Apelin Cardiomyocyte Signaling Pathway,CDK5 Signaling,Cellular Effects of Sildenafil (Viagra),CLEAR Signaling Pathway,Endocannabinoid Developing Neuron Pathway,Endocannabinoid Neuronal Synapse Pathway,Endothelin-1 Signaling,Glycation Signaling Pathway,Inhibition of ARE-Mediated mRNA Degradation P…
hsa-miR-1304-5p	miR-1304-5p (miRNAs w/seed UUGAGGC)	1510	TargetScan Human	High (predicted)	JAML	JAML	1,758	Cell surface interactions at the vascular wall,Immunoregulatory interactions between a Lymphoid and a non-Lymphoid cell
hsa-miR-1304-5p	miR-1304-5p (miRNAs w/seed UUGAGGC)	1510	TargetScan Human	High (predicted)	MPZ	MPZ	2,250	EGR2 and SOX10-mediated initiation of Schwann cell myelination,Myelination Signaling Pathway
hsa-miR-1304-5p	miR-1304-5p (miRNAs w/seed UUGAGGC)	1510	TargetScan Human	High (predicted)	RPL23	RPL23	-1,847	Coronavirus Replication Pathway,EIF2 Signaling,Eukaryotic Translation Elongation,Eukaryotic Translation Initiation,Eukaryotic Translation Termination,Major pathway of rRNA processing in the nucleolus and cytosol,Nonsense-Mediated Decay (NMD),Response of EIF2AK4 (GCN2) to amino acid deficiency,Ribosomal Quality Control Signaling Pathway,Selenoamino acid metabolism,Signaling by ROBO receptors,SRP-d…
hsa-miR-1304-5p	miR-1304-5p (miRNAs w/seed UUGAGGC)	1510	TargetScan Human	High (predicted)	TNFSF14	TNFSF14	3,180	Adrenergic Receptor Signaling Pathway (Enhanced),Airway Pathology in Chronic Obstructive Pulmonary Disease,Atherosclerosis Signaling,Autism Signaling Pathway,Cachexia Signaling Pathway,Cardiac Hypertrophy Signaling (Enhanced),CDX Gastrointestinal Cancer Signaling Pathway,CGAS-STING Signaling Pathway,Erythropoietin Signaling Pathway,FXR/RXR Activation,Glycation Signaling Pathway,Hematoma Resolutio…
hsa-miR-1306-5p	miR-1306-5p (miRNAs w/seed CACCUCC)	6041	TargetScan Mouse	High (predicted)	B3GNT7	B3GNT7	-2,827	Glycosaminoglycan metabolism,O-linked glycosylation
hsa-miR-1306-5p	miR-1306-5p (miRNAs w/seed CACCUCC)	6041	TargetScan Mouse	High (predicted)	BHLHE40	BHLHE40	-1,424	BMAL1:CLOCK,NPAS2 activates circadian gene expression,Circadian Rhythm Signaling,ID1 Signaling Pathway,IL-10 Signaling,Pathogen Induced Cytokine Storm Signaling Pathway,Senescence Pathway
hsa-miR-1306-5p	miR-1306-5p (miRNAs w/seed CACCUCC)	6041	TargetScan Human	High (predicted)	BTNL8	BTNL8	5,920	Butyrophilin (BTN) family interactions
hsa-miR-1306-5p	miR-1306-5p (miRNAs w/seed CACCUCC)	6041	TargetScan Human	High (predicted)	C5AR2	C5AR2	3,219	BBSome Signaling Pathway,Breast Cancer Regulation by Stathmin1,Cellular Effects of Sildenafil (Viagra),Class A/1 (Rhodopsin-like receptors),Complement cascade,CREB Signaling in Neurons,FAK Signaling,G-Protein Coupled Receptor Signaling,Lung Ionic Balance Signaling Pathway,Molecular Mechanisms of Cancer,Phagosome Formation,S100 Family Signaling Pathway,Zn Homeostasis Signaling Pathway
hsa-miR-1306-5p	miR-1306-5p (miRNAs w/seed CACCUCC)	6041	TargetScan Human	High (predicted)	DDIT4	DDIT4	-2,103	Cachexia Signaling Pathway,CLEAR Signaling Pathway,IL-10 Signaling,mTOR Signaling,Osteoarthritis Pathway,Sheddase Signaling Pathway,TP53 Regulates Metabolic Genes
hsa-miR-1306-5p	miR-1306-5p (miRNAs w/seed CACCUCC)	6041	TargetScan Human	High (predicted)	FCGR3B	FCGR3B	5,438	Dendritic Cell Maturation,IL-12 Signaling and Production in Macrophages,Natural Killer Cell Signaling,Neutrophil degranulation,Neutrophil Extracellular Trap Signaling Pathway,Parkinson's Signaling Pathway,Phagosome Formation,Post-translational modification: synthesis of GPI-anchored proteins,Role of NFAT in Regulation of the Immune Response,Role of Osteoclasts in Rheumatoid Arthritis Signaling Pa…
hsa-miR-1306-5p	miR-1306-5p (miRNAs w/seed CACCUCC)	6041	TargetScan Human	High (predicted)	FUT7	FUT7	2,162	IL-12 Signaling and Production in Macrophages
hsa-miR-1306-5p	miR-1306-5p (miRNAs w/seed CACCUCC)	6041	TargetScan Mouse	High (predicted)	IFIT2	IFIT2	3,457	Activation of IRF by Cytosolic Pattern Recognition Receptors,Interferon alpha/beta signaling,Role of Hypercytokinemia/hyperchemokinemia in the Pathogenesis of Influenza,Systemic Lupus Erythematosus in B Cell Signaling Pathway
hsa-miR-1306-5p	miR-1306-5p (miRNAs w/seed CACCUCC)	6041	TargetScan Human	High (predicted)	NABP1	NABP1	2,236	RNA polymerase II transcribes snRNA genes
hsa-miR-1306-5p	miR-1306-5p (miRNAs w/seed CACCUCC)	6041	TargetScan Human	High (predicted)	NFAM1	NFAM1	1,980	Neutrophil degranulation
hsa-miR-1306-5p	miR-1306-5p (miRNAs w/seed CACCUCC)	6041	TargetScan Mouse	High (predicted)	NFKBIA	NFKBIA	-3,218	4-1BB Signaling in T Lymphocytes,Activation of IRF by Cytosolic Pattern Recognition Receptors,Activin Inhibin Signaling Pathway,Acute Phase Response Signaling,Angiopoietin Signaling,Antioxidant Action of Vitamin C,Apoptosis Signaling,April Mediated Signaling,ATM Signaling,B Cell Activating Factor Signaling,B Cell Receptor Signaling,BEX2 Signaling Pathway,C-type lectin receptors (CLRs),CD27 Signal…
hsa-miR-1306-5p	miR-1306-5p (miRNAs w/seed CACCUCC)	6041	TargetScan Human	High (predicted)	NR6A1	NR6A1	1,677	Generic Transcription Pathway,POU5F1 (OCT4), SOX2, NANOG activate genes related to proliferation,Role of OCT4 in Mammalian Embryonic Stem Cell Pluripotency
hsa-miR-1306-5p	miR-1306-5p (miRNAs w/seed CACCUCC)	6041	TargetScan Mouse,TargetScan Human	High (predicted)	PHOSPHO1	PHOSPHO1	4,933	3-phosphoinositide Biosynthesis,3-phosphoinositide Degradation,Bone Mineralization Signaling Pathway,D-myo-inositol (1,4,5,6)-Tetrakisphosphate Biosynthesis,D-myo-inositol (3,4,5,6)-tetrakisphosphate Biosynthesis,D-myo-inositol-5-phosphate Metabolism,Glycerophospholipid biosynthesis,Superpathway of Inositol Phosphate Compounds
hsa-miR-1306-5p	miR-1306-5p (miRNAs w/seed CACCUCC)	6041	TargetScan Human	High (predicted)	SIRPB1	SIRPB1	1,817	DAP12 interactions,Neutrophil degranulation,Signal regulatory protein family interactions
hsa-miR-1306-5p	miR-1306-5p (miRNAs w/seed CACCUCC)	6041	TargetScan Mouse,TargetScan Human	High (predicted),Moderate (predicted)	STARD4	STARD4	-1,516	Metabolism of steroid hormones
hsa-miR-1306-5p	miR-1306-5p (miRNAs w/seed CACCUCC)	6041	TargetScan Human	High (predicted)	TLR6	TLR6	2,390	Activin Inhibin Signaling Pathway,Altered T Cell and B Cell Signaling in Rheumatoid Arthritis,Class I MHC mediated antigen processing and presentation,CLEAR Signaling Pathway,Colorectal Cancer Metastasis Signaling,Communication between Innate and Adaptive Immune Cells,IL-27 Signaling Pathway,Irritable Bowel Syndrome Signaling Pathway,ISGylation Signaling Pathway,Multiple Sclerosis Signaling Pathw…
hsa-miR-1307-5p	miR-1307-5p (miRNAs w/seed CGACCGG)	-4500	TargetScan Human	High (predicted)	MAP1LC3A	MAP1LC3A	2,504	Autophagy,CGAS-STING Signaling Pathway,Macroautophagy,Microautophagy Signaling Pathway,Mitophagy,Sirtuin Signaling Pathway,TRIM21 Intracellular Antibody Signaling Pathway
hsa-miR-1307-5p	miR-1307-5p (miRNAs w/seed CGACCGG)	-4500	TargetScan Human	High (predicted)	MMP25	MMP25	4,884	Activation of Matrix Metalloproteinases,Agranulocyte Adhesion and Diapedesis,Axonal Guidance Signaling,Bladder Cancer Signaling,Chaperone Mediated Autophagy Signaling Pathway,Colorectal Cancer Metastasis Signaling,Estrogen Receptor Signaling,Granulocyte Adhesion and Diapedesis,Hematoma Resolution Signaling Pathway,HEY1 Signaling Pathway,HIF1α Signaling,HOTAIR Regulatory Pathway,Inhibition of Matr…
hsa-miR-301a-3p	miR-130a-3p (and other miRNAs w/seed AGUGCAA)	-7825	TargetScan Human	High (predicted)	CD69	CD69	-3,605	Crosstalk between Dendritic Cells and Natural Killer Cells
hsa-miR-301a-3p	miR-130a-3p (and other miRNAs w/seed AGUGCAA)	-7825	TargetScan Human	High (predicted)	CPPED1	CPPED1	1,467	Neutrophil degranulation
hsa-miR-301a-3p	miR-130a-3p (and other miRNAs w/seed AGUGCAA)	-7825	TargetScan Mouse,TarBase,TargetScan Human,miRecords	Experimentally Observed,Moderate (predicted)	CSF1	CSF1	1,476	Altered T Cell and B Cell Signaling in Rheumatoid Arthritis,Atherosclerosis Signaling,Glycation Signaling Pathway,Hematopoiesis from Multipotent Stem Cells,Hematopoiesis from Pluripotent Stem Cells,Hepatic Fibrosis / Hepatic Stellate Cell Activation,Interleukin-10 signaling,Macrophage Alternative Activation Signaling Pathway,Macropinocytosis Signaling,MSP-RON Signaling Pathway,Other interleukin s…
hsa-miR-301a-3p	miR-130a-3p (and other miRNAs w/seed AGUGCAA)	-7825	TargetScan Mouse,TargetScan Human	High (predicted)	EREG	EREG	-4,261	Cargo recognition for clathrin-mediated endocytosis,Clathrin-mediated endocytosis,ERBB Signaling,Extra-nuclear estrogen signaling,Neuregulin Signaling,PIP3 activates AKT signaling,RAF/MAP kinase cascade,S100 Family Signaling Pathway,Signaling by EGFR,Signaling by ERBB2,Signaling by ERBB4,Signaling by PTK6
hsa-miR-301a-3p	miR-130a-3p (and other miRNAs w/seed AGUGCAA)	-7825	TargetScan Human	High (predicted)	FOSL1	FOSL1	-2,668	Activin Inhibin Signaling Pathway,ERK5 Signaling,NGF-stimulated transcription,NRF2-mediated Oxidative Stress Response,Sertoli Cell-Germ Cell Junction Signaling Pathway (Enhanced),Warburg Effect Signaling Pathway
hsa-miR-301a-3p	miR-130a-3p (and other miRNAs w/seed AGUGCAA)	-7825	TargetScan Human	High (predicted)	G0S2	G0S2	-5,486	Regulation of lipid metabolism by PPARalpha
hsa-miR-301a-3p	miR-130a-3p (and other miRNAs w/seed AGUGCAA)	-7825	TargetScan Mouse,TargetScan Human	High (predicted)	IMPDH1	IMPDH1	1,594	Azathioprine ADME,Neutrophil degranulation,Nucleotide biosynthesis,Purine Nucleotides De Novo Biosynthesis II,Purine Nucleotides Degradation II (Aerobic),Urate Biosynthesis/Inosine 5'-phosphate Degradation
hsa-miR-301a-3p	miR-130a-3p (and other miRNAs w/seed AGUGCAA)	-7825	TargetScan Mouse	High (predicted)	JMY	JMY	-1,460	p53 Signaling,Regulation of TP53 Activity through Methylation
hsa-miR-301a-3p	miR-130a-3p (and other miRNAs w/seed AGUGCAA)	-7825	TargetScan Mouse	High (predicted)	KCNJ2	KCNJ2	3,406	Acetylcholine Receptor Signaling Pathway,Cardiac conduction,Dopamine-DARPP32 Feedback in cAMP Signaling,GABA receptor activation,Neurovascular Coupling Signaling Pathway,Potassium Channels,Sensory perception of taste
hsa-miR-301a-3p	miR-130a-3p (and other miRNAs w/seed AGUGCAA)	-7825	TargetScan Human	High (predicted)	LRRK2	LRRK2	2,012	Chaperone Mediated Autophagy Signaling Pathway,Mitochondrial Division Signaling Pathway,Mitochondrial Dysfunction,Parkinson's Signaling Pathway,Signaling by PTK6
hsa-miR-301a-3p	miR-130a-3p (and other miRNAs w/seed AGUGCAA)	-7825	TarBase,TargetScan Human,miRecords	Experimentally Observed,Moderate (predicted)	MAFB	MAFB	-1,939	Activation of anterior HOX genes in hindbrain during early embryogenesis,IL-10 Signaling
hsa-miR-301a-3p	miR-130a-3p (and other miRNAs w/seed AGUGCAA)	-7825	TargetScan Human	High (predicted)	MXD1	MXD1	2,650	Activin Inhibin Signaling Pathway,Polyamine Regulation in Colon Cancer,VDR/RXR Activation
hsa-miR-301a-3p	miR-130a-3p (and other miRNAs w/seed AGUGCAA)	-7825	TargetScan Human	High (predicted)	NABP1	NABP1	2,236	RNA polymerase II transcribes snRNA genes
hsa-miR-301a-3p	miR-130a-3p (and other miRNAs w/seed AGUGCAA)	-7825	TargetScan Mouse,TargetScan Human	High (predicted),Moderate (predicted)	NRBF2	NRBF2	2,041	Autophagy,CLEAR Signaling Pathway,Generic Transcription Pathway
hsa-miR-301a-3p	miR-130a-3p (and other miRNAs w/seed AGUGCAA)	-7825	TargetScan Human	High (predicted)	PIP4P2	PIP4P2	1,917	3-phosphoinositide Degradation,D-myo-inositol-5-phosphate Metabolism,Superpathway of Inositol Phosphate Compounds
hsa-miR-301a-3p	miR-130a-3p (and other miRNAs w/seed AGUGCAA)	-7825	TargetScan Mouse,TargetScan Human	High (predicted)	RAB30	RAB30	-1,330	Intra-Golgi and retrograde Golgi-to-ER traffic,RAB geranylgeranylation
hsa-miR-301a-3p	miR-130a-3p (and other miRNAs w/seed AGUGCAA)	-7825	TargetScan Human	High (predicted)	RPS6KA5	RPS6KA5	1,559	Bladder Cancer Signaling,C-type lectin receptors (CLRs),Cardiac Hypertrophy Signaling (Enhanced),Circadian Rhythm Signaling,CNTF Signaling,ERK/MAPK Signaling,ERK5 Signaling,FGF Signaling,FLT3 Signaling in Hematopoietic Progenitor Cells,Glucocorticoid Receptor Signaling,Growth Hormone Signaling,Histone Modification Signaling Pathway,ILK Signaling,Insulin Secretion Signaling Pathway,L1CAM interacti…
hsa-miR-301a-3p	miR-130a-3p (and other miRNAs w/seed AGUGCAA)	-7825	TargetScan Human	High (predicted)	SLC6A6	SLC6A6	1,656	Pancreatic Secretion Signaling Pathway,Transport of bile salts and organic acids, metal ions and amine compounds,Transport of inorganic cations/anions and amino acids/oligopeptides
hsa-miR-301a-3p	miR-130a-3p (and other miRNAs w/seed AGUGCAA)	-7825	TargetScan Human	High (predicted)	STEAP4	STEAP4	3,664	Iron uptake and transport
hsa-miR-130a-5p	miR-130a-5p (miRNAs w/seed CUCUUUU)	-3641	TargetScan Mouse	High (predicted)	SPP1	SPP1	4,372	Altered T Cell and B Cell Signaling in Rheumatoid Arthritis,BEX2 Signaling Pathway,Bone Mineralization Signaling Pathway,Chronic Myeloid Leukemia Signaling,Cyclophilin Signaling Pathway,Degradation of the extracellular matrix,Hepatic Fibrosis Signaling Pathway,HOTAIR Regulatory Pathway,Integrin cell surface interactions,Osteoarthritis Pathway,Post-translational protein phosphorylation,Regulation …
hsa-miR-130b-5p	miR-130b-5p (and other miRNAs w/seed CUCUUUC)	-1497	TargetScan Mouse	High (predicted)	DHRS9	DHRS9	3,111	Ethanol Degradation II,Noradrenaline and Adrenaline Degradation,RAR Activation,Retinoate Biosynthesis I,Retinol Biosynthesis,Serotonin Degradation,Signaling by Retinoic Acid,The Visual Cycle,Visual phototransduction
hsa-miR-130b-5p	miR-130b-5p (and other miRNAs w/seed CUCUUUC)	-1497	TargetScan Human	High (predicted)	IFIT1	IFIT1	3,381	Interferon alpha/beta signaling,Interferon Signaling,ISG15 antiviral mechanism
hsa-miR-130b-5p	miR-130b-5p (and other miRNAs w/seed CUCUUUC)	-1497	TargetScan Human	High (predicted)	MTARC1	MTARC1	1,500	Phase I - Functionalization of compounds
hsa-miR-130b-5p	miR-130b-5p (and other miRNAs w/seed CUCUUUC)	-1497	TargetScan Human	High (predicted)	PCDH9	PCDH9	-1,340	Cohesin Chromatin Regulation Pathway
hsa-miR-130b-5p	miR-130b-5p (and other miRNAs w/seed CUCUUUC)	-1497	TargetScan Human	High (predicted)	PTX3	PTX3	-3,481	Neutrophil degranulation,Role of Pattern Recognition Receptors in Recognition of Bacteria and Viruses
hsa-miR-130b-5p	miR-130b-5p (and other miRNAs w/seed CUCUUUC)	-1497	TargetScan Mouse,TargetScan Human	High (predicted)	SPP1	SPP1	4,372	Altered T Cell and B Cell Signaling in Rheumatoid Arthritis,BEX2 Signaling Pathway,Bone Mineralization Signaling Pathway,Chronic Myeloid Leukemia Signaling,Cyclophilin Signaling Pathway,Degradation of the extracellular matrix,Hepatic Fibrosis Signaling Pathway,HOTAIR Regulatory Pathway,Integrin cell surface interactions,Osteoarthritis Pathway,Post-translational protein phosphorylation,Regulation …
hsa-miR-132-3p	miR-132-3p (and other miRNAs w/seed AACAGUC)	-3358	TargetScan Human	High (predicted)	DDX47	DDX47	-1,971	Major pathway of rRNA processing in the nucleolus and cytosol,rRNA modification in the nucleus and cytosol
hsa-miR-132-3p	miR-132-3p (and other miRNAs w/seed AACAGUC)	-3358	TargetScan Mouse	High (predicted)	KLHL11	KLHL11	-1,622	Class I MHC mediated antigen processing and presentation,Neddylation
hsa-miR-132-3p	miR-132-3p (and other miRNAs w/seed AACAGUC)	-3358	TargetScan Mouse	High (predicted)	MEX3C	MEX3C	-1,352	Class I MHC mediated antigen processing and presentation
hsa-miR-132-3p	miR-132-3p (and other miRNAs w/seed AACAGUC)	-3358	TargetScan Mouse,miRecords	Experimentally Observed,Moderate (predicted)	MMP9	MMP9	3,700	ABRA Signaling Pathway,Activation of Matrix Metalloproteinases,Agranulocyte Adhesion and Diapedesis,Airway Inflammation in Asthma,Airway Pathology in Chronic Obstructive Pulmonary Disease,Assembly of collagen fibrils and other multimeric structures,Atherosclerosis Signaling,Axonal Guidance Signaling,Bladder Cancer Signaling,Breast Cancer Regulation by Stathmin1,Cerebral Malformation Signaling Pat…
hsa-miR-132-3p	miR-132-3p (and other miRNAs w/seed AACAGUC)	-3358	TargetScan Human	High (predicted)	RPL31	RPL31	-1,706	Coronavirus Replication Pathway,EIF2 Signaling,Eukaryotic Translation Elongation,Eukaryotic Translation Initiation,Eukaryotic Translation Termination,Major pathway of rRNA processing in the nucleolus and cytosol,Nonsense-Mediated Decay (NMD),Response of EIF2AK4 (GCN2) to amino acid deficiency,Ribosomal Quality Control Signaling Pathway,Selenoamino acid metabolism,Signaling by ROBO receptors,SRP-d…
hsa-miR-132-3p	miR-132-3p (and other miRNAs w/seed AACAGUC)	-3358	TargetScan Human	High (predicted)	SKAP2	SKAP2	1,362	Signal regulatory protein family interactions
hsa-miR-132-3p	miR-132-3p (and other miRNAs w/seed AACAGUC)	-3358	TargetScan Mouse,Ingenuity Expert Findings,TargetScan Human	Experimentally Observed,Moderate (predicted)	SOX4	SOX4	-1,415	TCF dependent signaling in response to WNT,WNT/β-catenin Signaling
hsa-miR-132-5p	miR-132-5p (miRNAs w/seed CCGUGGC)	-3584	TargetScan Human	High (predicted)	ALDH1A2	ALDH1A2	2,744	Aryl Hydrocarbon Receptor Signaling,Autism Signaling Pathway,Dopamine Degradation,Ethanol Degradation II,Ethanol Degradation IV,Fatty Acid α-oxidation,Histamine Degradation,LPS/IL-1 Mediated Inhibition of RXR Function,Noradrenaline and Adrenaline Degradation,Oxidative Ethanol Degradation III,Parkinson's Signaling Pathway,Putrescine Degradation III,RAR Activation,Retinoate Biosynthesis I,Serotonin…
hsa-miR-132-5p	miR-132-5p (miRNAs w/seed CCGUGGC)	-3584	TargetScan Human	High (predicted)	DENND3	DENND3	2,168	RAB GEFs exchange GTP for GDP on RABs
hsa-miR-132-5p	miR-132-5p (miRNAs w/seed CCGUGGC)	-3584	TargetScan Human	High (predicted)	EGR3	EGR3	-1,779	NGF-stimulated transcription
hsa-miR-132-5p	miR-132-5p (miRNAs w/seed CCGUGGC)	-3584	TargetScan Mouse,TargetScan Human	High (predicted),Moderate (predicted)	INHBB	INHBB	2,733	Activin Inhibin Signaling Pathway,Cachexia Signaling Pathway,Peptide hormone biosynthesis,Signaling by Activin,TGF-β Signaling
hsa-miR-132-5p	miR-132-5p (miRNAs w/seed CCGUGGC)	-3584	TargetScan Mouse	High (predicted)	MME	MME	4,734	Cardiac conduction,Metabolism of Angiotensinogen to Angiotensins,Neuroprotective Role of THOP1 in Alzheimer's Disease,Neutrophil degranulation
hsa-miR-132-5p	miR-132-5p (miRNAs w/seed CCGUGGC)	-3584	TargetScan Human	High (predicted)	NT5C1A	NT5C1A	-3,513	Adenosine Nucleotides Degradation II,Guanosine Nucleotides Degradation III,NAD Salvage Pathway II,Nucleotide catabolism,Purine Nucleotides Degradation II (Aerobic),Urate Biosynthesis/Inosine 5'-phosphate Degradation
hsa-miR-132-5p	miR-132-5p (miRNAs w/seed CCGUGGC)	-3584	TargetScan Mouse	High (predicted)	PCDH9	PCDH9	-1,340	Cohesin Chromatin Regulation Pathway
hsa-miR-132-5p	miR-132-5p (miRNAs w/seed CCGUGGC)	-3584	TargetScan Human	High (predicted)	RAB36	RAB36	2,012	Intra-Golgi and retrograde Golgi-to-ER traffic,RAB geranylgeranylation
hsa-miR-132-5p	miR-132-5p (miRNAs w/seed CCGUGGC)	-3584	TargetScan Human	High (predicted)	TNFSF14	TNFSF14	3,180	Adrenergic Receptor Signaling Pathway (Enhanced),Airway Pathology in Chronic Obstructive Pulmonary Disease,Atherosclerosis Signaling,Autism Signaling Pathway,Cachexia Signaling Pathway,Cardiac Hypertrophy Signaling (Enhanced),CDX Gastrointestinal Cancer Signaling Pathway,CGAS-STING Signaling Pathway,Erythropoietin Signaling Pathway,FXR/RXR Activation,Glycation Signaling Pathway,Hematoma Resolutio…
hsa-miR-133a-3p	miR-133a-3p (and other miRNAs w/seed UUGGUCC)	-3916	miRecords	Experimentally Observed	CDC42	CDC42	1,370	Actin Cytoskeleton Signaling,Actin Nucleation by ARP-WASP Complex,Agrin Interactions at Neuromuscular Junction,Axonal Guidance Signaling,B Cell Receptor Signaling,Cardiac Hypertrophy Signaling,CD28 Signaling in T Helper Cells,CDC42 Signaling,Cerebral Malformation Signaling Pathway,Cholecystokinin/Gastrin-mediated Signaling,Clathrin-mediated Endocytosis Signaling,Colorectal Cancer Metastasis Signa…
hsa-miR-133a-3p	miR-133a-3p (and other miRNAs w/seed UUGGUCC)	-3916	TargetScan Mouse	High (predicted)	CEBPE	CEBPE	2,002	Role of Chondrocytes in Rheumatoid Arthritis Signaling Pathway,Role of Macrophages, Fibroblasts and Endothelial Cells in Rheumatoid Arthritis,Transcriptional regulation of granulopoiesis,Unfolded protein response
hsa-miR-133a-3p	miR-133a-3p (and other miRNAs w/seed UUGGUCC)	-3916	TargetScan Mouse,TargetScan Human	High (predicted)	DUSP1	DUSP1	-1,683	3-phosphoinositide Biosynthesis,3-phosphoinositide Degradation,Aldosterone Signaling in Epithelial Cells,cAMP-mediated signaling,D-myo-inositol (1,4,5,6)-Tetrakisphosphate Biosynthesis,D-myo-inositol (3,4,5,6)-tetrakisphosphate Biosynthesis,D-myo-inositol-5-phosphate Metabolism,ERK/MAPK Signaling,G-Protein Coupled Receptor Signaling,Glucocorticoid Receptor Signaling,Hematoma Resolution Signaling …
hsa-miR-133a-3p	miR-133a-3p (and other miRNAs w/seed UUGGUCC)	-3916	TargetScan Mouse,TargetScan Human	High (predicted)	EIF4A1	EIF4A1	-1,389	Chaperone Mediated Autophagy Signaling Pathway,Deadenylation-dependent mRNA decay,EIF2 Signaling,Eukaryotic Translation Initiation,Insulin Secretion Signaling Pathway,ISG15 antiviral mechanism,M-decay: degradation of maternal mRNAs by maternally stored factors,mTOR Signaling,Regulation of eIF4 and p70S6K Signaling,UFMylation Signaling Pathway,Z-decay: degradation of maternal mRNAs by zygotically …
hsa-miR-133a-3p	miR-133a-3p (and other miRNAs w/seed UUGGUCC)	-3916	TargetScan Human	High (predicted)	ELF3	ELF3	-1,896	ERK/MAPK Signaling,FAK Signaling,HER-2 Signaling in Breast Cancer,HGF Signaling,IL-17A Signaling in Fibroblasts,MSP-RON Signaling in Cancer Cells Pathway,Osteoarthritis Pathway,Pre-NOTCH Expression and Processing,Senescence Pathway,Sheddase Signaling Pathway,Telomerase Signaling
hsa-miR-133a-3p	miR-133a-3p (and other miRNAs w/seed UUGGUCC)	-3916	TargetScan Mouse,TargetScan Human	High (predicted),Moderate (predicted)	ENC1	ENC1	-1,569	NRF2-mediated Oxidative Stress Response
hsa-miR-133a-3p	miR-133a-3p (and other miRNAs w/seed UUGGUCC)	-3916	TargetScan Mouse	High (predicted)	GALNT14	GALNT14	4,006	O-linked glycosylation
hsa-miR-133a-3p	miR-133a-3p (and other miRNAs w/seed UUGGUCC)	-3916	TargetScan Human	High (predicted)	SEMG1	SEMG1	2,656	Amyloid fiber formation,Antimicrobial peptides
hsa-miR-133a-3p	miR-133a-3p (and other miRNAs w/seed UUGGUCC)	-3916	TargetScan Mouse,TargetScan Human	High (predicted),Moderate (predicted)	SLC6A6	SLC6A6	1,656	Pancreatic Secretion Signaling Pathway,Transport of bile salts and organic acids, metal ions and amine compounds,Transport of inorganic cations/anions and amino acids/oligopeptides
hsa-miR-133a-3p	miR-133a-3p (and other miRNAs w/seed UUGGUCC)	-3916	TargetScan Mouse,TargetScan Human	High (predicted)	SOX4	SOX4	-1,415	TCF dependent signaling in response to WNT,WNT/β-catenin Signaling
hsa-miR-133a-3p	miR-133a-3p (and other miRNAs w/seed UUGGUCC)	-3916	TargetScan Mouse	High (predicted)	TREML2	TREML2	2,787	Immunoregulatory interactions between a Lymphoid and a non-Lymphoid cell
hsa-miR-133a-3p	miR-133a-3p (and other miRNAs w/seed UUGGUCC)	-3916	TargetScan Mouse,TargetScan Human	High (predicted),Moderate (predicted)	YES1	YES1	-1,691	Cell surface interactions at the vascular wall,Circadian Rhythm Signaling,Costimulation by the CD28 family,CTLA4 Signaling in Cytotoxic T Lymphocytes,EPH-Ephrin signaling,Ephrin A Signaling,Epithelial Membrane Protein Signaling Pathway,Fcgamma receptor (FCGR) dependent phagocytosis,Fcγ Receptor-mediated Phagocytosis in Macrophages and Monocytes,HER-2 Signaling in Breast Cancer,ID1 Signaling Pathw…
hsa-miR-6783-3p	miR-1343-3p (and other miRNAs w/seed UCCUGGG)	5180	TargetScan Human	High (predicted)	APOL1	APOL1	1,608	Atherosclerosis Signaling,Binding and Uptake of Ligands by Scavenger Receptors,Clathrin-mediated Endocytosis Signaling,DHCR24 Signaling Pathway,IL-12 Signaling and Production in Macrophages,LXR/RXR Activation,Maturity Onset Diabetes of Young (MODY) Signaling,Post-translational protein phosphorylation,Production of Nitric Oxide and Reactive Oxygen Species in Macrophages,Regulation of Insulin-like …
hsa-miR-6783-3p	miR-1343-3p (and other miRNAs w/seed UCCUGGG)	5180	TargetScan Human	High (predicted)	APOL2	APOL2	2,114	Maturity Onset Diabetes of Young (MODY) Signaling
hsa-miR-6783-3p	miR-1343-3p (and other miRNAs w/seed UCCUGGG)	5180	TargetScan Human	High (predicted)	B3GNT7	B3GNT7	-2,827	Glycosaminoglycan metabolism,O-linked glycosylation
hsa-miR-6783-3p	miR-1343-3p (and other miRNAs w/seed UCCUGGG)	5180	TargetScan Human	High (predicted)	BTNL8	BTNL8	5,920	Butyrophilin (BTN) family interactions
hsa-miR-6783-3p	miR-1343-3p (and other miRNAs w/seed UCCUGGG)	5180	TargetScan Human	High (predicted)	CAMKK1	CAMKK1	1,524	Activation of NMDA receptors and postsynaptic events,Autism Signaling Pathway,Calcium Signaling,DAG and IP3 signaling,Dopamine-DARPP32 Feedback in cAMP Signaling,Hepatitis B Chronic Liver Pathogenesis Signaling Pathway,Opioid Signalling,Oxytocin in Brain Signaling Pathway,Oxytocin in Spinal Neurons Signaling Pathway,Oxytocin Signaling Pathway
hsa-miR-6783-3p	miR-1343-3p (and other miRNAs w/seed UCCUGGG)	5180	TargetScan Human	High (predicted)	CLDN9	CLDN9	5,219	Agranulocyte Adhesion and Diapedesis,Cell junction organization,Granulocyte Adhesion and Diapedesis,Leukocyte Extravasation Signaling,Sertoli Cell-Germ Cell Junction Signaling Pathway (Enhanced),Sertoli Cell-Sertoli Cell Junction Signaling,Tight Junction Signaling
hsa-miR-6783-3p	miR-1343-3p (and other miRNAs w/seed UCCUGGG)	5180	TargetScan Human	High (predicted)	DDIT4	DDIT4	-2,103	Cachexia Signaling Pathway,CLEAR Signaling Pathway,IL-10 Signaling,mTOR Signaling,Osteoarthritis Pathway,Sheddase Signaling Pathway,TP53 Regulates Metabolic Genes
hsa-miR-6783-3p	miR-1343-3p (and other miRNAs w/seed UCCUGGG)	5180	TargetScan Human	High (predicted)	EMP1	EMP1	-1,719	Epithelial Membrane Protein Signaling Pathway,Ferroptosis Signaling Pathway
hsa-miR-6783-3p	miR-1343-3p (and other miRNAs w/seed UCCUGGG)	5180	TargetScan Human	High (predicted)	HTR3B	HTR3B	2,504	Neurotransmitter receptors and postsynaptic signal transmission,Serotonin Receptor Signaling
hsa-miR-6783-3p	miR-1343-3p (and other miRNAs w/seed UCCUGGG)	5180	TargetScan Human	High (predicted)	IMPDH1	IMPDH1	1,594	Azathioprine ADME,Neutrophil degranulation,Nucleotide biosynthesis,Purine Nucleotides De Novo Biosynthesis II,Purine Nucleotides Degradation II (Aerobic),Urate Biosynthesis/Inosine 5'-phosphate Degradation
hsa-miR-6783-3p	miR-1343-3p (and other miRNAs w/seed UCCUGGG)	5180	TargetScan Human	High (predicted)	KCNE3	KCNE3	1,372	Cardiac conduction
hsa-miR-6783-3p	miR-1343-3p (and other miRNAs w/seed UCCUGGG)	5180	TargetScan Human	High (predicted)	LILRA6	LILRA6	1,919	Immunoregulatory interactions between a Lymphoid and a non-Lymphoid cell
hsa-miR-6783-3p	miR-1343-3p (and other miRNAs w/seed UCCUGGG)	5180	TargetScan Human	High (predicted)	NT5C1A	NT5C1A	-3,513	Adenosine Nucleotides Degradation II,Guanosine Nucleotides Degradation III,NAD Salvage Pathway II,Nucleotide catabolism,Purine Nucleotides Degradation II (Aerobic),Urate Biosynthesis/Inosine 5'-phosphate Degradation
hsa-miR-6783-3p	miR-1343-3p (and other miRNAs w/seed UCCUGGG)	5180	TargetScan Human	High (predicted)	OTX1	OTX1	5,702	Transcriptional Regulatory Network in Embryonic Stem Cells
hsa-miR-6783-3p	miR-1343-3p (and other miRNAs w/seed UCCUGGG)	5180	TargetScan Human	High (predicted)	SIRPB1	SIRPB1	1,817	DAP12 interactions,Neutrophil degranulation,Signal regulatory protein family interactions
hsa-miR-6783-3p	miR-1343-3p (and other miRNAs w/seed UCCUGGG)	5180	TargetScan Human	High (predicted)	SLC4A9	SLC4A9	2,930	Transport of inorganic cations/anions and amino acids/oligopeptides
hsa-miR-6783-3p	miR-1343-3p (and other miRNAs w/seed UCCUGGG)	5180	TargetScan Human	High (predicted)	TREML2	TREML2	2,787	Immunoregulatory interactions between a Lymphoid and a non-Lymphoid cell
hsa-miR-6783-3p	miR-1343-3p (and other miRNAs w/seed UCCUGGG)	5180	TargetScan Human	High (predicted)	ZNF704	ZNF704	-2,370	Generic Transcription Pathway
hsa-miR-135a-3p	miR-135a-1-3p (and other miRNAs w/seed AUAGGGA)	-2296	TargetScan Human	High (predicted)	CLEC1B	CLEC1B	-1,906	GPVI-mediated activation cascade,Heme signaling
hsa-miR-135a-3p	miR-135a-1-3p (and other miRNAs w/seed AUAGGGA)	-2296	TargetScan Mouse	High (predicted)	FCHO2	FCHO2	1,408	Cargo recognition for clathrin-mediated endocytosis,Clathrin-mediated endocytosis
hsa-miR-135a-3p	miR-135a-1-3p (and other miRNAs w/seed AUAGGGA)	-2296	TargetScan Human	High (predicted)	IL1RAP	IL1RAP	1,750	Activin Inhibin Signaling Pathway,Acute Phase Response Signaling,Cachexia Signaling Pathway,Granulocyte Adhesion and Diapedesis,Hepatic Cholestasis,Hepatic Fibrosis / Hepatic Stellate Cell Activation,Hepatic Fibrosis Signaling Pathway,IL-1 Signaling,IL-10 Signaling,IL-27 Signaling Pathway,IL-33 Signaling Pathway,IL-6 Signaling,Interleukin-1 family signaling,Irritable Bowel Syndrome Signaling Path…
hsa-miR-135a-3p	miR-135a-1-3p (and other miRNAs w/seed AUAGGGA)	-2296	TargetScan Mouse	High (predicted)	MEF2B	MEF2B	1,958	ABRA Signaling Pathway,Apelin Endothelial Signaling Pathway,Calcium Signaling,Cardiac Hypertrophy Signaling,Cardiac Hypertrophy Signaling (Enhanced),Cellular Effects of Sildenafil (Viagra),Cholecystokinin/Gastrin-mediated Signaling,Corticotropin Releasing Hormone Signaling,ERK5 Signaling,G-Protein Coupled Receptor Signaling,Gα12/13 Signaling,Myogenesis,Oxytocin in Brain Signaling Pathway,p38 MAPK…
hsa-miR-135a-3p	miR-135a-1-3p (and other miRNAs w/seed AUAGGGA)	-2296	TargetScan Mouse	High (predicted)	NCF2	NCF2	1,652	Apelin Adipocyte Signaling Pathway,CDX Gastrointestinal Cancer Signaling Pathway,Class I MHC mediated antigen processing and presentation,Detoxification of Reactive Oxygen Species,fMLP Signaling in Neutrophils,Glycation Signaling Pathway,Hepatic Fibrosis Signaling Pathway,HIF1α Signaling,ID3 Signaling Pathway,IL-8 Signaling,Leukocyte Extravasation Signaling,Macrophage Classical Activation Signali…
hsa-miR-135b-5p	miR-135a-5p (and other miRNAs w/seed AUGGCUU)	-2088	miRecords	Experimentally Observed	ALOX5AP	ALOX5AP	1,792	Arachidonic acid metabolism,Eicosanoid Signaling,Leukotriene Biosynthesis,Synthesis of Lipoxins (LX)
hsa-miR-135b-5p	miR-135a-5p (and other miRNAs w/seed AUGGCUU)	-2088	TargetScan Mouse,TargetScan Human	High (predicted),Moderate (predicted)	CACNA1E	CACNA1E	5,737	Acetylcholine Receptor Signaling Pathway,Adrenergic Receptor Signaling Pathway (Enhanced),Amyotrophic Lateral Sclerosis Signaling,Androgen Signaling,Autism Signaling Pathway,Calcium Signaling,Cardiac Hypertrophy Signaling,Cardiac Hypertrophy Signaling (Enhanced),Cardiac β-adrenergic Signaling,CCR5 Signaling in Macrophages,Cellular Effects of Sildenafil (Viagra),Circadian Rhythm Signaling,Corticot…
hsa-miR-135b-5p	miR-135a-5p (and other miRNAs w/seed AUGGCUU)	-2088	TargetScan Mouse	High (predicted)	CCL20	CCL20	-4,638	Agranulocyte Adhesion and Diapedesis,Airway Inflammation in Asthma,Airway Pathology in Chronic Obstructive Pulmonary Disease,CGAS-STING Signaling Pathway,Class A/1 (Rhodopsin-like receptors),Docosahexaenoic Acid (DHA) Signaling,G alpha (i) signalling events,Granulocyte Adhesion and Diapedesis,IL-17 Signaling,IL-17A Signaling in Airway Cells,IL-17A Signaling in Gastric Cells,Interleukin-10 signali…
hsa-miR-135b-5p	miR-135a-5p (and other miRNAs w/seed AUGGCUU)	-2088	TargetScan Mouse	High (predicted)	EPOR	EPOR	1,430	Activin Inhibin Signaling Pathway,Erythropoietin Signaling Pathway,Role of JAK2 in Hormone-like Cytokine Signaling,Signaling by Erythropoietin
hsa-miR-135b-5p	miR-135a-5p (and other miRNAs w/seed AUGGCUU)	-2088	TargetScan Mouse	High (predicted)	GPR21	GPR21	2,099	BBSome Signaling Pathway,Breast Cancer Regulation by Stathmin1,Cellular Effects of Sildenafil (Viagra),CREB Signaling in Neurons,FAK Signaling,G-Protein Coupled Receptor Signaling,Lung Ionic Balance Signaling Pathway,Molecular Mechanisms of Cancer,Phagosome Formation,S100 Family Signaling Pathway,Zn Homeostasis Signaling Pathway
hsa-miR-135b-5p	miR-135a-5p (and other miRNAs w/seed AUGGCUU)	-2088	TargetScan Human	High (predicted)	KCNE1	KCNE1	1,754	Cardiac conduction
hsa-miR-135b-5p	miR-135a-5p (and other miRNAs w/seed AUGGCUU)	-2088	TargetScan Human	High (predicted)	NAMPT	NAMPT	1,691	BMAL1:CLOCK,NPAS2 activates circadian gene expression,G Protein Signaling Mediated by Tubby,NAD Biosynthesis III,NAD Signaling Pathway,Nicotinate metabolism,Osteoarthritis Pathway,Sirtuin Signaling Pathway,Transcriptional Regulation by NPAS4
hsa-miR-135b-5p	miR-135a-5p (and other miRNAs w/seed AUGGCUU)	-2088	TargetScan Human	High (predicted)	NT5C1A	NT5C1A	-3,513	Adenosine Nucleotides Degradation II,Guanosine Nucleotides Degradation III,NAD Salvage Pathway II,Nucleotide catabolism,Purine Nucleotides Degradation II (Aerobic),Urate Biosynthesis/Inosine 5'-phosphate Degradation
hsa-miR-135b-5p	miR-135a-5p (and other miRNAs w/seed AUGGCUU)	-2088	TargetScan Human	High (predicted)	PCDH9	PCDH9	-1,340	Cohesin Chromatin Regulation Pathway
hsa-miR-135b-5p	miR-135a-5p (and other miRNAs w/seed AUGGCUU)	-2088	TargetScan Mouse,TargetScan Human	High (predicted),Moderate (predicted)	RASAL2	RASAL2	-1,472	RAF/MAP kinase cascade,RHO GTPase cycle
hsa-miR-135b-5p	miR-135a-5p (and other miRNAs w/seed AUGGCUU)	-2088	TargetScan Mouse	High (predicted)	TNFAIP6	TNFAIP6	3,346	Heparan Sulfate Biosynthesis,Heparan Sulfate Biosynthesis (Late Stages),IL-6 Signaling,Neutrophil degranulation,Triacylglycerol Degradation
hsa-miR-135b-5p	miR-135a-5p (and other miRNAs w/seed AUGGCUU)	-2088	TargetScan Human	High (predicted)	ZFP1	ZFP1	-1,728	Generic Transcription Pathway
hsa-miR-136-5p	miR-136-5p (miRNAs w/seed CUCCAUU)	-4880	TargetScan Human	High (predicted)	FCGR2A	FCGR2A	2,409	B Cell Receptor Signaling,Dendritic Cell Maturation,Fcgamma receptor (FCGR) dependent phagocytosis,Fcγ Receptor-mediated Phagocytosis in Macrophages and Monocytes,IL-10 Signaling,IL-12 Signaling and Production in Macrophages,Neutrophil degranulation,Parkinson's Signaling Pathway,Phagosome Formation,Phospholipase C Signaling,Role of NFAT in Regulation of the Immune Response,Role of Osteoclasts in …
hsa-miR-136-5p	miR-136-5p (miRNAs w/seed CUCCAUU)	-4880	TargetScan Human	High (predicted)	FCGR3B	FCGR3B	5,438	Dendritic Cell Maturation,IL-12 Signaling and Production in Macrophages,Natural Killer Cell Signaling,Neutrophil degranulation,Neutrophil Extracellular Trap Signaling Pathway,Parkinson's Signaling Pathway,Phagosome Formation,Post-translational modification: synthesis of GPI-anchored proteins,Role of NFAT in Regulation of the Immune Response,Role of Osteoclasts in Rheumatoid Arthritis Signaling Pa…
hsa-miR-136-5p	miR-136-5p (miRNAs w/seed CUCCAUU)	-4880	TargetScan Human	High (predicted)	G0S2	G0S2	-5,486	Regulation of lipid metabolism by PPARalpha
hsa-miR-136-5p	miR-136-5p (miRNAs w/seed CUCCAUU)	-4880	TargetScan Human	High (predicted)	MEX3C	MEX3C	-1,352	Class I MHC mediated antigen processing and presentation
hsa-miR-136-5p	miR-136-5p (miRNAs w/seed CUCCAUU)	-4880	TargetScan Mouse	High (predicted)	SLC19A1	SLC19A1	2,392	BER (Base Excision Repair) Pathway,Folate Signaling Pathway,Hereditary Breast Cancer Signaling,Metabolism of folate and pterines,Mismatch Repair in Eukaryotes,NER (Nucleotide Excision Repair, Enhanced Pathway),Role of BRCA1 in DNA Damage Response,Role of CHK Proteins in Cell Cycle Checkpoint Control,Sumoylation Pathway
hsa-miR-136-5p	miR-136-5p (miRNAs w/seed CUCCAUU)	-4880	TargetScan Human	High (predicted)	STBD1	STBD1	2,988	Neutrophil degranulation,RHO GTPase cycle
hsa-miR-136-5p	miR-136-5p (miRNAs w/seed CUCCAUU)	-4880	TargetScan Mouse	High (predicted)	SVIL	SVIL	1,437	ABRA Signaling Pathway
hsa-miR-136-5p	miR-136-5p (miRNAs w/seed CUCCAUU)	-4880	TargetScan Mouse	High (predicted)	TNFSF10	TNFSF10	1,753	Adrenergic Receptor Signaling Pathway (Enhanced),Airway Pathology in Chronic Obstructive Pulmonary Disease,Autism Signaling Pathway,Cachexia Signaling Pathway,Cardiac Hypertrophy Signaling (Enhanced),Caspase activation via Death Receptors in the presence of ligand,CDX Gastrointestinal Cancer Signaling Pathway,CGAS-STING Signaling Pathway,Chronic Myeloid Leukemia Signaling,Crosstalk between Dendri…
hsa-miR-136-5p	miR-136-5p (miRNAs w/seed CUCCAUU)	-4880	TargetScan Mouse	High (predicted)	UBE2D1	UBE2D1	1,894	BAG2 Signaling Pathway,C-type lectin receptors (CLRs),Cell Cycle Checkpoints,Cellular response to hypoxia,Class I MHC mediated antigen processing and presentation,DDX58/IFIH1-mediated induction of interferon-alpha/beta,Deubiquitination,DNA Replication Pre-Initiation,E3 ubiquitin ligases ubiquitinate target proteins,Fc epsilon receptor (FCERI) signaling,Hypoxia Signaling in the Cardiovascular Syst…
hsa-miR-138-5p	miR-138-5p (miRNAs w/seed GCUGGUG)	-5124	miRecords	Experimentally Observed	ALDH1A2	ALDH1A2	2,744	Aryl Hydrocarbon Receptor Signaling,Autism Signaling Pathway,Dopamine Degradation,Ethanol Degradation II,Ethanol Degradation IV,Fatty Acid α-oxidation,Histamine Degradation,LPS/IL-1 Mediated Inhibition of RXR Function,Noradrenaline and Adrenaline Degradation,Oxidative Ethanol Degradation III,Parkinson's Signaling Pathway,Putrescine Degradation III,RAR Activation,Retinoate Biosynthesis I,Serotonin…
hsa-miR-138-5p	miR-138-5p (miRNAs w/seed GCUGGUG)	-5124	TargetScan Human	High (predicted)	APOBEC3B	APOBEC3B	3,676	Hepatitis B Chronic Liver Pathogenesis Signaling Pathway,mRNA Editing,Salvage Pathways of Pyrimidine Ribonucleotides
hsa-miR-138-5p	miR-138-5p (miRNAs w/seed GCUGGUG)	-5124	TargetScan Mouse	High (predicted)	ARG1	ARG1	1,976	Arginine Degradation I (Arginase Pathway),Arginine Degradation VI (Arginase 2 Pathway),Citrulline Biosynthesis,Hematoma Resolution Signaling Pathway,IL-13 Signaling Pathway,IL-4 Signaling,Macrophage Alternative Activation Signaling Pathway,MSP-RON Signaling in Macrophages Pathway,Neutrophil degranulation,Polyamine Regulation in Colon Cancer,Superpathway of Citrulline Metabolism,Tuberculosis Laten…
hsa-miR-138-5p	miR-138-5p (miRNAs w/seed GCUGGUG)	-5124	TargetScan Human	High (predicted)	CACNA1E	CACNA1E	5,737	Acetylcholine Receptor Signaling Pathway,Adrenergic Receptor Signaling Pathway (Enhanced),Amyotrophic Lateral Sclerosis Signaling,Androgen Signaling,Autism Signaling Pathway,Calcium Signaling,Cardiac Hypertrophy Signaling,Cardiac Hypertrophy Signaling (Enhanced),Cardiac β-adrenergic Signaling,CCR5 Signaling in Macrophages,Cellular Effects of Sildenafil (Viagra),Circadian Rhythm Signaling,Corticot…
hsa-miR-138-5p	miR-138-5p (miRNAs w/seed GCUGGUG)	-5124	TargetScan Mouse	High (predicted)	CORIN	CORIN	5,512	Cardiac conduction
hsa-miR-138-5p	miR-138-5p (miRNAs w/seed GCUGGUG)	-5124	TargetScan Mouse,TargetScan Human	High (predicted),Moderate (predicted)	CREB5	CREB5	2,430	Acetylcholine Receptor Signaling Pathway,AMPK Signaling,ATM Signaling,Autophagy,B Cell Receptor Signaling,Breast Cancer Regulation by Stathmin1,Calcium Signaling,cAMP-mediated signaling,Cellular Effects of Sildenafil (Viagra),Circadian Rhythm Signaling,CLEAR Signaling Pathway,Corticotropin Releasing Hormone Signaling,CREB Signaling in Neurons,Cyclophilin Signaling Pathway,Dendritic Cell Maturatio…
hsa-miR-138-5p	miR-138-5p (miRNAs w/seed GCUGGUG)	-5124	TargetScan Human	High (predicted)	CSF3R	CSF3R	3,366	Acute Myeloid Leukemia Signaling,Granulocyte Adhesion and Diapedesis,Other interleukin signaling,Signaling by CSF3 (G-CSF),Transcriptional regulation of granulopoiesis
hsa-miR-138-5p	miR-138-5p (miRNAs w/seed GCUGGUG)	-5124	TargetScan Human	High (predicted)	DAPK2	DAPK2	3,599	Autophagy,Caspase activation via Dependence Receptors in the absence of ligand,Immunogenic Cell Death Signaling Pathway,TR/RXR Activation
hsa-miR-138-5p	miR-138-5p (miRNAs w/seed GCUGGUG)	-5124	TargetScan Mouse	High (predicted)	DPPA4	DPPA4	-2,129	Human Embryonic Stem Cell Pluripotency,POU5F1 (OCT4), SOX2, NANOG activate genes related to proliferation,Zygotic genome activation (ZGA)
hsa-miR-138-5p	miR-138-5p (miRNAs w/seed GCUGGUG)	-5124	TargetScan Mouse	High (predicted)	DUSP13	DUSP13B	3,119	3-phosphoinositide Biosynthesis,3-phosphoinositide Degradation,D-myo-inositol (1,4,5,6)-Tetrakisphosphate Biosynthesis,D-myo-inositol (3,4,5,6)-tetrakisphosphate Biosynthesis,D-myo-inositol-5-phosphate Metabolism,Superpathway of Inositol Phosphate Compounds
hsa-miR-138-5p	miR-138-5p (miRNAs w/seed GCUGGUG)	-5124	TargetScan Human	High (predicted)	FAM169A	FAM169A	-1,371	RHO GTPase cycle
hsa-miR-138-5p	miR-138-5p (miRNAs w/seed GCUGGUG)	-5124	TargetScan Mouse,TargetScan Human	High (predicted),Moderate (predicted)	FOSL1	FOSL1	-2,668	Activin Inhibin Signaling Pathway,ERK5 Signaling,NGF-stimulated transcription,NRF2-mediated Oxidative Stress Response,Sertoli Cell-Germ Cell Junction Signaling Pathway (Enhanced),Warburg Effect Signaling Pathway
hsa-miR-138-5p	miR-138-5p (miRNAs w/seed GCUGGUG)	-5124	TargetScan Mouse	High (predicted)	GYPC	GYPC	1,918	Cell surface interactions at the vascular wall
hsa-miR-138-5p	miR-138-5p (miRNAs w/seed GCUGGUG)	-5124	TargetScan Mouse	High (predicted)	HBEGF	HBEGF	-3,298	Cargo recognition for clathrin-mediated endocytosis,CDX Gastrointestinal Cancer Signaling Pathway,Clathrin-mediated endocytosis,ERBB Signaling,Extra-nuclear estrogen signaling,G Beta Gamma Signaling,Gastrin-CREB signalling pathway via PKC and MAPK,GNRH Signaling,HER-2 Signaling in Breast Cancer,IL-13 Signaling Pathway,IL-8 Signaling,Neuregulin Signaling,Pancreatic Adenocarcinoma Signaling,PIP3 ac…
hsa-miR-138-5p	miR-138-5p (miRNAs w/seed GCUGGUG)	-5124	TargetScan Mouse,TargetScan Human	High (predicted)	KDM6B	KDM6B	1,976	Chromatin modifications during the maternal to zygotic transition (MZT),Chromatin organization,Histone Modification Signaling Pathway,Macrophage Alternative Activation Signaling Pathway,Oxidative Stress Induced Senescence
hsa-miR-138-5p	miR-138-5p (miRNAs w/seed GCUGGUG)	-5124	TargetScan Mouse,TargetScan Human	High (predicted)	KLF11	KLF11	-2,230	Insulin Secretion Signaling Pathway,Maturity Onset Diabetes of Young (MODY) Signaling
hsa-miR-138-5p	miR-138-5p (miRNAs w/seed GCUGGUG)	-5124	TargetScan Human	High (predicted)	NCF4	NCF4	3,110	Class I MHC mediated antigen processing and presentation,Detoxification of Reactive Oxygen Species,Leukocyte Extravasation Signaling,Production of Nitric Oxide and Reactive Oxygen Species in Macrophages,RHO GTPase cycle,RHO GTPases Activate NADPH Oxidases,Signaling by VEGF,Tuberculosis Active Signaling Pathway,Zn Homeostasis Signaling Pathway
hsa-miR-138-5p	miR-138-5p (miRNAs w/seed GCUGGUG)	-5124	TargetScan Mouse,TargetScan Human	High (predicted),Moderate (predicted)	NR4A3	NR4A3	-4,064	Generic Transcription Pathway,RUNX1 regulates megakaryocyte differentiation and platelet function
hsa-miR-138-5p	miR-138-5p (miRNAs w/seed GCUGGUG)	-5124	TargetScan Mouse,TargetScan Human	High (predicted),Moderate (predicted)	PACSIN2	PACSIN2	1,334	Clathrin-mediated endocytosis
hsa-miR-138-5p	miR-138-5p (miRNAs w/seed GCUGGUG)	-5124	TargetScan Human	High (predicted)	RAB11FIP1	RAB11FIP1	1,446	Protein Sorting Signaling Pathway
hsa-miR-138-5p	miR-138-5p (miRNAs w/seed GCUGGUG)	-5124	TargetScan Human	High (predicted)	RPS15A	RPS15A	-1,458	Coronavirus Pathogenesis Pathway,Coronavirus Replication Pathway,EIF2 Signaling,Eukaryotic Translation Elongation,Eukaryotic Translation Initiation,Eukaryotic Translation Termination,Major pathway of rRNA processing in the nucleolus and cytosol,mTOR Signaling,Nonsense-Mediated Decay (NMD),Regulation of eIF4 and p70S6K Signaling,Response of EIF2AK4 (GCN2) to amino acid deficiency,Ribosomal Quality…
hsa-miR-138-5p	miR-138-5p (miRNAs w/seed GCUGGUG)	-5124	TargetScan Mouse,TargetScan Human	High (predicted),Moderate (predicted)	SOX4	SOX4	-1,415	TCF dependent signaling in response to WNT,WNT/β-catenin Signaling
hsa-miR-138-5p	miR-138-5p (miRNAs w/seed GCUGGUG)	-5124	TargetScan Human	High (predicted)	SPNS2	SPNS2	1,932	Sphingolipid metabolism
hsa-miR-138-5p	miR-138-5p (miRNAs w/seed GCUGGUG)	-5124	TargetScan Mouse	High (predicted)	ST6GALNAC2	ST6GALNAC2	3,772	O-linked glycosylation,Sialic acid metabolism
hsa-miR-138-5p	miR-138-5p (miRNAs w/seed GCUGGUG)	-5124	TargetScan Mouse,TargetScan Human	High (predicted)	THRB	THRB	-1,631	DHCR24 Signaling Pathway,G Protein Signaling Mediated by Tubby,Generic Transcription Pathway,SUMOylation of intracellular receptors,TR/RXR Activation,White Adipose Tissue Browning Pathway
hsa-miR-138-5p	miR-138-5p (miRNAs w/seed GCUGGUG)	-5124	TargetScan Mouse,TargetScan Human	High (predicted),Moderate (predicted)	USP10	USP10	1,508	Deubiquitination,DNA Damage Bypass,Protein Ubiquitination Pathway,Ribosomal Quality Control Signaling Pathway
hsa-miR-138-5p	miR-138-5p (miRNAs w/seed GCUGGUG)	-5124	TargetScan Mouse,TargetScan Human	High (predicted),Moderate (predicted)	ZFP36L2	ZFP36L2	-1,403	Inhibition of ARE-Mediated mRNA Degradation Pathway,M-decay: degradation of maternal mRNAs by maternally stored factors
hsa-miR-138-5p	miR-138-5p (miRNAs w/seed GCUGGUG)	-5124	TargetScan Human	High (predicted)	ZNF256	ZNF256	-1,596	Generic Transcription Pathway
hsa-miR-138-5p	miR-138-5p (miRNAs w/seed GCUGGUG)	-5124	TargetScan Human	High (predicted)	ZNF354C	ZNF354C	-1,472	Generic Transcription Pathway
hsa-miR-138-5p	miR-138-5p (miRNAs w/seed GCUGGUG)	-5124	TargetScan Human	High (predicted)	ZNF704	ZNF704	-2,370	Generic Transcription Pathway
hsa-miR-139-5p	miR-139-5p (miRNAs w/seed CUACAGU)	-3752	TargetScan Mouse	High (predicted)	CDC42	CDC42	1,370	Actin Cytoskeleton Signaling,Actin Nucleation by ARP-WASP Complex,Agrin Interactions at Neuromuscular Junction,Axonal Guidance Signaling,B Cell Receptor Signaling,Cardiac Hypertrophy Signaling,CD28 Signaling in T Helper Cells,CDC42 Signaling,Cerebral Malformation Signaling Pathway,Cholecystokinin/Gastrin-mediated Signaling,Clathrin-mediated Endocytosis Signaling,Colorectal Cancer Metastasis Signa…
hsa-miR-139-5p	miR-139-5p (miRNAs w/seed CUACAGU)	-3752	TargetScan Mouse,TargetScan Human	High (predicted),Moderate (predicted)	CXCR4	CXCR4	-1,753	Activin Inhibin Signaling Pathway,Agranulocyte Adhesion and Diapedesis,Atherosclerosis Signaling,Axonal Guidance Signaling,Chemokine Signaling,Class A/1 (Rhodopsin-like receptors),CXCR4 Signaling,Cyclophilin Signaling Pathway,Ephrin B Signaling,Ephrin Receptor Signaling,FAT10 Cancer Signaling Pathway,Formation of definitive endoderm,G alpha (i) signalling events,Granulocyte Adhesion and Diapedesi…
hsa-miR-139-5p	miR-139-5p (miRNAs w/seed CUACAGU)	-3752	TargetScan Human	High (predicted)	HTR7	HTR7	-1,411	BBSome Signaling Pathway,Breast Cancer Regulation by Stathmin1,cAMP-mediated signaling,Cellular Effects of Sildenafil (Viagra),Class A/1 (Rhodopsin-like receptors),CREB Signaling in Neurons,FAK Signaling,G alpha (s) signalling events,G-Protein Coupled Receptor Signaling,Gαs Signaling,Lung Ionic Balance Signaling Pathway,Molecular Mechanisms of Cancer,Phagosome Formation,RHOBTB3 ATPase cycle,S100 …
hsa-miR-139-5p	miR-139-5p (miRNAs w/seed CUACAGU)	-3752	TargetScan Mouse	High (predicted)	QPCT	QPCT	2,217	Neutrophil degranulation
hsa-miR-139-5p	miR-139-5p (miRNAs w/seed CUACAGU)	-3752	TargetScan Mouse	High (predicted)	SELL	SELL	1,417	Agranulocyte Adhesion and Diapedesis,Cell surface interactions at the vascular wall,Granulocyte Adhesion and Diapedesis,Immunoregulatory interactions between a Lymphoid and a non-Lymphoid cell,Neutrophil degranulation
hsa-miR-139-5p	miR-139-5p (miRNAs w/seed CUACAGU)	-3752	TargetScan Human	High (predicted)	TNFSF10	TNFSF10	1,753	Adrenergic Receptor Signaling Pathway (Enhanced),Airway Pathology in Chronic Obstructive Pulmonary Disease,Autism Signaling Pathway,Cachexia Signaling Pathway,Cardiac Hypertrophy Signaling (Enhanced),Caspase activation via Death Receptors in the presence of ligand,CDX Gastrointestinal Cancer Signaling Pathway,CGAS-STING Signaling Pathway,Chronic Myeloid Leukemia Signaling,Crosstalk between Dendri…
hsa-miR-139-5p	miR-139-5p (miRNAs w/seed CUACAGU)	-3752	TargetScan Mouse,TargetScan Human	High (predicted),Moderate (predicted)	UBE2D1	UBE2D1	1,894	BAG2 Signaling Pathway,C-type lectin receptors (CLRs),Cell Cycle Checkpoints,Cellular response to hypoxia,Class I MHC mediated antigen processing and presentation,DDX58/IFIH1-mediated induction of interferon-alpha/beta,Deubiquitination,DNA Replication Pre-Initiation,E3 ubiquitin ligases ubiquitinate target proteins,Fc epsilon receptor (FCERI) signaling,Hypoxia Signaling in the Cardiovascular Syst…
hsa-miR-140-5p	miR-140-5p (and other miRNAs w/seed AGUGGUU)	-8675	TargetScan Human	High (predicted)	ENSG00000288700	CEP63	5,290	Cilia Biogenesis Signaling Pathway,Cilium Assembly,Mitotic G2-G2/M phases,Mitotic Prometaphase
hsa-miR-140-5p	miR-140-5p (and other miRNAs w/seed AGUGGUU)	-8675	TargetScan Mouse,Ingenuity Expert Findings,TargetScan Human	Experimentally Observed,High (predicted)	EGR2	EGR2	-1,570	Activation of anterior HOX genes in hindbrain during early embryogenesis,Adipogenesis pathway,EGR2 and SOX10-mediated initiation of Schwann cell myelination,Myelination Signaling Pathway,NGF-stimulated transcription,Transcriptional regulation of white adipocyte differentiation
hsa-miR-140-5p	miR-140-5p (and other miRNAs w/seed AGUGGUU)	-8675	TargetScan Human	High (predicted)	FCHO2	FCHO2	1,408	Cargo recognition for clathrin-mediated endocytosis,Clathrin-mediated endocytosis
hsa-miR-140-5p	miR-140-5p (and other miRNAs w/seed AGUGGUU)	-8675	TargetScan Mouse	High (predicted)	IFIT2	IFIT2	3,457	Activation of IRF by Cytosolic Pattern Recognition Receptors,Interferon alpha/beta signaling,Role of Hypercytokinemia/hyperchemokinemia in the Pathogenesis of Influenza,Systemic Lupus Erythematosus in B Cell Signaling Pathway
hsa-miR-140-5p	miR-140-5p (and other miRNAs w/seed AGUGGUU)	-8675	TargetScan Mouse,TargetScan Human	High (predicted)	KLF9	KLF9	-1,909	Hepatic Fibrosis Signaling Pathway,TR/RXR Activation
hsa-miR-140-5p	miR-140-5p (and other miRNAs w/seed AGUGGUU)	-8675	TargetScan Human	High (predicted)	LAMP2	LAMP2	1,686	Autophagy,Chaperone Mediated Autophagy,Chaperone Mediated Autophagy Signaling Pathway,Microautophagy Signaling Pathway,Neutrophil degranulation,Phagosome Maturation,Response to elevated platelet cytosolic Ca2+
hsa-miR-140-5p	miR-140-5p (and other miRNAs w/seed AGUGGUU)	-8675	TargetScan Human	High (predicted)	NPL	NPL	2,196	Sialic acid metabolism
hsa-miR-140-5p	miR-140-5p (and other miRNAs w/seed AGUGGUU)	-8675	TargetScan Mouse,TargetScan Human	High (predicted),Moderate (predicted)	NT5C1A	NT5C1A	-3,513	Adenosine Nucleotides Degradation II,Guanosine Nucleotides Degradation III,NAD Salvage Pathway II,Nucleotide catabolism,Purine Nucleotides Degradation II (Aerobic),Urate Biosynthesis/Inosine 5'-phosphate Degradation
hsa-miR-140-5p	miR-140-5p (and other miRNAs w/seed AGUGGUU)	-8675	TargetScan Human	High (predicted)	OTX1	OTX1	5,702	Transcriptional Regulatory Network in Embryonic Stem Cells
hsa-miR-140-5p	miR-140-5p (and other miRNAs w/seed AGUGGUU)	-8675	TargetScan Human	High (predicted)	P2RY14	P2RY14	2,172	BBSome Signaling Pathway,Breast Cancer Regulation by Stathmin1,cAMP-mediated signaling,Cellular Effects of Sildenafil (Viagra),Class A/1 (Rhodopsin-like receptors),CREB Signaling in Neurons,FAK Signaling,G alpha (i) signalling events,G-Protein Coupled Receptor Signaling,Gap Junction Signaling,Gustation Pathway,Gαi Signaling,Lung Ionic Balance Signaling Pathway,Molecular Mechanisms of Cancer,Phago…
hsa-miR-140-5p	miR-140-5p (and other miRNAs w/seed AGUGGUU)	-8675	TargetScan Mouse	High (predicted)	TNFAIP8L2	TNFAIP8L2	1,851	PI Metabolism
hsa-miR-141-3p	miR-141-3p (and other miRNAs w/seed AACACUG)	-10064	TargetScan Mouse	High (predicted)	HRH4	HRH4	1,371	BBSome Signaling Pathway,Breast Cancer Regulation by Stathmin1,Cellular Effects of Sildenafil (Viagra),Class A/1 (Rhodopsin-like receptors),CREB Signaling in Neurons,FAK Signaling,G alpha (i) signalling events,G-Protein Coupled Receptor Signaling,Granulocyte Adhesion and Diapedesis,Lung Ionic Balance Signaling Pathway,Molecular Mechanisms of Cancer,Phagosome Formation,S100 Family Signaling Pathwa…
hsa-miR-141-3p	miR-141-3p (and other miRNAs w/seed AACACUG)	-10064	TargetScan Mouse	High (predicted)	OLR1	OLR1	-2,321	Cell surface interactions at the vascular wall,Cyclophilin Signaling Pathway,Glycation Signaling Pathway,Neutrophil degranulation,Tuberculosis Latent Signaling Pathway
hsa-miR-141-3p	miR-141-3p (and other miRNAs w/seed AACACUG)	-10064	TargetScan Mouse,TargetScan Human	High (predicted),Moderate (predicted)	P2RY1	P2RY1	-1,630	BBSome Signaling Pathway,Breast Cancer Regulation by Stathmin1,Cellular Effects of Sildenafil (Viagra),Class A/1 (Rhodopsin-like receptors),CREB Signaling in Neurons,FAK Signaling,G alpha (q) signalling events,G-Protein Coupled Receptor Signaling,Gap Junction Signaling,Gustation Pathway,Lung Ionic Balance Signaling Pathway,Molecular Mechanisms of Cancer,Neurovascular Coupling Signaling Pathway,P2…
hsa-miR-141-3p	miR-141-3p (and other miRNAs w/seed AACACUG)	-10064	Ingenuity Expert Findings,TargetScan Human	Experimentally Observed,Moderate (predicted)	TNFAIP3	TNFAIP3	-3,434	CD40 Signaling,DDX58/IFIH1-mediated induction of interferon-alpha/beta,Deubiquitination,NF-κB Signaling,NLR signaling pathways,NOD1/2 Signaling Pathway,TNF signaling,TNFR1 Signaling,TNFR2 Signaling,Toll-like Receptor Signaling
hsa-miR-141-5p	miR-141-5p (and other miRNAs w/seed AUCUUCC)	-2620	TargetScan Mouse	High (predicted)	ADIPOR1	ADIPOR1	1,597	Hematoma Resolution Signaling Pathway,Integration of energy metabolism,PPARα/RXRα Activation,Type II Diabetes Mellitus Signaling
hsa-miR-141-5p	miR-141-5p (and other miRNAs w/seed AUCUUCC)	-2620	TargetScan Mouse,TargetScan Human	High (predicted),Moderate (predicted)	PTAFR	PTAFR	1,881	BBSome Signaling Pathway,Breast Cancer Regulation by Stathmin1,Cellular Effects of Sildenafil (Viagra),Class A/1 (Rhodopsin-like receptors),CREB Signaling in Neurons,FAK Signaling,G alpha (q) signalling events,G-Protein Coupled Receptor Signaling,Interferon gamma signaling,Interleukin-10 signaling,Lung Ionic Balance Signaling Pathway,Molecular Mechanisms of Cancer,Neutrophil degranulation,Phagoso…
hsa-miR-142-3p	miR-142-3p (and other miRNAs w/seed GUAGUGU)	-9530	TargetScan Mouse	High (predicted)	CSAD	CSAD	1,539	Sulfur amino acid metabolism,Taurine Biosynthesis
hsa-miR-142-3p	miR-142-3p (and other miRNAs w/seed GUAGUGU)	-9530	TargetScan Mouse,TargetScan Human	High (predicted),Moderate (predicted)	GAB1	GAB1	1,470	B Cell Receptor Signaling,Dilated Cardiomyopathy Signaling Pathway,Endothelin-1 Signaling,ERK5 Signaling,Fc Epsilon RI Signaling,FGF Signaling,GDNF Family Ligand-Receptor Interactions,HEY1 Signaling Pathway,HGF Signaling,IL-4 Signaling,Insulin Receptor Signaling,Molecular Mechanisms of Cancer,Neurotrophin/TRK Signaling,NGF Signaling,PI3K Cascade,PI3K/AKT Signaling,PIP3 activates AKT signaling,Reg…
hsa-miR-142-3p	miR-142-3p (and other miRNAs w/seed GUAGUGU)	-9530	TargetScan Mouse,TargetScan Human	High (predicted),Moderate (predicted)	SIK1	SIK1	-3,094	Circadian Clock,Sleep NREM Signaling Pathway
hsa-miR-142-3p	miR-142-3p (and other miRNAs w/seed GUAGUGU)	-9530	TargetScan Human	High (predicted)	TKTL2	TKTL2	-3,257	Pentose Phosphate Pathway,Pentose Phosphate Pathway (Non-oxidative Branch)
hsa-miR-142-5p	miR-142-5p (and other miRNAs w/seed AUAAAGU)	-4750	TargetScan Human	High (predicted)	ADAM20	ADAM20	2,253	Axonal Guidance Signaling,Fertilization
hsa-miR-142-5p	miR-142-5p (and other miRNAs w/seed AUAAAGU)	-4750	TargetScan Human	High (predicted)	TNFAIP6	TNFAIP6	3,346	Heparan Sulfate Biosynthesis,Heparan Sulfate Biosynthesis (Late Stages),IL-6 Signaling,Neutrophil degranulation,Triacylglycerol Degradation
hsa-miR-142-5p	miR-142-5p (and other miRNAs w/seed AUAAAGU)	-4750	TargetScan Mouse,TargetScan Human	High (predicted)	UBE2D1	UBE2D1	1,894	BAG2 Signaling Pathway,C-type lectin receptors (CLRs),Cell Cycle Checkpoints,Cellular response to hypoxia,Class I MHC mediated antigen processing and presentation,DDX58/IFIH1-mediated induction of interferon-alpha/beta,Deubiquitination,DNA Replication Pre-Initiation,E3 ubiquitin ligases ubiquitinate target proteins,Fc epsilon receptor (FCERI) signaling,Hypoxia Signaling in the Cardiovascular Syst…
hsa-miR-143-3p	miR-143-3p (and other miRNAs w/seed GAGAUGA)	-6278	TargetScan Human	High (predicted)	CD177	CD177	2,560	Cell surface interactions at the vascular wall,Formation of Fibrin Clot (Clotting Cascade),Neutrophil degranulation
hsa-miR-143-3p	miR-143-3p (and other miRNAs w/seed GAGAUGA)	-6278	TargetScan Human	High (predicted)	DHRS9	DHRS9	3,111	Ethanol Degradation II,Noradrenaline and Adrenaline Degradation,RAR Activation,Retinoate Biosynthesis I,Retinol Biosynthesis,Serotonin Degradation,Signaling by Retinoic Acid,The Visual Cycle,Visual phototransduction
hsa-miR-143-3p	miR-143-3p (and other miRNAs w/seed GAGAUGA)	-6278	TargetScan Mouse	High (predicted)	GYPC	GYPC	1,918	Cell surface interactions at the vascular wall
hsa-miR-143-3p	miR-143-3p (and other miRNAs w/seed GAGAUGA)	-6278	TargetScan Human	High (predicted)	IFIT3	IFIT3	4,120	Interferon alpha/beta signaling,Interferon Signaling,Role of Hypercytokinemia/hyperchemokinemia in the Pathogenesis of Influenza,Systemic Lupus Erythematosus in B Cell Signaling Pathway
hsa-miR-143-3p	miR-143-3p (and other miRNAs w/seed GAGAUGA)	-6278	TargetScan Mouse,TargetScan Human	High (predicted)	ITM2B	ITM2B	1,795	Amyloid fiber formation
hsa-miR-143-3p	miR-143-3p (and other miRNAs w/seed GAGAUGA)	-6278	TargetScan Human	High (predicted)	SELL	SELL	1,417	Agranulocyte Adhesion and Diapedesis,Cell surface interactions at the vascular wall,Granulocyte Adhesion and Diapedesis,Immunoregulatory interactions between a Lymphoid and a non-Lymphoid cell,Neutrophil degranulation
hsa-miR-144-3p	miR-144-3p (miRNAs w/seed ACAGUAU)	-5686	TargetScan Mouse,TargetScan Human	High (predicted)	DNAJC2	DNAJC2	-1,349	Aldosterone Signaling in Epithelial Cells,Cellular response to heat stress,Protein Ubiquitination Pathway
hsa-miR-144-3p	miR-144-3p (miRNAs w/seed ACAGUAU)	-5686	Ingenuity Expert Findings	Experimentally Observed	JUN	JUN	-3,552	14-3-3-mediated Signaling,4-1BB Signaling in T Lymphocytes,Activation of anterior HOX genes in hindbrain during early embryogenesis,Activation of IRF by Cytosolic Pattern Recognition Receptors,Activin Inhibin Signaling Pathway,Acute Phase Response Signaling,Agrin Interactions at Neuromuscular Junction,Androgen Signaling,Apelin Endothelial Signaling Pathway,April Mediated Signaling,Aryl Hydrocarbo…
hsa-miR-144-3p	miR-144-3p (miRNAs w/seed ACAGUAU)	-5686	TargetScan Mouse,TargetScan Human	High (predicted),Moderate (predicted)	MAPK6	MAPK6	-1,553	Activin Inhibin Signaling Pathway,Adrenomedullin signaling pathway,Apelin Adipocyte Signaling Pathway,Apelin Cardiomyocyte Signaling Pathway,CDK5 Signaling,Cellular Effects of Sildenafil (Viagra),CLEAR Signaling Pathway,Endocannabinoid Developing Neuron Pathway,Endocannabinoid Neuronal Synapse Pathway,Endothelin-1 Signaling,Glycation Signaling Pathway,Inhibition of ARE-Mediated mRNA Degradation P…
hsa-miR-144-3p	miR-144-3p (miRNAs w/seed ACAGUAU)	-5686	TargetScan Mouse	High (predicted)	PROK2	PROK2	3,598	Class A/1 (Rhodopsin-like receptors),G alpha (q) signalling events
hsa-miR-144-3p	miR-144-3p (miRNAs w/seed ACAGUAU)	-5686	TargetScan Human	High (predicted)	RGS14	RGS14	1,691	cAMP-mediated signaling,G alpha (i) signalling events,G-Protein Coupled Receptor Signaling,Gαi Signaling,Opioid Signaling Pathway
hsa-miR-144-3p	miR-144-3p (miRNAs w/seed ACAGUAU)	-5686	TargetScan Mouse,TargetScan Human	High (predicted)	TEK	TEK	3,250	Angiopoietin Signaling,Apelin Endothelial Signaling Pathway,Cell surface interactions at the vascular wall,IL-15 Production,IL-8 Signaling,RAF/MAP kinase cascade,Sperm Motility
hsa-miR-144-3p	miR-144-3p (miRNAs w/seed ACAGUAU)	-5686	TargetScan Mouse,TargetScan Human	High (predicted)	UBE2D1	UBE2D1	1,894	BAG2 Signaling Pathway,C-type lectin receptors (CLRs),Cell Cycle Checkpoints,Cellular response to hypoxia,Class I MHC mediated antigen processing and presentation,DDX58/IFIH1-mediated induction of interferon-alpha/beta,Deubiquitination,DNA Replication Pre-Initiation,E3 ubiquitin ligases ubiquitinate target proteins,Fc epsilon receptor (FCERI) signaling,Hypoxia Signaling in the Cardiovascular Syst…
hsa-miR-144-3p	miR-144-3p (miRNAs w/seed ACAGUAU)	-5686	TargetScan Human	High (predicted)	ZNF208	ZNF208	-3,047	Generic Transcription Pathway
hsa-miR-145-5p	miR-145-5p (and other miRNAs w/seed UCCAGUU)	-1747	Ingenuity Expert Findings	Experimentally Observed	CD274	CD274	2,669	CGAS-STING Signaling Pathway,Costimulation by the CD28 family,Folate Signaling Pathway,IL-27 Signaling Pathway,PD-1, PD-L1 cancer immunotherapy pathway,Signaling by ALK,T Cell Exhaustion Signaling Pathway,Th1 and Th2 Activation Pathway,Th1 Pathway,Tumor Microenvironment Pathway
hsa-miR-145-5p	miR-145-5p (and other miRNAs w/seed UCCAGUU)	-1747	Ingenuity Expert Findings	Experimentally Observed	F11R	F11R	1,665	Cell junction organization,Cell surface interactions at the vascular wall,Integrin cell surface interactions,Leukocyte Extravasation Signaling,RAR Activation,Sertoli Cell-Germ Cell Junction Signaling Pathway (Enhanced),Sertoli Cell-Sertoli Cell Junction Signaling,Signaling by TGF-beta Receptor Complex,Tight Junction Signaling
hsa-miR-145-5p	miR-145-5p (and other miRNAs w/seed UCCAGUU)	-1747	Ingenuity Expert Findings,TarBase,miRecords	Experimentally Observed	IRS1	IRS1	-1,542	AMPK Signaling,Apelin Liver Signaling Pathway,Autophagy,Cachexia Signaling Pathway,Cardiac Hypertrophy Signaling,GDNF Family Ligand-Receptor Interactions,Glycation Signaling Pathway,Growth hormone receptor signaling,Growth Hormone Signaling,IGF-1 Signaling,IL-4 Signaling,IL-9 Signaling,ILK Signaling,Insulin Receptor Signaling,Interleukin-7 signaling,Macrophage Alternative Activation Signaling Pat…
hsa-miR-145-5p	miR-145-5p (and other miRNAs w/seed UCCAGUU)	-1747	Ingenuity Expert Findings	Experimentally Observed	KLF4	KLF4	-1,412	Cerebral Malformation Signaling Pathway,Chronic Myeloid Leukemia Signaling,Eicosanoid Signaling,Folate Signaling Pathway,FOXO-mediated transcription of cell cycle genes,Hepatitis B Chronic Liver Pathogenesis Signaling Pathway,Human Embryonic Stem Cell Pluripotency,Macrophage Alternative Activation Signaling Pathway,Synthesis, secretion, and deacylation of Ghrelin,Transcriptional regulation of plu…
hsa-miR-145-5p	miR-145-5p (and other miRNAs w/seed UCCAGUU)	-1747	Ingenuity Expert Findings	Experimentally Observed	LAMP2	LAMP2	1,686	Autophagy,Chaperone Mediated Autophagy,Chaperone Mediated Autophagy Signaling Pathway,Microautophagy Signaling Pathway,Neutrophil degranulation,Phagosome Maturation,Response to elevated platelet cytosolic Ca2+
hsa-miR-145-5p	miR-145-5p (and other miRNAs w/seed UCCAGUU)	-1747	TargetScan Mouse,TargetScan Human	High (predicted),Moderate (predicted)	NTN4	NTN4	-1,995	Axonal Guidance Signaling,Extracellular matrix organization,Netrin-1 signaling
hsa-miR-145-5p	miR-145-5p (and other miRNAs w/seed UCCAGUU)	-1747	TargetScan Mouse	High (predicted)	PDCD1LG2	PDCD1LG2	3,787	Costimulation by the CD28 family,PD-1, PD-L1 cancer immunotherapy pathway,T Cell Exhaustion Signaling Pathway,Tumor Microenvironment Pathway
hsa-miR-145-5p	miR-145-5p (and other miRNAs w/seed UCCAGUU)	-1747	TargetScan Mouse,TargetScan Human	High (predicted),Moderate (predicted)	PMAIP1	PMAIP1	-1,385	Intrinsic Pathway for Apoptosis,Molecular Mechanisms of Cancer,MYC Mediated Apoptosis Signaling,p53 Signaling,Pulmonary Fibrosis Idiopathic Signaling Pathway,TP53 Regulates Transcription of Cell Death Genes
hsa-miR-146a-3p	miR-146a-3p (and other miRNAs w/seed CUCUGAA)	-3409	TargetScan Human	High (predicted)	ACOX1	ACOX1	1,946	LPS/IL-1 Mediated Inhibition of RXR Function,Peroxisomal lipid metabolism,Peroxisomal protein import,PPARα/RXRα Activation,Regulation of lipid metabolism by PPARalpha,TYSND1 cleaves peroxisomal proteins
hsa-miR-146a-3p	miR-146a-3p (and other miRNAs w/seed CUCUGAA)	-3409	TargetScan Human	High (predicted)	DUSP13	DUSP13B	3,119	3-phosphoinositide Biosynthesis,3-phosphoinositide Degradation,D-myo-inositol (1,4,5,6)-Tetrakisphosphate Biosynthesis,D-myo-inositol (3,4,5,6)-tetrakisphosphate Biosynthesis,D-myo-inositol-5-phosphate Metabolism,Superpathway of Inositol Phosphate Compounds
hsa-miR-146a-3p	miR-146a-3p (and other miRNAs w/seed CUCUGAA)	-3409	TargetScan Human	High (predicted)	G0S2	G0S2	-5,486	Regulation of lipid metabolism by PPARalpha
hsa-miR-146a-3p	miR-146a-3p (and other miRNAs w/seed CUCUGAA)	-3409	TargetScan Human	High (predicted)	PACSIN2	PACSIN2	1,334	Clathrin-mediated endocytosis
hsa-miR-146a-3p	miR-146a-3p (and other miRNAs w/seed CUCUGAA)	-3409	TargetScan Human	High (predicted)	TRIM69	TRIM69	1,975	Class I MHC mediated antigen processing and presentation,IL-27 Signaling Pathway,Zn Homeostasis Signaling Pathway
hsa-miR-146a-3p	miR-146a-3p (and other miRNAs w/seed CUCUGAA)	-3409	TargetScan Human	High (predicted)	ZNF721	ZNF721	-1,468	Generic Transcription Pathway
hsa-miR-146b-5p	miR-146a-5p (and other miRNAs w/seed GAGAACU)	-8785	miRecords	Experimentally Observed	BRCA1	BRCA1	1,454	ATM Signaling,Cell Cycle Checkpoints,Cell Cycle: G2/M DNA Damage Checkpoint Regulation,Deubiquitination,DNA damage-induced 14-3-3σ Signaling,DNA Double Strand Break Response,DNA Double-Strand Break Repair by Homologous Recombination,Endocannabinoid Developing Neuron Pathway,GADD45 Signaling,Glucocorticoid Receptor Signaling,HDR through Homologous Recombination (HRR) or Single Strand Annealing (SS…
hsa-miR-146b-5p	miR-146a-5p (and other miRNAs w/seed GAGAACU)	-8785	Ingenuity Expert Findings	Experimentally Observed	CCR3	CCR3	3,176	Agranulocyte Adhesion and Diapedesis,Atherosclerosis Signaling,BBSome Signaling Pathway,Breast Cancer Regulation by Stathmin1,CCR3 Signaling in Eosinophils,Cellular Effects of Sildenafil (Viagra),Chemokine Signaling,Class A/1 (Rhodopsin-like receptors),CREB Signaling in Neurons,FAK Signaling,G alpha (i) signalling events,G-Protein Coupled Receptor Signaling,Granulocyte Adhesion and Diapedesis,Lun…
hsa-miR-146b-5p	miR-146a-5p (and other miRNAs w/seed GAGAACU)	-8785	Ingenuity Expert Findings	Experimentally Observed	CXCL8	CXCL8	-5,546	Adrenergic Receptor Signaling Pathway (Enhanced),Agranulocyte Adhesion and Diapedesis,Airway Inflammation in Asthma,Airway Pathology in Chronic Obstructive Pulmonary Disease,ATF4 activates genes in response to endoplasmic reticulum stress,Atherosclerosis Signaling,Autism Signaling Pathway,Bladder Cancer Signaling,Cachexia Signaling Pathway,Cardiac Hypertrophy Signaling (Enhanced),CDX Gastrointest…
hsa-miR-146b-5p	miR-146a-5p (and other miRNAs w/seed GAGAACU)	-8785	miRecords	Experimentally Observed	CXCR4	CXCR4	-1,753	Activin Inhibin Signaling Pathway,Agranulocyte Adhesion and Diapedesis,Atherosclerosis Signaling,Axonal Guidance Signaling,Chemokine Signaling,Class A/1 (Rhodopsin-like receptors),CXCR4 Signaling,Cyclophilin Signaling Pathway,Ephrin B Signaling,Ephrin Receptor Signaling,FAT10 Cancer Signaling Pathway,Formation of definitive endoderm,G alpha (i) signalling events,Granulocyte Adhesion and Diapedesi…
hsa-miR-146b-5p	miR-146a-5p (and other miRNAs w/seed GAGAACU)	-8785	Ingenuity Expert Findings	Experimentally Observed	IL1R1	IL1R1	2,654	Activin Inhibin Signaling Pathway,Acute Phase Response Signaling,Agranulocyte Adhesion and Diapedesis,Cachexia Signaling Pathway,Cardiac Hypertrophy Signaling (Enhanced),FAK Signaling,Glucocorticoid Receptor Signaling,Granulocyte Adhesion and Diapedesis,Hepatic Cholestasis,Hepatic Fibrosis / Hepatic Stellate Cell Activation,Hepatic Fibrosis Signaling Pathway,HMGB1 Signaling,IL-1 Signaling,IL-10 S…
hsa-miR-146b-5p	miR-146a-5p (and other miRNAs w/seed GAGAACU)	-8785	Ingenuity Expert Findings	Experimentally Observed	IL1RAP	IL1RAP	1,750	Activin Inhibin Signaling Pathway,Acute Phase Response Signaling,Cachexia Signaling Pathway,Granulocyte Adhesion and Diapedesis,Hepatic Cholestasis,Hepatic Fibrosis / Hepatic Stellate Cell Activation,Hepatic Fibrosis Signaling Pathway,IL-1 Signaling,IL-10 Signaling,IL-27 Signaling Pathway,IL-33 Signaling Pathway,IL-6 Signaling,Interleukin-1 family signaling,Irritable Bowel Syndrome Signaling Path…
hsa-miR-146b-5p	miR-146a-5p (and other miRNAs w/seed GAGAACU)	-8785	Ingenuity Expert Findings	Experimentally Observed	LTF	LTF	-2,491	Amyloid fiber formation,Antimicrobial peptides,Hematoma Resolution Signaling Pathway,Neutrophil degranulation,Neutrophil Extracellular Trap Signaling Pathway
hsa-miR-146b-5p	miR-146a-5p (and other miRNAs w/seed GAGAACU)	-8785	Ingenuity Expert Findings	Experimentally Observed	PGLYRP1	PGLYRP1	2,250	Antimicrobial peptides,Neutrophil degranulation
hsa-miR-146b-5p	miR-146a-5p (and other miRNAs w/seed GAGAACU)	-8785	TargetScan Human	High (predicted)	PMAIP1	PMAIP1	-1,385	Intrinsic Pathway for Apoptosis,Molecular Mechanisms of Cancer,MYC Mediated Apoptosis Signaling,p53 Signaling,Pulmonary Fibrosis Idiopathic Signaling Pathway,TP53 Regulates Transcription of Cell Death Genes
hsa-miR-146b-5p	miR-146a-5p (and other miRNAs w/seed GAGAACU)	-8785	Ingenuity Expert Findings	Experimentally Observed	PTAFR	PTAFR	1,881	BBSome Signaling Pathway,Breast Cancer Regulation by Stathmin1,Cellular Effects of Sildenafil (Viagra),Class A/1 (Rhodopsin-like receptors),CREB Signaling in Neurons,FAK Signaling,G alpha (q) signalling events,G-Protein Coupled Receptor Signaling,Interferon gamma signaling,Interleukin-10 signaling,Lung Ionic Balance Signaling Pathway,Molecular Mechanisms of Cancer,Neutrophil degranulation,Phagoso…
hsa-miR-146b-5p	miR-146a-5p (and other miRNAs w/seed GAGAACU)	-8785	Ingenuity Expert Findings	Experimentally Observed	RNASEL	RNASEL	1,854	Interferon alpha/beta signaling,OAS antiviral response,Role of Pattern Recognition Receptors in Recognition of Bacteria and Viruses
hsa-miR-146b-5p	miR-146a-5p (and other miRNAs w/seed GAGAACU)	-8785	TargetScan Mouse	High (predicted)	SLC38A5	SLC38A5	1,352	Glutaminergic Receptor Signaling Pathway (Enhanced),Transport of inorganic cations/anions and amino acids/oligopeptides
hsa-miR-146b-5p	miR-146a-5p (and other miRNAs w/seed GAGAACU)	-8785	TargetScan Mouse	High (predicted)	STARD4	STARD4	-1,516	Metabolism of steroid hormones
hsa-miR-146b-5p	miR-146a-5p (and other miRNAs w/seed GAGAACU)	-8785	Ingenuity Expert Findings	Experimentally Observed	TLR1	TLR1	1,379	Activin Inhibin Signaling Pathway,Altered T Cell and B Cell Signaling in Rheumatoid Arthritis,Class I MHC mediated antigen processing and presentation,CLEAR Signaling Pathway,Colorectal Cancer Metastasis Signaling,Communication between Innate and Adaptive Immune Cells,Defensins,IL-27 Signaling Pathway,Irritable Bowel Syndrome Signaling Pathway,ISGylation Signaling Pathway,Multiple Sclerosis Signa…
hsa-miR-146b-5p	miR-146a-5p (and other miRNAs w/seed GAGAACU)	-8785	Ingenuity Expert Findings	Experimentally Observed	TLR10	TLR10	1,491	Activin Inhibin Signaling Pathway,Altered T Cell and B Cell Signaling in Rheumatoid Arthritis,CLEAR Signaling Pathway,Colorectal Cancer Metastasis Signaling,Communication between Innate and Adaptive Immune Cells,IL-27 Signaling Pathway,Irritable Bowel Syndrome Signaling Pathway,ISGylation Signaling Pathway,Multiple Sclerosis Signaling Pathway,MyD88 cascade initiated on plasma membrane,NAFLD Signa…
hsa-miR-146b-5p	miR-146a-5p (and other miRNAs w/seed GAGAACU)	-8785	TargetScan Human	High (predicted)	ZNF208	ZNF208	-3,047	Generic Transcription Pathway
hsa-miR-147b-3p	miR-147 (and other miRNAs w/seed UGUGCGG)	-3716	TargetScan Human	High (predicted)	CASP5	CASP5	2,139	Acetylcholine Receptor Signaling Pathway,Cachexia Signaling Pathway,DNA damage-induced 14-3-3σ Signaling,Endocannabinoid Cancer Inhibition Pathway,Endothelin-1 Signaling,Huntington's Disease Signaling,IL-33 Signaling Pathway,Inflammasome pathway,Neutrophil Extracellular Trap Signaling Pathway,Osteoarthritis Pathway,Oxytocin in Brain Signaling Pathway,Pyroptosis,Pyroptosis Signaling Pathway,Role o…
hsa-miR-147b-3p	miR-147 (and other miRNAs w/seed UGUGCGG)	-3716	TargetScan Mouse	High (predicted)	PGAM2	PGAM2	1,650	Gluconeogenesis I,Glucose metabolism,Glycolysis I,Rapoport-Luebering Glycolytic Shunt,Sirtuin Signaling Pathway
hsa-miR-147b-3p	miR-147 (and other miRNAs w/seed UGUGCGG)	-3716	TargetScan Human	High (predicted)	RPS29	RPS29	-1,488	Coronavirus Pathogenesis Pathway,Coronavirus Replication Pathway,EIF2 Signaling,Eukaryotic Translation Elongation,Eukaryotic Translation Initiation,Eukaryotic Translation Termination,Major pathway of rRNA processing in the nucleolus and cytosol,mTOR Signaling,Nonsense-Mediated Decay (NMD),Regulation of eIF4 and p70S6K Signaling,Response of EIF2AK4 (GCN2) to amino acid deficiency,Ribosomal Quality…
hsa-miR-148b-3p	miR-148a-3p (and other miRNAs w/seed CAGUGCA)	-5893	TargetScan Mouse,TargetScan Human	High (predicted),Moderate (predicted)	ABCA1	ABCA1	2,003	Cyclophilin Signaling Pathway,Ferroptosis Signaling Pathway,LPS/IL-1 Mediated Inhibition of RXR Function,LXR/RXR Activation,Macrophage Alternative Activation Signaling Pathway,NR1H2 and NR1H3-mediated signaling,Plasma lipoprotein assembly, remodeling, and clearance,PPARα/RXRα Activation,Regulation of lipid metabolism by PPARalpha,Sirtuin Signaling Pathway,UFMylation Signaling Pathway
hsa-miR-148b-3p	miR-148a-3p (and other miRNAs w/seed CAGUGCA)	-5893	TargetScan Mouse,TargetScan Human	High (predicted),Moderate (predicted)	CEBPE	CEBPE	2,002	Role of Chondrocytes in Rheumatoid Arthritis Signaling Pathway,Role of Macrophages, Fibroblasts and Endothelial Cells in Rheumatoid Arthritis,Transcriptional regulation of granulopoiesis,Unfolded protein response
hsa-miR-148b-3p	miR-148a-3p (and other miRNAs w/seed CAGUGCA)	-5893	TargetScan Mouse,TargetScan Human	High (predicted),Moderate (predicted)	CSF1	CSF1	1,476	Altered T Cell and B Cell Signaling in Rheumatoid Arthritis,Atherosclerosis Signaling,Glycation Signaling Pathway,Hematopoiesis from Multipotent Stem Cells,Hematopoiesis from Pluripotent Stem Cells,Hepatic Fibrosis / Hepatic Stellate Cell Activation,Interleukin-10 signaling,Macrophage Alternative Activation Signaling Pathway,Macropinocytosis Signaling,MSP-RON Signaling Pathway,Other interleukin s…
hsa-miR-148b-3p	miR-148a-3p (and other miRNAs w/seed CAGUGCA)	-5893	TargetScan Mouse,TargetScan Human	High (predicted)	DOCK6	DOCK6	1,358	Factors involved in megakaryocyte development and platelet production,RHO GTPase cycle
hsa-miR-148b-3p	miR-148a-3p (and other miRNAs w/seed CAGUGCA)	-5893	TargetScan Mouse,Ingenuity Expert Findings,TargetScan Human	Experimentally Observed,Moderate (predicted)	DUSP1	DUSP1	-1,683	3-phosphoinositide Biosynthesis,3-phosphoinositide Degradation,Aldosterone Signaling in Epithelial Cells,cAMP-mediated signaling,D-myo-inositol (1,4,5,6)-Tetrakisphosphate Biosynthesis,D-myo-inositol (3,4,5,6)-tetrakisphosphate Biosynthesis,D-myo-inositol-5-phosphate Metabolism,ERK/MAPK Signaling,G-Protein Coupled Receptor Signaling,Glucocorticoid Receptor Signaling,Hematoma Resolution Signaling …
hsa-miR-148b-3p	miR-148a-3p (and other miRNAs w/seed CAGUGCA)	-5893	TargetScan Human	High (predicted)	EMP1	EMP1	-1,719	Epithelial Membrane Protein Signaling Pathway,Ferroptosis Signaling Pathway
hsa-miR-148b-3p	miR-148a-3p (and other miRNAs w/seed CAGUGCA)	-5893	TargetScan Mouse,TargetScan Human	High (predicted)	ERRFI1	ERRFI1	-2,341	Neuregulin Signaling
hsa-miR-148b-3p	miR-148a-3p (and other miRNAs w/seed CAGUGCA)	-5893	TargetScan Mouse,TargetScan Human	High (predicted),Moderate (predicted)	HECW2	HECW2	2,809	Class I MHC mediated antigen processing and presentation
hsa-miR-148b-3p	miR-148a-3p (and other miRNAs w/seed CAGUGCA)	-5893	TargetScan Human	High (predicted)	HLA-C	HLA-C	1,614	Allograft Rejection Signaling,Antigen Presentation Pathway,Autism Signaling Pathway,Autoimmune Thyroid Disease Signaling,Caveolar-mediated Endocytosis Signaling,CDC42 Signaling,Class I MHC mediated antigen processing and presentation,Communication between Innate and Adaptive Immune Cells,Crosstalk between Dendritic Cells and Natural Killer Cells,CTLA4 Signaling in Cytotoxic T Lymphocytes,Cyclophi…
hsa-miR-148b-3p	miR-148a-3p (and other miRNAs w/seed CAGUGCA)	-5893	TargetScan Mouse,TargetScan Human	High (predicted)	INHBB	INHBB	2,733	Activin Inhibin Signaling Pathway,Cachexia Signaling Pathway,Peptide hormone biosynthesis,Signaling by Activin,TGF-β Signaling
hsa-miR-148b-3p	miR-148a-3p (and other miRNAs w/seed CAGUGCA)	-5893	TargetScan Mouse,TargetScan Human	High (predicted),Moderate (predicted)	JMY	JMY	-1,460	p53 Signaling,Regulation of TP53 Activity through Methylation
hsa-miR-148b-3p	miR-148a-3p (and other miRNAs w/seed CAGUGCA)	-5893	TargetScan Mouse,TargetScan Human	High (predicted),Moderate (predicted)	MAFB	MAFB	-1,939	Activation of anterior HOX genes in hindbrain during early embryogenesis,IL-10 Signaling
hsa-miR-148b-3p	miR-148a-3p (and other miRNAs w/seed CAGUGCA)	-5893	TargetScan Mouse,TargetScan Human	High (predicted)	MXD1	MXD1	2,650	Activin Inhibin Signaling Pathway,Polyamine Regulation in Colon Cancer,VDR/RXR Activation
hsa-miR-148b-3p	miR-148a-3p (and other miRNAs w/seed CAGUGCA)	-5893	TargetScan Mouse	High (predicted)	P2RY13	P2RY13	2,945	BBSome Signaling Pathway,Breast Cancer Regulation by Stathmin1,cAMP-mediated signaling,Cellular Effects of Sildenafil (Viagra),Class A/1 (Rhodopsin-like receptors),CREB Signaling in Neurons,FAK Signaling,G alpha (i) signalling events,G-Protein Coupled Receptor Signaling,Gap Junction Signaling,Gustation Pathway,Gαi Signaling,Lung Ionic Balance Signaling Pathway,Molecular Mechanisms of Cancer,Phago…
hsa-miR-148b-3p	miR-148a-3p (and other miRNAs w/seed CAGUGCA)	-5893	TargetScan Mouse	High (predicted)	RIGI	RIGI	1,366	Activation of IRF by Cytosolic Pattern Recognition Receptors,Coronavirus Pathogenesis Pathway,DDX58/IFIH1-mediated induction of interferon-alpha/beta,Deubiquitination,Hepatitis B Chronic Liver Pathogenesis Signaling Pathway,IL-12 Signaling and Production in Macrophages,ISG15 antiviral mechanism,ISGylation Signaling Pathway,NOD1/2 Signaling Pathway,OAS antiviral response,Pathogen Induced Cytokine …
hsa-miR-148b-3p	miR-148a-3p (and other miRNAs w/seed CAGUGCA)	-5893	TargetScan Human,miRecords	Experimentally Observed,High (predicted)	RPS6KA5	RPS6KA5	1,559	Bladder Cancer Signaling,C-type lectin receptors (CLRs),Cardiac Hypertrophy Signaling (Enhanced),Circadian Rhythm Signaling,CNTF Signaling,ERK/MAPK Signaling,ERK5 Signaling,FGF Signaling,FLT3 Signaling in Hematopoietic Progenitor Cells,Glucocorticoid Receptor Signaling,Growth Hormone Signaling,Histone Modification Signaling Pathway,ILK Signaling,Insulin Secretion Signaling Pathway,L1CAM interacti…
hsa-miR-148b-3p	miR-148a-3p (and other miRNAs w/seed CAGUGCA)	-5893	TargetScan Mouse	High (predicted)	S100A11	S100A11	1,754	Neutrophil degranulation,S100 Family Signaling Pathway
hsa-miR-148b-3p	miR-148a-3p (and other miRNAs w/seed CAGUGCA)	-5893	TargetScan Human	High (predicted)	SIGLEC8	SIGLEC8	8,582	Immunoregulatory interactions between a Lymphoid and a non-Lymphoid cell
hsa-miR-148b-3p	miR-148a-3p (and other miRNAs w/seed CAGUGCA)	-5893	TargetScan Mouse,TargetScan Human	High (predicted)	SNX27	SNX27	1,368	Protein Sorting Signaling Pathway
hsa-miR-148b-3p	miR-148a-3p (and other miRNAs w/seed CAGUGCA)	-5893	TargetScan Mouse,TargetScan Human	High (predicted)	STX3	STX3	2,577	BBSome Signaling Pathway,Other interleukin signaling
hsa-miR-148b-3p	miR-148a-3p (and other miRNAs w/seed CAGUGCA)	-5893	TargetScan Mouse,TargetScan Human	High (predicted)	TGFA	TGFA	2,496	Autophagy,Breast Cancer Regulation by Stathmin1,Cargo concentration in the ER,Cargo recognition for clathrin-mediated endocytosis,Cilia Biogenesis Signaling Pathway,Clathrin-mediated endocytosis,CLEAR Signaling Pathway,COPII-mediated vesicle transport,CREB Signaling in Neurons,Docosahexaenoic Acid (DHA) Signaling,Ephrin A Signaling,ERBB Signaling,ESR-mediated signaling,Extra-nuclear estrogen sign…
hsa-miR-148b-3p	miR-148a-3p (and other miRNAs w/seed CAGUGCA)	-5893	TargetScan Mouse	High (predicted)	TMOD1	TMOD1	1,913	Striated Muscle Contraction
hsa-miR-148b-3p	miR-148a-3p (and other miRNAs w/seed CAGUGCA)	-5893	TargetScan Mouse,TargetScan Human	High (predicted)	UBE2D1	UBE2D1	1,894	BAG2 Signaling Pathway,C-type lectin receptors (CLRs),Cell Cycle Checkpoints,Cellular response to hypoxia,Class I MHC mediated antigen processing and presentation,DDX58/IFIH1-mediated induction of interferon-alpha/beta,Deubiquitination,DNA Replication Pre-Initiation,E3 ubiquitin ligases ubiquitinate target proteins,Fc epsilon receptor (FCERI) signaling,Hypoxia Signaling in the Cardiovascular Syst…
hsa-miR-148b-3p	miR-148a-3p (and other miRNAs w/seed CAGUGCA)	-5893	TargetScan Mouse,TargetScan Human	High (predicted),Moderate (predicted)	YPEL3	YPEL3	1,988	Senescence Pathway
hsa-miR-148b-5p	miR-148b-5p (and other miRNAs w/seed AGUUCUG)	-3176	TargetScan Human	High (predicted)	FCGR3B	FCGR3B	5,438	Dendritic Cell Maturation,IL-12 Signaling and Production in Macrophages,Natural Killer Cell Signaling,Neutrophil degranulation,Neutrophil Extracellular Trap Signaling Pathway,Parkinson's Signaling Pathway,Phagosome Formation,Post-translational modification: synthesis of GPI-anchored proteins,Role of NFAT in Regulation of the Immune Response,Role of Osteoclasts in Rheumatoid Arthritis Signaling Pa…
hsa-miR-148b-5p	miR-148b-5p (and other miRNAs w/seed AGUUCUG)	-3176	TargetScan Human	High (predicted)	IFI6	IFI6	2,356	Interferon alpha/beta signaling,Interferon Signaling
hsa-miR-6785-5p	miR-149-3p (and other miRNAs w/seed GGGAGGG)	3884	TargetScan Human	High (predicted)	ALOX15	ALOX15	6,492	Arachidonic acid metabolism,Atherosclerosis Signaling,Chronic Myeloid Leukemia Signaling,Docosahexaenoic Acid (DHA) Signaling,Eicosanoid Signaling,Ferroptosis Signaling Pathway,IL-12 Signaling and Production in Macrophages,IL-13 Signaling Pathway,IL-4 Signaling,Interleukin-4 and Interleukin-13 signaling,Macrophage Alternative Activation Signaling Pathway,Polyamine Regulation in Colon Cancer
hsa-miR-6785-5p	miR-149-3p (and other miRNAs w/seed GGGAGGG)	3884	TargetScan Human	High (predicted)	ALPL	ALPL	4,629	3-phosphoinositide Biosynthesis,3-phosphoinositide Degradation,Bone Mineralization Signaling Pathway,D-myo-inositol (1,4,5,6)-Tetrakisphosphate Biosynthesis,D-myo-inositol (3,4,5,6)-tetrakisphosphate Biosynthesis,D-myo-inositol-5-phosphate Metabolism,ID3 Signaling Pathway,Osteoarthritis Pathway,Post-translational modification: synthesis of GPI-anchored proteins,Role of Osteoblasts in Rheumatoid A…
hsa-miR-6785-5p	miR-149-3p (and other miRNAs w/seed GGGAGGG)	3884	TargetScan Human	High (predicted)	CDC42	CDC42	1,370	Actin Cytoskeleton Signaling,Actin Nucleation by ARP-WASP Complex,Agrin Interactions at Neuromuscular Junction,Axonal Guidance Signaling,B Cell Receptor Signaling,Cardiac Hypertrophy Signaling,CD28 Signaling in T Helper Cells,CDC42 Signaling,Cerebral Malformation Signaling Pathway,Cholecystokinin/Gastrin-mediated Signaling,Clathrin-mediated Endocytosis Signaling,Colorectal Cancer Metastasis Signa…
hsa-miR-6785-5p	miR-149-3p (and other miRNAs w/seed GGGAGGG)	3884	TargetScan Human	High (predicted)	CDKN1A	CDKN1A	-2,088	Activin Inhibin Signaling Pathway,AMPK Signaling,Antiproliferative Role of Somatostatin Receptor 2,Aryl Hydrocarbon Receptor Signaling,ATM Signaling,BAG2 Signaling Pathway,BEX2 Signaling Pathway,Bladder Cancer Signaling,Cell Cycle Checkpoints,Cell Cycle: G1/S Checkpoint Regulation,Cell Cycle: G2/M DNA Damage Checkpoint Regulation,Cerebral Malformation Signaling Pathway,CGAS-STING Signaling Pathwa…
hsa-miR-6785-5p	miR-149-3p (and other miRNAs w/seed GGGAGGG)	3884	TargetScan Human	High (predicted)	CLDN9	CLDN9	5,219	Agranulocyte Adhesion and Diapedesis,Cell junction organization,Granulocyte Adhesion and Diapedesis,Leukocyte Extravasation Signaling,Sertoli Cell-Germ Cell Junction Signaling Pathway (Enhanced),Sertoli Cell-Sertoli Cell Junction Signaling,Tight Junction Signaling
hsa-miR-6785-5p	miR-149-3p (and other miRNAs w/seed GGGAGGG)	3884	TargetScan Human	High (predicted)	CSAD	CSAD	1,539	Sulfur amino acid metabolism,Taurine Biosynthesis
hsa-miR-6785-5p	miR-149-3p (and other miRNAs w/seed GGGAGGG)	3884	TargetScan Human	High (predicted)	CSF3R	CSF3R	3,366	Acute Myeloid Leukemia Signaling,Granulocyte Adhesion and Diapedesis,Other interleukin signaling,Signaling by CSF3 (G-CSF),Transcriptional regulation of granulopoiesis
hsa-miR-6785-5p	miR-149-3p (and other miRNAs w/seed GGGAGGG)	3884	TargetScan Human	High (predicted)	DMTN	DMTN	1,615	Miscellaneous transport and binding events
hsa-miR-6785-5p	miR-149-3p (and other miRNAs w/seed GGGAGGG)	3884	TargetScan Human	High (predicted)	DUSP2	DUSP2	-3,433	3-phosphoinositide Biosynthesis,3-phosphoinositide Degradation,D-myo-inositol (1,4,5,6)-Tetrakisphosphate Biosynthesis,D-myo-inositol (3,4,5,6)-tetrakisphosphate Biosynthesis,D-myo-inositol-5-phosphate Metabolism,ERK/MAPK Signaling,Protein Kinase A Signaling,RAF-independent MAPK1/3 activation,RAF/MAP kinase cascade,Superpathway of Inositol Phosphate Compounds
hsa-miR-6785-5p	miR-149-3p (and other miRNAs w/seed GGGAGGG)	3884	TargetScan Human	High (predicted)	ENTPD2	ENTPD2	5,822	Gustation Pathway,Neurovascular Coupling Signaling Pathway,Nucleotide catabolism,Pyrimidine Ribonucleotides De Novo Biosynthesis,Pyrimidine Ribonucleotides Interconversion
hsa-miR-6785-5p	miR-149-3p (and other miRNAs w/seed GGGAGGG)	3884	TargetScan Human	High (predicted)	ESPN	ESPN	2,377	Sensory processing of sound by inner hair cells of the cochlea,Sensory processing of sound by outer hair cells of the cochlea
hsa-miR-6785-5p	miR-149-3p (and other miRNAs w/seed GGGAGGG)	3884	TargetScan Human	High (predicted)	FKBP8	FKBP8	2,198	Deubiquitination
hsa-miR-6785-5p	miR-149-3p (and other miRNAs w/seed GGGAGGG)	3884	TargetScan Human	High (predicted)	FOSB	FOSB	-4,163	ABRA Signaling Pathway,Activin Inhibin Signaling Pathway,CDK5 Signaling,ESR-mediated signaling,NGF-stimulated transcription,Opioid Signaling Pathway,Sertoli Cell-Germ Cell Junction Signaling Pathway (Enhanced)
hsa-miR-6785-5p	miR-149-3p (and other miRNAs w/seed GGGAGGG)	3884	TargetScan Human	High (predicted)	FOSL1	FOSL1	-2,668	Activin Inhibin Signaling Pathway,ERK5 Signaling,NGF-stimulated transcription,NRF2-mediated Oxidative Stress Response,Sertoli Cell-Germ Cell Junction Signaling Pathway (Enhanced),Warburg Effect Signaling Pathway
hsa-miR-6785-5p	miR-149-3p (and other miRNAs w/seed GGGAGGG)	3884	TargetScan Human	High (predicted)	H2BC18	H2BC18	4,058	Chromatin organization,Deubiquitination
hsa-miR-6785-5p	miR-149-3p (and other miRNAs w/seed GGGAGGG)	3884	TargetScan Human	High (predicted)	KCNE5	KCNE5	1,413	Cardiac conduction
hsa-miR-6785-5p	miR-149-3p (and other miRNAs w/seed GGGAGGG)	3884	TargetScan Human	High (predicted)	KDM6B	KDM6B	1,976	Chromatin modifications during the maternal to zygotic transition (MZT),Chromatin organization,Histone Modification Signaling Pathway,Macrophage Alternative Activation Signaling Pathway,Oxidative Stress Induced Senescence
hsa-miR-6785-5p	miR-149-3p (and other miRNAs w/seed GGGAGGG)	3884	TargetScan Human	High (predicted)	KLF1	KLF1	2,385	IL-12 Signaling and Production in Macrophages,UFMylation Signaling Pathway
hsa-miR-6785-5p	miR-149-3p (and other miRNAs w/seed GGGAGGG)	3884	TargetScan Human	High (predicted)	KLHL21	KLHL21	1,455	Class I MHC mediated antigen processing and presentation,Neddylation
hsa-miR-6785-5p	miR-149-3p (and other miRNAs w/seed GGGAGGG)	3884	TargetScan Human	High (predicted)	LILRA6	LILRA6	1,919	Immunoregulatory interactions between a Lymphoid and a non-Lymphoid cell
hsa-miR-6785-5p	miR-149-3p (and other miRNAs w/seed GGGAGGG)	3884	TargetScan Human	High (predicted)	LRP10	LRP10	1,868	Retinoid metabolism and transport
hsa-miR-6785-5p	miR-149-3p (and other miRNAs w/seed GGGAGGG)	3884	TargetScan Human	High (predicted)	MADCAM1	MADCAM1	2,466	Agranulocyte Adhesion and Diapedesis,Immunoregulatory interactions between a Lymphoid and a non-Lymphoid cell,Integrin cell surface interactions
hsa-miR-6785-5p	miR-149-3p (and other miRNAs w/seed GGGAGGG)	3884	TargetScan Human	High (predicted)	MAPK13	MAPK13	1,688	4-1BB Signaling in T Lymphocytes,Activin Inhibin Signaling Pathway,Acute Phase Response Signaling,Adrenomedullin signaling pathway,AMPK Signaling,Amyloid Processing,Antioxidant Action of Vitamin C,Apelin Adipocyte Signaling Pathway,Apelin Cardiomyocyte Signaling Pathway,April Mediated Signaling,ATM Signaling,B Cell Activating Factor Signaling,B Cell Receptor Signaling,BBSome Signaling Pathway,BMP…
hsa-miR-6785-5p	miR-149-3p (and other miRNAs w/seed GGGAGGG)	3884	TargetScan Human	High (predicted)	NFAM1	NFAM1	1,980	Neutrophil degranulation
hsa-miR-6785-5p	miR-149-3p (and other miRNAs w/seed GGGAGGG)	3884	TargetScan Human	High (predicted)	NR6A1	NR6A1	1,677	Generic Transcription Pathway,POU5F1 (OCT4), SOX2, NANOG activate genes related to proliferation,Role of OCT4 in Mammalian Embryonic Stem Cell Pluripotency
hsa-miR-6785-5p	miR-149-3p (and other miRNAs w/seed GGGAGGG)	3884	TargetScan Human	High (predicted)	NT5C1A	NT5C1A	-3,513	Adenosine Nucleotides Degradation II,Guanosine Nucleotides Degradation III,NAD Salvage Pathway II,Nucleotide catabolism,Purine Nucleotides Degradation II (Aerobic),Urate Biosynthesis/Inosine 5'-phosphate Degradation
hsa-miR-6785-5p	miR-149-3p (and other miRNAs w/seed GGGAGGG)	3884	TargetScan Human	High (predicted)	P2RX1	P2RX1	1,329	Gustation Pathway,Neurovascular Coupling Signaling Pathway,Neutrophil degranulation,Platelet homeostasis
hsa-miR-6785-5p	miR-149-3p (and other miRNAs w/seed GGGAGGG)	3884	TargetScan Human	High (predicted)	PGLYRP1	PGLYRP1	2,250	Antimicrobial peptides,Neutrophil degranulation
hsa-miR-6785-5p	miR-149-3p (and other miRNAs w/seed GGGAGGG)	3884	TargetScan Human	High (predicted)	PHC2	PHC2	1,807	Oxidative Stress Induced Senescence,PTEN Regulation,SUMOylation of chromatin organization proteins,SUMOylation of DNA damage response and repair proteins,SUMOylation of DNA methylation proteins,SUMOylation of RNA binding proteins,SUMOylation of transcription cofactors,Transcriptional regulation by RUNX1
hsa-miR-6785-5p	miR-149-3p (and other miRNAs w/seed GGGAGGG)	3884	TargetScan Human	High (predicted)	PIK3R6	PIK3R6	1,358	14-3-3-mediated Signaling,3-phosphoinositide Biosynthesis,Abacavir ADME,Acetylcholine Receptor Signaling Pathway,Actin Cytoskeleton Signaling,Activin Inhibin Signaling Pathway,Acute Myeloid Leukemia Signaling,Adrenomedullin signaling pathway,Aldosterone Signaling in Epithelial Cells,AMPK Signaling,Amyotrophic Lateral Sclerosis Signaling,Angiopoietin Signaling,Antiproliferative Role of Somatostati…
hsa-miR-6785-5p	miR-149-3p (and other miRNAs w/seed GGGAGGG)	3884	TargetScan Human	High (predicted)	PLPPR2	PLPPR2	1,695	Class A/1 (Rhodopsin-like receptors),Triacylglycerol Biosynthesis
hsa-miR-6785-5p	miR-149-3p (and other miRNAs w/seed GGGAGGG)	3884	TargetScan Human	High (predicted)	PRSS33	PRSS33	5,719	IL-33 Signaling Pathway,Neuroprotective Role of THOP1 in Alzheimer's Disease
hsa-miR-6785-5p	miR-149-3p (and other miRNAs w/seed GGGAGGG)	3884	TargetScan Human	High (predicted)	RAB30	RAB30	-1,330	Intra-Golgi and retrograde Golgi-to-ER traffic,RAB geranylgeranylation
hsa-miR-6785-5p	miR-149-3p (and other miRNAs w/seed GGGAGGG)	3884	TargetScan Human	High (predicted)	RAB36	RAB36	2,012	Intra-Golgi and retrograde Golgi-to-ER traffic,RAB geranylgeranylation
hsa-miR-6785-5p	miR-149-3p (and other miRNAs w/seed GGGAGGG)	3884	TargetScan Human	High (predicted)	RAB3IL1	RAB3IL1	2,219	RAB GEFs exchange GTP for GDP on RABs
hsa-miR-6785-5p	miR-149-3p (and other miRNAs w/seed GGGAGGG)	3884	TargetScan Human	High (predicted)	SBNO2	SBNO2	1,452	MSP-RON Signaling in Macrophages Pathway
hsa-miR-6785-5p	miR-149-3p (and other miRNAs w/seed GGGAGGG)	3884	TargetScan Human	High (predicted)	SEPTIN5	SEPTIN5	3,418	Parkinson's Signaling Pathway,RHOA Signaling,Signaling by Rho Family GTPases
hsa-miR-6785-5p	miR-149-3p (and other miRNAs w/seed GGGAGGG)	3884	TargetScan Human	High (predicted)	SIRPB1	SIRPB1	1,817	DAP12 interactions,Neutrophil degranulation,Signal regulatory protein family interactions
hsa-miR-6785-5p	miR-149-3p (and other miRNAs w/seed GGGAGGG)	3884	TargetScan Human	High (predicted)	SLC7A5	SLC7A5	-1,402	Autophagy,Cell surface interactions at the vascular wall,NAD Signaling Pathway,Transport of inorganic cations/anions and amino acids/oligopeptides,Tryptophan catabolism
hsa-miR-6785-5p	miR-149-3p (and other miRNAs w/seed GGGAGGG)	3884	TargetScan Human	High (predicted)	SOCS3	SOCS3	-1,739	3-phosphoinositide Biosynthesis,3-phosphoinositide Degradation,Acute Phase Response Signaling,Cachexia Signaling Pathway,Class I MHC mediated antigen processing and presentation,D-myo-inositol (1,4,5,6)-Tetrakisphosphate Biosynthesis,D-myo-inositol (3,4,5,6)-tetrakisphosphate Biosynthesis,D-myo-inositol-5-phosphate Metabolism,FAK Signaling,FXR/RXR Activation,Growth hormone receptor signaling,Grow…
hsa-miR-6785-5p	miR-149-3p (and other miRNAs w/seed GGGAGGG)	3884	TargetScan Human	High (predicted)	SSH3	SSH3	1,694	3-phosphoinositide Biosynthesis,3-phosphoinositide Degradation,Actin Cytoskeleton Signaling,D-myo-inositol (1,4,5,6)-Tetrakisphosphate Biosynthesis,D-myo-inositol (3,4,5,6)-tetrakisphosphate Biosynthesis,D-myo-inositol-5-phosphate Metabolism,Superpathway of Inositol Phosphate Compounds
hsa-miR-6785-5p	miR-149-3p (and other miRNAs w/seed GGGAGGG)	3884	TargetScan Human	High (predicted)	STK40	STK40	1,600	Abacavir ADME,Beta-catenin independent WNT signaling,Costimulation by the CD28 family,GPER1 signaling,Hedgehog 'on' state,KEAP1-NFE2L2 pathway,p75 NTR receptor-mediated signalling,Ribavirin ADME,Signaling by NOTCH4
hsa-miR-6785-5p	miR-149-3p (and other miRNAs w/seed GGGAGGG)	3884	TargetScan Human	High (predicted)	TAPBP	TAPBP	1,679	Antigen Presentation Pathway,Class I MHC mediated antigen processing and presentation
hsa-miR-6785-5p	miR-149-3p (and other miRNAs w/seed GGGAGGG)	3884	TargetScan Human	High (predicted),Moderate (predicted)	TBC1D3L	TBC1D3 (includes others)	2,111	TBC/RABGAPs
hsa-miR-6785-5p	miR-149-3p (and other miRNAs w/seed GGGAGGG)	3884	TargetScan Human	High (predicted)	TNS1	TNS1	1,970	Epithelial Adherens Junction Signaling
hsa-miR-6785-5p	miR-149-3p (and other miRNAs w/seed GGGAGGG)	3884	TargetScan Human	High (predicted)	WNK2	WNK2	2,326	Ion channel transport
hsa-miR-6785-5p	miR-149-3p (and other miRNAs w/seed GGGAGGG)	3884	TargetScan Human	High (predicted)	ZBTB16	ZBTB16	-1,362	Class I MHC mediated antigen processing and presentation,Neddylation,RAR Activation,Sheddase Signaling Pathway
hsa-miR-149-5p	miR-149-5p (miRNAs w/seed CUGGCUC)	-1451	Ingenuity Expert Findings	Experimentally Observed	APOL1	APOL1	1,608	Atherosclerosis Signaling,Binding and Uptake of Ligands by Scavenger Receptors,Clathrin-mediated Endocytosis Signaling,DHCR24 Signaling Pathway,IL-12 Signaling and Production in Macrophages,LXR/RXR Activation,Maturity Onset Diabetes of Young (MODY) Signaling,Post-translational protein phosphorylation,Production of Nitric Oxide and Reactive Oxygen Species in Macrophages,Regulation of Insulin-like …
hsa-miR-149-5p	miR-149-5p (miRNAs w/seed CUGGCUC)	-1451	TargetScan Human	High (predicted)	APOL4	APOL4	2,803	Maturity Onset Diabetes of Young (MODY) Signaling
hsa-miR-149-5p	miR-149-5p (miRNAs w/seed CUGGCUC)	-1451	TargetScan Mouse	High (predicted)	C5AR2	C5AR2	3,219	BBSome Signaling Pathway,Breast Cancer Regulation by Stathmin1,Cellular Effects of Sildenafil (Viagra),Class A/1 (Rhodopsin-like receptors),Complement cascade,CREB Signaling in Neurons,FAK Signaling,G-Protein Coupled Receptor Signaling,Lung Ionic Balance Signaling Pathway,Molecular Mechanisms of Cancer,Phagosome Formation,S100 Family Signaling Pathway,Zn Homeostasis Signaling Pathway
hsa-miR-149-5p	miR-149-5p (miRNAs w/seed CUGGCUC)	-1451	TargetScan Human	High (predicted)	CEACAM3	CEACAM3	5,499	Cell surface interactions at the vascular wall,Neutrophil degranulation
hsa-miR-149-5p	miR-149-5p (miRNAs w/seed CUGGCUC)	-1451	TargetScan Human	High (predicted)	CSF1	CSF1	1,476	Altered T Cell and B Cell Signaling in Rheumatoid Arthritis,Atherosclerosis Signaling,Glycation Signaling Pathway,Hematopoiesis from Multipotent Stem Cells,Hematopoiesis from Pluripotent Stem Cells,Hepatic Fibrosis / Hepatic Stellate Cell Activation,Interleukin-10 signaling,Macrophage Alternative Activation Signaling Pathway,Macropinocytosis Signaling,MSP-RON Signaling Pathway,Other interleukin s…
hsa-miR-149-5p	miR-149-5p (miRNAs w/seed CUGGCUC)	-1451	TargetScan Mouse	High (predicted)	EMP1	EMP1	-1,719	Epithelial Membrane Protein Signaling Pathway,Ferroptosis Signaling Pathway
hsa-miR-149-5p	miR-149-5p (miRNAs w/seed CUGGCUC)	-1451	TargetScan Human	High (predicted)	FCGR3B	FCGR3B	5,438	Dendritic Cell Maturation,IL-12 Signaling and Production in Macrophages,Natural Killer Cell Signaling,Neutrophil degranulation,Neutrophil Extracellular Trap Signaling Pathway,Parkinson's Signaling Pathway,Phagosome Formation,Post-translational modification: synthesis of GPI-anchored proteins,Role of NFAT in Regulation of the Immune Response,Role of Osteoclasts in Rheumatoid Arthritis Signaling Pa…
hsa-miR-149-5p	miR-149-5p (miRNAs w/seed CUGGCUC)	-1451	TargetScan Human	High (predicted)	HCAR2	HCAR2	4,087	BBSome Signaling Pathway,Breast Cancer Regulation by Stathmin1,cAMP-mediated signaling,Cellular Effects of Sildenafil (Viagra),Class A/1 (Rhodopsin-like receptors),CREB Signaling in Neurons,FAK Signaling,G alpha (i) signalling events,G-Protein Coupled Receptor Signaling,Gαi Signaling,Gαs Signaling,Lung Ionic Balance Signaling Pathway,Molecular Mechanisms of Cancer,Phagosome Formation,S100 Family …
hsa-miR-149-5p	miR-149-5p (miRNAs w/seed CUGGCUC)	-1451	TargetScan Human	High (predicted)	HCAR3	HCAR3	3,458	BBSome Signaling Pathway,Breast Cancer Regulation by Stathmin1,cAMP-mediated signaling,Cellular Effects of Sildenafil (Viagra),Class A/1 (Rhodopsin-like receptors),CREB Signaling in Neurons,FAK Signaling,G alpha (i) signalling events,G-Protein Coupled Receptor Signaling,Gαs Signaling,Lung Ionic Balance Signaling Pathway,Molecular Mechanisms of Cancer,Phagosome Formation,S100 Family Signaling Path…
hsa-miR-149-5p	miR-149-5p (miRNAs w/seed CUGGCUC)	-1451	TargetScan Mouse	High (predicted)	HCK	HCK	1,745	Chronic Myeloid Leukemia Signaling,Circadian Rhythm Signaling,CTLA4 Signaling in Cytotoxic T Lymphocytes,Ephrin A Signaling,Epithelial Membrane Protein Signaling Pathway,Fcgamma receptor (FCGR) dependent phagocytosis,Fcγ Receptor-mediated Phagocytosis in Macrophages and Monocytes,FLT3 Signaling,GM-CSF Signaling,Gαs Signaling,HER-2 Signaling in Breast Cancer,ID1 Signaling Pathway,IL-13 Signaling P…
hsa-miR-149-5p	miR-149-5p (miRNAs w/seed CUGGCUC)	-1451	TargetScan Mouse,TargetScan Human	High (predicted)	HNRNPA1	HNRNPA1	-1,359	Chronic Myeloid Leukemia Signaling,Coronavirus Replication Pathway,Cyclophilin Signaling Pathway,EIF2 Signaling,MicroRNA Biogenesis Signaling Pathway,Processing of Capped Intron-Containing Pre-mRNA,Signaling by FGFR2,Telomere Extension by Telomerase
hsa-miR-149-5p	miR-149-5p (miRNAs w/seed CUGGCUC)	-1451	TargetScan Human	High (predicted)	IL6	IL6	-3,874	ABRA Signaling Pathway,Acetylcholine Receptor Signaling Pathway,Activation of IRF by Cytosolic Pattern Recognition Receptors,Activin Inhibin Signaling Pathway,Acute Phase Response Signaling,Adrenergic Receptor Signaling Pathway (Enhanced),Airway Pathology in Chronic Obstructive Pulmonary Disease,Altered T Cell and B Cell Signaling in Rheumatoid Arthritis,Apelin Cardiac Fibroblast Signaling Pathwa…
hsa-miR-149-5p	miR-149-5p (miRNAs w/seed CUGGCUC)	-1451	TargetScan Mouse	High (predicted)	INHBB	INHBB	2,733	Activin Inhibin Signaling Pathway,Cachexia Signaling Pathway,Peptide hormone biosynthesis,Signaling by Activin,TGF-β Signaling
hsa-miR-149-5p	miR-149-5p (miRNAs w/seed CUGGCUC)	-1451	TargetScan Mouse,TargetScan Human	High (predicted),Moderate (predicted)	KRT2	KRT2	-2,306	Glucocorticoid Receptor Signaling,Keratinization
hsa-miR-149-5p	miR-149-5p (miRNAs w/seed CUGGCUC)	-1451	TargetScan Mouse	High (predicted)	MED25	MED25	1,997	Cohesin Chromatin Regulation Pathway,Generic Transcription Pathway,Regulation of lipid metabolism by PPARalpha,Transcriptional regulation of white adipocyte differentiation
hsa-miR-149-5p	miR-149-5p (miRNAs w/seed CUGGCUC)	-1451	TargetScan Mouse	High (predicted)	NR6A1	NR6A1	1,677	Generic Transcription Pathway,POU5F1 (OCT4), SOX2, NANOG activate genes related to proliferation,Role of OCT4 in Mammalian Embryonic Stem Cell Pluripotency
hsa-miR-149-5p	miR-149-5p (miRNAs w/seed CUGGCUC)	-1451	TargetScan Human	High (predicted)	RAB11FIP1	RAB11FIP1	1,446	Protein Sorting Signaling Pathway
hsa-miR-149-5p	miR-149-5p (miRNAs w/seed CUGGCUC)	-1451	TargetScan Mouse,TargetScan Human	High (predicted)	RAB3IL1	RAB3IL1	2,219	RAB GEFs exchange GTP for GDP on RABs
hsa-miR-149-5p	miR-149-5p (miRNAs w/seed CUGGCUC)	-1451	TargetScan Human	High (predicted)	RPS20	RPS20	-1,329	Coronavirus Pathogenesis Pathway,Coronavirus Replication Pathway,EIF2 Signaling,Eukaryotic Translation Elongation,Eukaryotic Translation Initiation,Eukaryotic Translation Termination,Major pathway of rRNA processing in the nucleolus and cytosol,mTOR Signaling,Nonsense-Mediated Decay (NMD),Regulation of eIF4 and p70S6K Signaling,Response of EIF2AK4 (GCN2) to amino acid deficiency,Ribosomal Quality…
hsa-miR-149-5p	miR-149-5p (miRNAs w/seed CUGGCUC)	-1451	TargetScan Human	High (predicted)	SLC4A9	SLC4A9	2,930	Transport of inorganic cations/anions and amino acids/oligopeptides
hsa-miR-149-5p	miR-149-5p (miRNAs w/seed CUGGCUC)	-1451	TargetScan Human	High (predicted)	STRADB	STRADB	1,965	Energy dependent regulation of mTOR by LKB1-AMPK
hsa-miR-150-3p	miR-150-3p (miRNAs w/seed UGGUACA)	-2607	TargetScan Mouse,TargetScan Human	High (predicted)	CDH2	CDH2	3,471	BEX2 Signaling Pathway,Cell junction organization,Epithelial Adherens Junction Signaling,Gap Junction Signaling,Germ Cell-Sertoli Cell Junction Signaling,Gα12/13 Signaling,Myogenesis,Nuclear Cytoskeleton Signaling Pathway,Post-translational protein phosphorylation,Pulmonary Fibrosis Idiopathic Signaling Pathway,Reelin Signaling in Neurons,Regulation of Insulin-like Growth Factor (IGF) transport a…
hsa-miR-150-3p	miR-150-3p (miRNAs w/seed UGGUACA)	-2607	TargetScan Mouse	High (predicted)	LYVE1	LYVE1	3,414	Glycosaminoglycan metabolism,Tumoricidal Function of Hepatic Natural Killer Cells
hsa-miR-150-3p	miR-150-3p (miRNAs w/seed UGGUACA)	-2607	TargetScan Human	High (predicted)	MEX3C	MEX3C	-1,352	Class I MHC mediated antigen processing and presentation
hsa-miR-150-3p	miR-150-3p (miRNAs w/seed UGGUACA)	-2607	TargetScan Human	High (predicted)	RPS23	RPS23	-1,633	Coronavirus Pathogenesis Pathway,Coronavirus Replication Pathway,EIF2 Signaling,Eukaryotic Translation Elongation,Eukaryotic Translation Initiation,Eukaryotic Translation Termination,Gamma carboxylation, hypusinylation, hydroxylation, and arylsulfatase activation,Major pathway of rRNA processing in the nucleolus and cytosol,mTOR Signaling,Nonsense-Mediated Decay (NMD),Regulation of eIF4 and p70S6…
hsa-miR-150-3p	miR-150-3p (miRNAs w/seed UGGUACA)	-2607	TargetScan Human	High (predicted)	YES1	YES1	-1,691	Cell surface interactions at the vascular wall,Circadian Rhythm Signaling,Costimulation by the CD28 family,CTLA4 Signaling in Cytotoxic T Lymphocytes,EPH-Ephrin signaling,Ephrin A Signaling,Epithelial Membrane Protein Signaling Pathway,Fcgamma receptor (FCGR) dependent phagocytosis,Fcγ Receptor-mediated Phagocytosis in Macrophages and Monocytes,HER-2 Signaling in Breast Cancer,ID1 Signaling Pathw…
hsa-miR-150-5p	miR-150-5p (and other miRNAs w/seed CUCCCAA)	-3637	TargetScan Human,miRecords	Experimentally Observed,Moderate (predicted)	EGR2	EGR2	-1,570	Activation of anterior HOX genes in hindbrain during early embryogenesis,Adipogenesis pathway,EGR2 and SOX10-mediated initiation of Schwann cell myelination,Myelination Signaling Pathway,NGF-stimulated transcription,Transcriptional regulation of white adipocyte differentiation
hsa-miR-150-5p	miR-150-5p (and other miRNAs w/seed CUCCCAA)	-3637	TargetScan Human	High (predicted)	EREG	EREG	-4,261	Cargo recognition for clathrin-mediated endocytosis,Clathrin-mediated endocytosis,ERBB Signaling,Extra-nuclear estrogen signaling,Neuregulin Signaling,PIP3 activates AKT signaling,RAF/MAP kinase cascade,S100 Family Signaling Pathway,Signaling by EGFR,Signaling by ERBB2,Signaling by ERBB4,Signaling by PTK6
hsa-miR-150-5p	miR-150-5p (and other miRNAs w/seed CUCCCAA)	-3637	Ingenuity Expert Findings	Experimentally Observed	MALAT1	MALAT1	2,335	Cachexia Signaling Pathway
hsa-miR-150-5p	miR-150-5p (and other miRNAs w/seed CUCCCAA)	-3637	TargetScan Human	High (predicted)	ZNF595	ZNF595	-1,328	Generic Transcription Pathway
hsa-miR-151a-3p	miR-151-3p (and other miRNAs w/seed UAGACUG)	-1837	TargetScan Mouse,TargetScan Human	High (predicted),Moderate (predicted)	AKT3	AKT3	-1,854	14-3-3-mediated Signaling,Acetylcholine Receptor Signaling Pathway,Activin Inhibin Signaling Pathway,Acute Myeloid Leukemia Signaling,Acute Phase Response Signaling,Adrenomedullin signaling pathway,AMPK Signaling,Amyloid Processing,Amyotrophic Lateral Sclerosis Signaling,Angiopoietin Signaling,Apelin Cardiac Fibroblast Signaling Pathway,Apelin Cardiomyocyte Signaling Pathway,Apelin Endothelial Si…
hsa-miR-151a-3p	miR-151-3p (and other miRNAs w/seed UAGACUG)	-1837	TargetScan Human	High (predicted)	CASP5	CASP5	2,139	Acetylcholine Receptor Signaling Pathway,Cachexia Signaling Pathway,DNA damage-induced 14-3-3σ Signaling,Endocannabinoid Cancer Inhibition Pathway,Endothelin-1 Signaling,Huntington's Disease Signaling,IL-33 Signaling Pathway,Inflammasome pathway,Neutrophil Extracellular Trap Signaling Pathway,Osteoarthritis Pathway,Oxytocin in Brain Signaling Pathway,Pyroptosis,Pyroptosis Signaling Pathway,Role o…
hsa-miR-151a-3p	miR-151-3p (and other miRNAs w/seed UAGACUG)	-1837	TargetScan Human	High (predicted)	FAM169A	FAM169A	-1,371	RHO GTPase cycle
hsa-miR-151a-3p	miR-151-3p (and other miRNAs w/seed UAGACUG)	-1837	TargetScan Human	High (predicted)	IRF7	IRF7	1,925	Activation of IRF by Cytosolic Pattern Recognition Receptors,Coronavirus Pathogenesis Pathway,Cytosolic sensors of pathogen-associated DNA,DDX58/IFIH1-mediated induction of interferon-alpha/beta,Hepatitis B Chronic Liver Pathogenesis Signaling Pathway,Interferon alpha/beta signaling,Interferon gamma signaling,ISGylation Signaling Pathway,MyD88 dependent cascade initiated on endosome,MyD88-indepen…
hsa-miR-151a-3p	miR-151-3p (and other miRNAs w/seed UAGACUG)	-1837	TargetScan Human	High (predicted)	KCNH8	KCNH8	-1,524	Potassium Channels
hsa-miR-151a-3p	miR-151-3p (and other miRNAs w/seed UAGACUG)	-1837	TargetScan Mouse	High (predicted)	LYVE1	LYVE1	3,414	Glycosaminoglycan metabolism,Tumoricidal Function of Hepatic Natural Killer Cells
hsa-miR-151a-3p	miR-151-3p (and other miRNAs w/seed UAGACUG)	-1837	TargetScan Human	High (predicted)	MEX3C	MEX3C	-1,352	Class I MHC mediated antigen processing and presentation
hsa-miR-151a-3p	miR-151-3p (and other miRNAs w/seed UAGACUG)	-1837	TargetScan Mouse	High (predicted)	PPCDC	PPCDC	2,110	Coenzyme A Biosynthesis,Metabolism of water-soluble vitamins and cofactors
hsa-miR-151a-5p	miR-151-5p (and other miRNAs w/seed CGAGGAG)	-1337	TargetScan Mouse	High (predicted)	ENC1	ENC1	-1,569	NRF2-mediated Oxidative Stress Response
hsa-miR-151a-5p	miR-151-5p (and other miRNAs w/seed CGAGGAG)	-1337	TargetScan Human	High (predicted)	FANCA	FANCA	1,538	Fanconi Anemia Pathway,Hereditary Breast Cancer Signaling,PKR-mediated signaling,Role of BRCA1 in DNA Damage Response
hsa-miR-151a-5p	miR-151-5p (and other miRNAs w/seed CGAGGAG)	-1337	TargetScan Mouse,TargetScan Human	High (predicted),Moderate (predicted)	FOSB	FOSB	-4,163	ABRA Signaling Pathway,Activin Inhibin Signaling Pathway,CDK5 Signaling,ESR-mediated signaling,NGF-stimulated transcription,Opioid Signaling Pathway,Sertoli Cell-Germ Cell Junction Signaling Pathway (Enhanced)
hsa-miR-151a-5p	miR-151-5p (and other miRNAs w/seed CGAGGAG)	-1337	TargetScan Human	High (predicted)	GALNS	GALNS	1,456	Chondroitin Sulfate Degradation (Metazoa),CLEAR Signaling Pathway,Glycosaminoglycan metabolism,Neutrophil degranulation
hsa-miR-151a-5p	miR-151-5p (and other miRNAs w/seed CGAGGAG)	-1337	TargetScan Mouse	High (predicted)	MPZ	MPZ	2,250	EGR2 and SOX10-mediated initiation of Schwann cell myelination,Myelination Signaling Pathway
hsa-miR-151a-5p	miR-151-5p (and other miRNAs w/seed CGAGGAG)	-1337	TargetScan Human	High (predicted)	PPP1R12B	PPP1R12B	2,274	3-phosphoinositide Biosynthesis,3-phosphoinositide Degradation,Actin Cytoskeleton Signaling,Actin Nucleation by ARP-WASP Complex,CCR3 Signaling in Eosinophils,CDC42 Signaling,Cellular Effects of Sildenafil (Viagra),Chemokine Signaling,D-myo-inositol (1,4,5,6)-Tetrakisphosphate Biosynthesis,D-myo-inositol (3,4,5,6)-tetrakisphosphate Biosynthesis,D-myo-inositol-5-phosphate Metabolism,Estrogen Recep…
hsa-miR-151a-5p	miR-151-5p (and other miRNAs w/seed CGAGGAG)	-1337	TargetScan Human	High (predicted)	PTGDR2	PTGDR2	1,649	BBSome Signaling Pathway,Breast Cancer Regulation by Stathmin1,Cellular Effects of Sildenafil (Viagra),Class A/1 (Rhodopsin-like receptors),CREB Signaling in Neurons,FAK Signaling,G alpha (i) signalling events,G-Protein Coupled Receptor Signaling,IL-4 Signaling,Lung Ionic Balance Signaling Pathway,Molecular Mechanisms of Cancer,Phagosome Formation,S100 Family Signaling Pathway,Th1 and Th2 Activat…
hsa-miR-151a-5p	miR-151-5p (and other miRNAs w/seed CGAGGAG)	-1337	TargetScan Human	High (predicted)	SLC7A5	SLC7A5	-1,402	Autophagy,Cell surface interactions at the vascular wall,NAD Signaling Pathway,Transport of inorganic cations/anions and amino acids/oligopeptides,Tryptophan catabolism
hsa-miR-153-3p	miR-153-3p (miRNAs w/seed UGCAUAG)	-4399	TargetScan Mouse,TargetScan Human	High (predicted),Moderate (predicted)	AUTS2	AUTS2	-1,917	Transcriptional regulation by RUNX1
hsa-miR-153-3p	miR-153-3p (miRNAs w/seed UGCAUAG)	-4399	TargetScan Human	High (predicted)	CD69	CD69	-3,605	Crosstalk between Dendritic Cells and Natural Killer Cells
hsa-miR-153-3p	miR-153-3p (miRNAs w/seed UGCAUAG)	-4399	TargetScan Mouse,TargetScan Human	High (predicted)	DDIT4	DDIT4	-2,103	Cachexia Signaling Pathway,CLEAR Signaling Pathway,IL-10 Signaling,mTOR Signaling,Osteoarthritis Pathway,Sheddase Signaling Pathway,TP53 Regulates Metabolic Genes
hsa-miR-153-3p	miR-153-3p (miRNAs w/seed UGCAUAG)	-4399	TargetScan Mouse,TargetScan Human	High (predicted)	EPHA4	EPHA4	-1,404	Axonal Guidance Signaling,Cholecystokinin/Gastrin-mediated Signaling,EPH-Ephrin signaling,Ephrin A Signaling,Ephrin Receptor Signaling,IL-15 Production,Somitogenesis,Sperm Motility,Synaptogenesis Signaling Pathway
hsa-miR-153-3p	miR-153-3p (miRNAs w/seed UGCAUAG)	-4399	TargetScan Human	High (predicted)	IDO1	IDO1	4,316	CGAS-STING Signaling Pathway,CTLA4 Signaling in Cytotoxic T Lymphocytes,NAD biosynthesis II (from tryptophan),Tryptophan catabolism,Tryptophan Degradation III (Eukaryotic),Tryptophan Degradation to 2-amino-3-carboxymuconate Semialdehyde,Tumor Microenvironment Pathway
hsa-miR-153-3p	miR-153-3p (miRNAs w/seed UGCAUAG)	-4399	TargetScan Human	High (predicted)	KCNE1	KCNE1	1,754	Cardiac conduction
hsa-miR-153-3p	miR-153-3p (miRNAs w/seed UGCAUAG)	-4399	TargetScan Mouse	High (predicted)	RPS6KA5	RPS6KA5	1,559	Bladder Cancer Signaling,C-type lectin receptors (CLRs),Cardiac Hypertrophy Signaling (Enhanced),Circadian Rhythm Signaling,CNTF Signaling,ERK/MAPK Signaling,ERK5 Signaling,FGF Signaling,FLT3 Signaling in Hematopoietic Progenitor Cells,Glucocorticoid Receptor Signaling,Growth Hormone Signaling,Histone Modification Signaling Pathway,ILK Signaling,Insulin Secretion Signaling Pathway,L1CAM interacti…
hsa-miR-153-3p	miR-153-3p (miRNAs w/seed UGCAUAG)	-4399	TargetScan Mouse,TargetScan Human	High (predicted)	SNAI1	SNAI1	-3,114	Activin Inhibin Signaling Pathway,CDX Gastrointestinal Cancer Signaling Pathway,Cerebral Malformation Signaling Pathway,CSDE1 Signaling Pathway,Cyclophilin Signaling Pathway,Epithelial Adherens Junction Signaling,Epithelial-Mesenchymal Transition (EMT) during gastrulation,Estrogen Receptor Signaling,Hepatic Fibrosis Signaling Pathway,Hepatitis B Chronic Liver Pathogenesis Signaling Pathway,ILK Si…
hsa-miR-153-3p	miR-153-3p (miRNAs w/seed UGCAUAG)	-4399	TargetScan Mouse,TargetScan Human	High (predicted),Moderate (predicted)	SYDE2	SYDE2	-2,911	RHO GTPase cycle
hsa-miR-153-3p	miR-153-3p (miRNAs w/seed UGCAUAG)	-4399	TargetScan Human	High (predicted)	TNFSF10	TNFSF10	1,753	Adrenergic Receptor Signaling Pathway (Enhanced),Airway Pathology in Chronic Obstructive Pulmonary Disease,Autism Signaling Pathway,Cachexia Signaling Pathway,Cardiac Hypertrophy Signaling (Enhanced),Caspase activation via Death Receptors in the presence of ligand,CDX Gastrointestinal Cancer Signaling Pathway,CGAS-STING Signaling Pathway,Chronic Myeloid Leukemia Signaling,Crosstalk between Dendri…
hsa-miR-153-5p	miR-153-5p (miRNAs w/seed CAUUUUU)	-3214	TargetScan Human	High (predicted)	KCNJ15	KCNJ15	5,429	Dopamine-DARPP32 Feedback in cAMP Signaling,GABA receptor activation,Neurovascular Coupling Signaling Pathway,Potassium Channels
hsa-miR-153-5p	miR-153-5p (miRNAs w/seed CAUUUUU)	-3214	TargetScan Human	High (predicted)	LPCAT2	LPCAT2	1,748	CDP-diacylglycerol Biosynthesis I,Glycerophospholipid biosynthesis,Phosphatidylglycerol Biosynthesis II (Non-plastidic),Triacylglycerol Biosynthesis
hsa-miR-153-5p	miR-153-5p (miRNAs w/seed CAUUUUU)	-3214	TargetScan Human	High (predicted)	RPL34	RPL34	-1,929	Coronavirus Replication Pathway,EIF2 Signaling,Eukaryotic Translation Elongation,Eukaryotic Translation Initiation,Eukaryotic Translation Termination,Major pathway of rRNA processing in the nucleolus and cytosol,Nonsense-Mediated Decay (NMD),Response of EIF2AK4 (GCN2) to amino acid deficiency,Ribosomal Quality Control Signaling Pathway,Selenoamino acid metabolism,Signaling by ROBO receptors,SRP-d…
hsa-miR-153-5p	miR-153-5p (miRNAs w/seed CAUUUUU)	-3214	TargetScan Human	High (predicted)	ZNF208	ZNF208	-3,047	Generic Transcription Pathway
hsa-miR-1537-3p	miR-1537-3p (miRNAs w/seed AAACCGU)	-6136	TargetScan Human	High (predicted)	CXCR2	CXCR2	5,213	Agranulocyte Adhesion and Diapedesis,cAMP-mediated signaling,Cardiac Hypertrophy Signaling (Enhanced),Class A/1 (Rhodopsin-like receptors),FAK Signaling,G alpha (i) signalling events,G-Protein Coupled Receptor Signaling,Glucocorticoid Receptor Signaling,Granulocyte Adhesion and Diapedesis,Gαi Signaling,IL-8 Signaling,Molecular Mechanisms of Cancer,Neutrophil degranulation,Neutrophil Extracellular…
hsa-miR-1537-3p	miR-1537-3p (miRNAs w/seed AAACCGU)	-6136	TargetScan Human	High (predicted)	SLC23A3	SLC23A3	2,432	Antioxidant Action of Vitamin C
hsa-miR-1537-5p	miR-1537-5p (miRNAs w/seed GCUGUAA)	-3639	TargetScan Human	High (predicted)	LAMP2	LAMP2	1,686	Autophagy,Chaperone Mediated Autophagy,Chaperone Mediated Autophagy Signaling Pathway,Microautophagy Signaling Pathway,Neutrophil degranulation,Phagosome Maturation,Response to elevated platelet cytosolic Ca2+
hsa-miR-1537-5p	miR-1537-5p (miRNAs w/seed GCUGUAA)	-3639	TargetScan Human	High (predicted)	OTX1	OTX1	5,702	Transcriptional Regulatory Network in Embryonic Stem Cells
hsa-miR-1537-5p	miR-1537-5p (miRNAs w/seed GCUGUAA)	-3639	TargetScan Human	High (predicted)	SIK1	SIK1	-3,094	Circadian Clock,Sleep NREM Signaling Pathway
hsa-miR-1537-5p	miR-1537-5p (miRNAs w/seed GCUGUAA)	-3639	TargetScan Human	High (predicted)	STBD1	STBD1	2,988	Neutrophil degranulation,RHO GTPase cycle
hsa-miR-4745-3p	miR-1538 (and other miRNAs w/seed GGCCCGG)	8667	TargetScan Human	High (predicted)	ARHGAP27	ARHGAP27	1,841	RHO GTPase cycle
hsa-miR-4745-3p	miR-1538 (and other miRNAs w/seed GGCCCGG)	8667	TargetScan Human	High (predicted)	CDC42EP2	CDC42EP2	4,700	CDC42 Signaling,MAPK6/MAPK4 signaling,RHO GTPase cycle,RHOA Signaling,Signaling by Rho Family GTPases
hsa-miR-4745-3p	miR-1538 (and other miRNAs w/seed GGCCCGG)	8667	TargetScan Human	High (predicted)	CRISPLD2	CRISPLD2	1,443	Neutrophil degranulation
hsa-miR-4745-3p	miR-1538 (and other miRNAs w/seed GGCCCGG)	8667	TargetScan Human	High (predicted)	EGR3	EGR3	-1,779	NGF-stimulated transcription
hsa-miR-4745-3p	miR-1538 (and other miRNAs w/seed GGCCCGG)	8667	TargetScan Human	High (predicted)	FRAT2	FRAT2	3,036	Degradation of beta-catenin by the destruction complex,TCF dependent signaling in response to WNT
hsa-miR-4745-3p	miR-1538 (and other miRNAs w/seed GGCCCGG)	8667	TargetScan Human	High (predicted)	NT5C1A	NT5C1A	-3,513	Adenosine Nucleotides Degradation II,Guanosine Nucleotides Degradation III,NAD Salvage Pathway II,Nucleotide catabolism,Purine Nucleotides Degradation II (Aerobic),Urate Biosynthesis/Inosine 5'-phosphate Degradation
hsa-miR-4745-3p	miR-1538 (and other miRNAs w/seed GGCCCGG)	8667	TargetScan Human	High (predicted)	PHOSPHO1	PHOSPHO1	4,933	3-phosphoinositide Biosynthesis,3-phosphoinositide Degradation,Bone Mineralization Signaling Pathway,D-myo-inositol (1,4,5,6)-Tetrakisphosphate Biosynthesis,D-myo-inositol (3,4,5,6)-tetrakisphosphate Biosynthesis,D-myo-inositol-5-phosphate Metabolism,Glycerophospholipid biosynthesis,Superpathway of Inositol Phosphate Compounds
hsa-miR-4745-3p	miR-1538 (and other miRNAs w/seed GGCCCGG)	8667	TargetScan Human	High (predicted)	RAB36	RAB36	2,012	Intra-Golgi and retrograde Golgi-to-ER traffic,RAB geranylgeranylation
hsa-miR-4745-3p	miR-1538 (and other miRNAs w/seed GGCCCGG)	8667	TargetScan Human	High (predicted)	WNK2	WNK2	2,326	Ion channel transport
hsa-miR-154-3p	miR-154-3p (and other miRNAs w/seed AUCAUAC)	-5783	TargetScan Human	High (predicted)	RGS14	RGS14	1,691	cAMP-mediated signaling,G alpha (i) signalling events,G-Protein Coupled Receptor Signaling,Gαi Signaling,Opioid Signaling Pathway
hsa-miR-154-3p	miR-154-3p (and other miRNAs w/seed AUCAUAC)	-5783	TargetScan Human	High (predicted)	SULT1A2	SULT1A2	2,262	Chondroitin Sulfate Biosynthesis,Chondroitin Sulfate Biosynthesis (Late Stages),Dermatan Sulfate Biosynthesis,Dermatan Sulfate Biosynthesis (Late Stages),Dopamine Degradation,Heparan Sulfate Biosynthesis,Heparan Sulfate Biosynthesis (Late Stages),LPS/IL-1 Mediated Inhibition of RXR Function,Melatonin Degradation I,Phase II - Conjugation of compounds,Serotonin Degradation,Superpathway of Melatonin…
hsa-miR-154-5p	miR-154-5p (miRNAs w/seed AGGUUAU)	-6291	TargetScan Human	High (predicted)	IFIT2	IFIT2	3,457	Activation of IRF by Cytosolic Pattern Recognition Receptors,Interferon alpha/beta signaling,Role of Hypercytokinemia/hyperchemokinemia in the Pathogenesis of Influenza,Systemic Lupus Erythematosus in B Cell Signaling Pathway
hsa-miR-154-5p	miR-154-5p (miRNAs w/seed AGGUUAU)	-6291	TargetScan Mouse	High (predicted)	IL6	IL6	-3,874	ABRA Signaling Pathway,Acetylcholine Receptor Signaling Pathway,Activation of IRF by Cytosolic Pattern Recognition Receptors,Activin Inhibin Signaling Pathway,Acute Phase Response Signaling,Adrenergic Receptor Signaling Pathway (Enhanced),Airway Pathology in Chronic Obstructive Pulmonary Disease,Altered T Cell and B Cell Signaling in Rheumatoid Arthritis,Apelin Cardiac Fibroblast Signaling Pathwa…
hsa-miR-154-5p	miR-154-5p (miRNAs w/seed AGGUUAU)	-6291	TargetScan Mouse	High (predicted)	POLD4	POLD4	1,428	DNA Damage Bypass,HDR through Homologous Recombination (HRR) or Single Strand Annealing (SSA),Mismatch Repair,NER (Nucleotide Excision Repair, Enhanced Pathway),Nucleotide Excision Repair,Resolution of Abasic Sites (AP sites),Synthesis of DNA,Telomere Maintenance
hsa-miR-155-5p	miR-155-5p (miRNAs w/seed UAAUGCU)	-4334	TargetScan Mouse,TargetScan Human	High (predicted),Moderate (predicted)	CD274	CD274	2,669	CGAS-STING Signaling Pathway,Costimulation by the CD28 family,Folate Signaling Pathway,IL-27 Signaling Pathway,PD-1, PD-L1 cancer immunotherapy pathway,Signaling by ALK,T Cell Exhaustion Signaling Pathway,Th1 and Th2 Activation Pathway,Th1 Pathway,Tumor Microenvironment Pathway
hsa-miR-155-5p	miR-155-5p (miRNAs w/seed UAAUGCU)	-4334	Ingenuity Expert Findings	Experimentally Observed	CTLA4	CTLA4	-1,665	CD28 Signaling in T Helper Cells,Costimulation by the CD28 family,CTLA4 Signaling in Cytotoxic T Lymphocytes,Multiple Sclerosis Signaling Pathway,RUNX1 and FOXP3 control the development of regulatory T lymphocytes (Tregs),T Cell Exhaustion Signaling Pathway,T Cell Receptor Signaling,Tumor Microenvironment Pathway
hsa-miR-155-5p	miR-155-5p (miRNAs w/seed UAAUGCU)	-4334	TargetScan Mouse,TarBase	Experimentally Observed,Moderate (predicted)	DNAJB1	DNAJB1	-1,357	Aldosterone Signaling in Epithelial Cells,Androgen Signaling,Cellular response to heat stress,Chaperone Mediated Autophagy Signaling Pathway,HSP90 chaperone cycle for steroid hormone receptors in the presence of ligand,Huntington's Disease Signaling,MAPK6/MAPK4 signaling,MicroRNA Biogenesis Signaling Pathway,NRF2-mediated Oxidative Stress Response,Protein Ubiquitination Pathway,Unfolded protein r…
hsa-miR-155-5p	miR-155-5p (miRNAs w/seed UAAUGCU)	-4334	TargetScan Human	High (predicted)	FOS	FOS	-2,507	14-3-3-mediated Signaling,ABRA Signaling Pathway,Activin Inhibin Signaling Pathway,Acute Phase Response Signaling,Adrenomedullin signaling pathway,Apelin Endothelial Signaling Pathway,April Mediated Signaling,Aryl Hydrocarbon Receptor Signaling,Autophagy,B Cell Activating Factor Signaling,CCR5 Signaling in Macrophages,CD27 Signaling in Lymphocytes,CD28 Signaling in T Helper Cells,CD40 Signaling,C…
hsa-miR-155-5p	miR-155-5p (miRNAs w/seed UAAUGCU)	-4334	TargetScan Mouse,TargetScan Human	High (predicted)	H3-3A	H3-3A	1,431	Androgen Signaling,Circadian Rhythm Signaling,ERK/MAPK Signaling,Glucocorticoid Receptor Signaling,Histone Modification Signaling Pathway,HOTAIR Regulatory Pathway,IL-12 Signaling and Production in Macrophages,Macrophage Alternative Activation Signaling Pathway,mRNA 3 Prime End Processing Signaling Pathway,NAP1L1 Transcription Regulation Signaling Pathway,p38 MAPK Signaling,Protein Kinase A Signa…
hsa-miR-155-5p	miR-155-5p (miRNAs w/seed UAAUGCU)	-4334	TargetScan Human	High (predicted)	IKBIP	IKBIP	1,730	TAK1-dependent IKK and NF-kappa-B activation
hsa-miR-155-5p	miR-155-5p (miRNAs w/seed UAAUGCU)	-4334	TarBase	Experimentally Observed	MOSPD2	MOSPD2	1,517	Neutrophil degranulation,RHO GTPase cycle
hsa-miR-155-5p	miR-155-5p (miRNAs w/seed UAAUGCU)	-4334	TarBase	Experimentally Observed	MTARC1	MTARC1	1,500	Phase I - Functionalization of compounds
hsa-miR-155-5p	miR-155-5p (miRNAs w/seed UAAUGCU)	-4334	TarBase	Experimentally Observed	PHC2	PHC2	1,807	Oxidative Stress Induced Senescence,PTEN Regulation,SUMOylation of chromatin organization proteins,SUMOylation of DNA damage response and repair proteins,SUMOylation of DNA methylation proteins,SUMOylation of RNA binding proteins,SUMOylation of transcription cofactors,Transcriptional regulation by RUNX1
hsa-miR-155-5p	miR-155-5p (miRNAs w/seed UAAUGCU)	-4334	TargetScan Mouse,Ingenuity Expert Findings	Experimentally Observed,High (predicted)	PMAIP1	PMAIP1	-1,385	Intrinsic Pathway for Apoptosis,Molecular Mechanisms of Cancer,MYC Mediated Apoptosis Signaling,p53 Signaling,Pulmonary Fibrosis Idiopathic Signaling Pathway,TP53 Regulates Transcription of Cell Death Genes
hsa-miR-155-5p	miR-155-5p (miRNAs w/seed UAAUGCU)	-4334	TarBase	Experimentally Observed	PPL	PPL	3,845	Butyrophilin (BTN) family interactions,Keratinization
hsa-miR-15a-3p	miR-15a-3p (miRNAs w/seed AGGCCAU)	-4669	TargetScan Mouse	High (predicted)	CREB5	CREB5	2,430	Acetylcholine Receptor Signaling Pathway,AMPK Signaling,ATM Signaling,Autophagy,B Cell Receptor Signaling,Breast Cancer Regulation by Stathmin1,Calcium Signaling,cAMP-mediated signaling,Cellular Effects of Sildenafil (Viagra),Circadian Rhythm Signaling,CLEAR Signaling Pathway,Corticotropin Releasing Hormone Signaling,CREB Signaling in Neurons,Cyclophilin Signaling Pathway,Dendritic Cell Maturatio…
hsa-miR-15a-3p	miR-15a-3p (miRNAs w/seed AGGCCAU)	-4669	TargetScan Mouse	High (predicted)	PACSIN2	PACSIN2	1,334	Clathrin-mediated endocytosis
hsa-miR-15a-3p	miR-15a-3p (miRNAs w/seed AGGCCAU)	-4669	TargetScan Human	High (predicted)	SEM1	SEM1	-1,752	ABC-family proteins mediated transport,BAG2 Signaling Pathway,Beta-catenin independent WNT signaling,C-type lectin receptors (CLRs),Cell Cycle Checkpoints,Cellular response to hypoxia,Class I MHC mediated antigen processing and presentation,Degradation of beta-catenin by the destruction complex,Deubiquitination,DNA Replication Pre-Initiation,FAT10 Signaling Pathway,Fc epsilon receptor (FCERI) sig…
hsa-miR-15a-3p	miR-15a-3p (miRNAs w/seed AGGCCAU)	-4669	TargetScan Mouse	High (predicted)	THRB	THRB	-1,631	DHCR24 Signaling Pathway,G Protein Signaling Mediated by Tubby,Generic Transcription Pathway,SUMOylation of intracellular receptors,TR/RXR Activation,White Adipose Tissue Browning Pathway
hsa-miR-15a-3p	miR-15a-3p (miRNAs w/seed AGGCCAU)	-4669	TargetScan Mouse	High (predicted)	TRIM25	TRIM25	1,672	Coronavirus Pathogenesis Pathway,DDX58/IFIH1-mediated induction of interferon-alpha/beta,Deubiquitination,DNA Damage Bypass,Interferon gamma signaling,ISG15 antiviral mechanism,ISGylation Signaling Pathway,PKR-mediated signaling,Role of RIG1-like Receptors in Antiviral Innate Immunity
hsa-miR-15b-3p	miR-15b-3p (miRNAs w/seed GAAUCAU)	-1608	TargetScan Human	High (predicted)	STRADB	STRADB	1,965	Energy dependent regulation of mTOR by LKB1-AMPK
hsa-miR-15b-3p	miR-15b-3p (miRNAs w/seed GAAUCAU)	-1608	TargetScan Mouse	High (predicted)	UPB1	UPB1	1,340	Nucleotide catabolism,Thymine Degradation,Uracil Degradation II (Reductive)
hsa-miR-16-1-3p	miR-16-1-3p (miRNAs w/seed CAGUAUU)	-3156	TargetScan Mouse	High (predicted)	IKBIP	IKBIP	1,730	TAK1-dependent IKK and NF-kappa-B activation
hsa-miR-16-1-3p	miR-16-1-3p (miRNAs w/seed CAGUAUU)	-3156	TargetScan Human	High (predicted)	P2RY14	P2RY14	2,172	BBSome Signaling Pathway,Breast Cancer Regulation by Stathmin1,cAMP-mediated signaling,Cellular Effects of Sildenafil (Viagra),Class A/1 (Rhodopsin-like receptors),CREB Signaling in Neurons,FAK Signaling,G alpha (i) signalling events,G-Protein Coupled Receptor Signaling,Gap Junction Signaling,Gustation Pathway,Gαi Signaling,Lung Ionic Balance Signaling Pathway,Molecular Mechanisms of Cancer,Phago…
hsa-miR-16-1-3p	miR-16-1-3p (miRNAs w/seed CAGUAUU)	-3156	TargetScan Human	High (predicted)	RRM2B	RRM2B	1,400	Interconversion of nucleotide di- and triphosphates,p53 Signaling,Pyrimidine Deoxyribonucleotides De Novo Biosynthesis I,Ribonucleotide Reductase Signaling Pathway,TP53 Regulates Metabolic Genes
hsa-miR-16-1-3p	miR-16-1-3p (miRNAs w/seed CAGUAUU)	-3156	TargetScan Mouse	High (predicted)	STBD1	STBD1	2,988	Neutrophil degranulation,RHO GTPase cycle
hsa-miR-424-5p	miR-16-5p (and other miRNAs w/seed AGCAGCA)	-7076	TargetScan Mouse,TargetScan Human	High (predicted),Moderate (predicted)	ACSBG1	ACSBG1	-2,054	Fatty Acid Activation,Fatty Acid β-oxidation I,Fatty acyl-CoA biosynthesis,LPS/IL-1 Mediated Inhibition of RXR Function,Mitochondrial L-carnitine Shuttle Pathway,Stearate Biosynthesis I (Animals),Type II Diabetes Mellitus Signaling,γ-linolenate Biosynthesis II (Animals)
hsa-miR-424-5p	miR-16-5p (and other miRNAs w/seed AGCAGCA)	-7076	TargetScan Mouse,TargetScan Human	High (predicted)	AKT3	AKT3	-1,854	14-3-3-mediated Signaling,Acetylcholine Receptor Signaling Pathway,Activin Inhibin Signaling Pathway,Acute Myeloid Leukemia Signaling,Acute Phase Response Signaling,Adrenomedullin signaling pathway,AMPK Signaling,Amyloid Processing,Amyotrophic Lateral Sclerosis Signaling,Angiopoietin Signaling,Apelin Cardiac Fibroblast Signaling Pathway,Apelin Cardiomyocyte Signaling Pathway,Apelin Endothelial Si…
hsa-miR-424-5p	miR-16-5p (and other miRNAs w/seed AGCAGCA)	-7076	TargetScan Human	High (predicted)	CASP5	CASP5	2,139	Acetylcholine Receptor Signaling Pathway,Cachexia Signaling Pathway,DNA damage-induced 14-3-3σ Signaling,Endocannabinoid Cancer Inhibition Pathway,Endothelin-1 Signaling,Huntington's Disease Signaling,IL-33 Signaling Pathway,Inflammasome pathway,Neutrophil Extracellular Trap Signaling Pathway,Osteoarthritis Pathway,Oxytocin in Brain Signaling Pathway,Pyroptosis,Pyroptosis Signaling Pathway,Role o…
hsa-miR-424-5p	miR-16-5p (and other miRNAs w/seed AGCAGCA)	-7076	TargetScan Mouse,TargetScan Human	High (predicted),Moderate (predicted)	CD274	CD274	2,669	CGAS-STING Signaling Pathway,Costimulation by the CD28 family,Folate Signaling Pathway,IL-27 Signaling Pathway,PD-1, PD-L1 cancer immunotherapy pathway,Signaling by ALK,T Cell Exhaustion Signaling Pathway,Th1 and Th2 Activation Pathway,Th1 Pathway,Tumor Microenvironment Pathway
hsa-miR-424-5p	miR-16-5p (and other miRNAs w/seed AGCAGCA)	-7076	TargetScan Mouse	High (predicted)	CDC42	CDC42	1,370	Actin Cytoskeleton Signaling,Actin Nucleation by ARP-WASP Complex,Agrin Interactions at Neuromuscular Junction,Axonal Guidance Signaling,B Cell Receptor Signaling,Cardiac Hypertrophy Signaling,CD28 Signaling in T Helper Cells,CDC42 Signaling,Cerebral Malformation Signaling Pathway,Cholecystokinin/Gastrin-mediated Signaling,Clathrin-mediated Endocytosis Signaling,Colorectal Cancer Metastasis Signa…
hsa-miR-424-5p	miR-16-5p (and other miRNAs w/seed AGCAGCA)	-7076	miRecords	Experimentally Observed	ENSG00000288700	CEP63	5,290	Cilia Biogenesis Signaling Pathway,Cilium Assembly,Mitotic G2-G2/M phases,Mitotic Prometaphase
hsa-miR-424-5p	miR-16-5p (and other miRNAs w/seed AGCAGCA)	-7076	TargetScan Mouse,TargetScan Human	High (predicted)	CNOT6L	CNOT6L	-1,503	Deadenylation-dependent mRNA decay,M-decay: degradation of maternal mRNAs by maternally stored factors,TP53 Regulates Transcription of Cell Cycle Genes
hsa-miR-424-5p	miR-16-5p (and other miRNAs w/seed AGCAGCA)	-7076	TargetScan Mouse	High (predicted)	DHRS9	DHRS9	3,111	Ethanol Degradation II,Noradrenaline and Adrenaline Degradation,RAR Activation,Retinoate Biosynthesis I,Retinol Biosynthesis,Serotonin Degradation,Signaling by Retinoic Acid,The Visual Cycle,Visual phototransduction
hsa-miR-424-5p	miR-16-5p (and other miRNAs w/seed AGCAGCA)	-7076	TargetScan Mouse	High (predicted)	DMTN	DMTN	1,615	Miscellaneous transport and binding events
hsa-miR-424-5p	miR-16-5p (and other miRNAs w/seed AGCAGCA)	-7076	TargetScan Mouse,TargetScan Human	High (predicted),Moderate (predicted)	ELL	ELL	1,463	Nucleotide Excision Repair,RNA polymerase II transcribes snRNA genes,RNA Polymerase II Transcription,TP53 Regulates Transcription of DNA Repair Genes
hsa-miR-424-5p	miR-16-5p (and other miRNAs w/seed AGCAGCA)	-7076	TargetScan Mouse,TargetScan Human	High (predicted),Moderate (predicted)	ESPN	ESPN	2,377	Sensory processing of sound by inner hair cells of the cochlea,Sensory processing of sound by outer hair cells of the cochlea
hsa-miR-424-5p	miR-16-5p (and other miRNAs w/seed AGCAGCA)	-7076	TargetScan Mouse,TargetScan Human	High (predicted),Moderate (predicted)	G0S2	G0S2	-5,486	Regulation of lipid metabolism by PPARalpha
hsa-miR-424-5p	miR-16-5p (and other miRNAs w/seed AGCAGCA)	-7076	TargetScan Human	High (predicted)	GADD45G	GADD45G	1,720	ATM Signaling,DNA Methylation and Transcriptional Repression Signaling,GADD45 Signaling,Hereditary Breast Cancer Signaling,IL-27 Signaling Pathway,p53 Signaling,Senescence Pathway,Sirtuin Signaling Pathway
hsa-miR-424-5p	miR-16-5p (and other miRNAs w/seed AGCAGCA)	-7076	TargetScan Mouse,TargetScan Human	High (predicted),Moderate (predicted)	HNRNPA1	HNRNPA1	-1,359	Chronic Myeloid Leukemia Signaling,Coronavirus Replication Pathway,Cyclophilin Signaling Pathway,EIF2 Signaling,MicroRNA Biogenesis Signaling Pathway,Processing of Capped Intron-Containing Pre-mRNA,Signaling by FGFR2,Telomere Extension by Telomerase
hsa-miR-424-5p	miR-16-5p (and other miRNAs w/seed AGCAGCA)	-7076	TarBase,TargetScan Human	Experimentally Observed,High (predicted)	HSPA1B	HSPA1B	4,203	Aldosterone Signaling in Epithelial Cells,BAG2 Signaling Pathway,Cachexia Signaling Pathway,Cellular response to heat stress,Chaperone Mediated Autophagy Signaling Pathway,eNOS Signaling,Glucocorticoid Receptor Signaling,HIF1α Signaling,HSP90 chaperone cycle for steroid hormone receptors in the presence of ligand,Huntington's Disease Signaling,Immunogenic Cell Death Signaling Pathway,Natural Kill…
hsa-miR-424-5p	miR-16-5p (and other miRNAs w/seed AGCAGCA)	-7076	TargetScan Mouse,TarBase	Experimentally Observed,Moderate (predicted)	IGF2R	IGF2R	1,556	Autism Signaling Pathway,Bone Mineralization Signaling Pathway,Cargo recognition for clathrin-mediated endocytosis,Clathrin-mediated endocytosis,CLEAR Signaling Pathway,CREB Signaling in Neurons,Epithelial Membrane Protein Signaling Pathway,Estrogen Receptor Signaling,Glioma Signaling,Intra-Golgi and retrograde Golgi-to-ER traffic,Myelination Signaling Pathway,Neutrophil degranulation,NF-κB Signa…
hsa-miR-424-5p	miR-16-5p (and other miRNAs w/seed AGCAGCA)	-7076	miRecords	Experimentally Observed	JUN	JUN	-3,552	14-3-3-mediated Signaling,4-1BB Signaling in T Lymphocytes,Activation of anterior HOX genes in hindbrain during early embryogenesis,Activation of IRF by Cytosolic Pattern Recognition Receptors,Activin Inhibin Signaling Pathway,Acute Phase Response Signaling,Agrin Interactions at Neuromuscular Junction,Androgen Signaling,Apelin Endothelial Signaling Pathway,April Mediated Signaling,Aryl Hydrocarbo…
hsa-miR-424-5p	miR-16-5p (and other miRNAs w/seed AGCAGCA)	-7076	TargetScan Mouse,TargetScan Human	High (predicted)	KCNJ2	KCNJ2	3,406	Acetylcholine Receptor Signaling Pathway,Cardiac conduction,Dopamine-DARPP32 Feedback in cAMP Signaling,GABA receptor activation,Neurovascular Coupling Signaling Pathway,Potassium Channels,Sensory perception of taste
hsa-miR-424-5p	miR-16-5p (and other miRNAs w/seed AGCAGCA)	-7076	TargetScan Mouse,TargetScan Human	High (predicted),Moderate (predicted)	NLRX1	NLRX1	1,436	DDX58/IFIH1-mediated induction of interferon-alpha/beta,TAK1-dependent IKK and NF-kappa-B activation
hsa-miR-424-5p	miR-16-5p (and other miRNAs w/seed AGCAGCA)	-7076	TargetScan Mouse	High (predicted)	OLR1	OLR1	-2,321	Cell surface interactions at the vascular wall,Cyclophilin Signaling Pathway,Glycation Signaling Pathway,Neutrophil degranulation,Tuberculosis Latent Signaling Pathway
hsa-miR-424-5p	miR-16-5p (and other miRNAs w/seed AGCAGCA)	-7076	TarBase	Experimentally Observed	PANX1	PANX1	-1,401	Gustation Pathway,Immunogenic Cell Death Signaling Pathway,Inflammasome pathway,Lung Ionic Balance Signaling Pathway,NLR signaling pathways,Pyroptosis Signaling Pathway,Transmission across Electrical Synapses
hsa-miR-424-5p	miR-16-5p (and other miRNAs w/seed AGCAGCA)	-7076	TargetScan Mouse,TargetScan Human	High (predicted)	PIP4P2	PIP4P2	1,917	3-phosphoinositide Degradation,D-myo-inositol-5-phosphate Metabolism,Superpathway of Inositol Phosphate Compounds
hsa-miR-424-5p	miR-16-5p (and other miRNAs w/seed AGCAGCA)	-7076	TarBase,TargetScan Human	Experimentally Observed,Moderate (predicted)	PISD	PISD	1,957	ER-Mitochondrial Communication Signaling Pathway
hsa-miR-424-5p	miR-16-5p (and other miRNAs w/seed AGCAGCA)	-7076	miRecords	Experimentally Observed	PNN	PNN	-1,377	CDX Gastrointestinal Cancer Signaling Pathway,Processing of Capped Intron-Containing Pre-mRNA
hsa-miR-424-5p	miR-16-5p (and other miRNAs w/seed AGCAGCA)	-7076	TarBase,TargetScan Human	Experimentally Observed,High (predicted)	RAB30	RAB30	-1,330	Intra-Golgi and retrograde Golgi-to-ER traffic,RAB geranylgeranylation
hsa-miR-424-5p	miR-16-5p (and other miRNAs w/seed AGCAGCA)	-7076	miRecords	Experimentally Observed	RNASEL	RNASEL	1,854	Interferon alpha/beta signaling,OAS antiviral response,Role of Pattern Recognition Receptors in Recognition of Bacteria and Viruses
hsa-miR-424-5p	miR-16-5p (and other miRNAs w/seed AGCAGCA)	-7076	TargetScan Mouse,TargetScan Human	High (predicted),Moderate (predicted)	SCN3A	SCN3A	-1,796	Cardiac conduction,Glutaminergic Receptor Signaling Pathway (Enhanced),Gustation Pathway,L1CAM interactions,Sensory perception of taste
hsa-miR-424-5p	miR-16-5p (and other miRNAs w/seed AGCAGCA)	-7076	miRecords	Experimentally Observed	SKAP2	SKAP2	1,362	Signal regulatory protein family interactions
hsa-miR-424-5p	miR-16-5p (and other miRNAs w/seed AGCAGCA)	-7076	TarBase	Experimentally Observed	SLC16A3	SLC16A3	1,915	Cell surface interactions at the vascular wall,TR/RXR Activation,Transport of bile salts and organic acids, metal ions and amine compounds
hsa-miR-424-5p	miR-16-5p (and other miRNAs w/seed AGCAGCA)	-7076	TarBase	Experimentally Observed	SLC38A5	SLC38A5	1,352	Glutaminergic Receptor Signaling Pathway (Enhanced),Transport of inorganic cations/anions and amino acids/oligopeptides
hsa-miR-424-5p	miR-16-5p (and other miRNAs w/seed AGCAGCA)	-7076	TargetScan Mouse,TargetScan Human	High (predicted),Moderate (predicted)	STRADB	STRADB	1,965	Energy dependent regulation of mTOR by LKB1-AMPK
hsa-miR-424-5p	miR-16-5p (and other miRNAs w/seed AGCAGCA)	-7076	TargetScan Mouse,TargetScan Human	High (predicted),Moderate (predicted)	SYDE2	SYDE2	-2,911	RHO GTPase cycle
hsa-miR-424-5p	miR-16-5p (and other miRNAs w/seed AGCAGCA)	-7076	TargetScan Mouse,TarBase,TargetScan Human	Experimentally Observed,High (predicted),Moderate (predicted)	TNFSF9	TNFSF9	-2,201	4-1BB Signaling in T Lymphocytes,Adrenergic Receptor Signaling Pathway (Enhanced),Airway Pathology in Chronic Obstructive Pulmonary Disease,Autism Signaling Pathway,Cachexia Signaling Pathway,Cardiac Hypertrophy Signaling (Enhanced),CDX Gastrointestinal Cancer Signaling Pathway,CGAS-STING Signaling Pathway,Erythropoietin Signaling Pathway,FXR/RXR Activation,Glycation Signaling Pathway,Hematoma Re…
hsa-miR-424-5p	miR-16-5p (and other miRNAs w/seed AGCAGCA)	-7076	TargetScan Human	High (predicted)	TRPC1	TRPC1	-1,349	Calcium Signaling,Cardiac conduction,Glutaminergic Receptor Signaling Pathway (Enhanced),IL-4 Signaling,Ion channel transport,Netrin-1 signaling,Orexin Signaling Pathway,Polyamine Regulation in Colon Cancer,Serotonin Receptor Signaling,Signaling by the B Cell Receptor (BCR),WNT/SHH Axonal Guidance Signaling Pathway
hsa-miR-424-5p	miR-16-5p (and other miRNAs w/seed AGCAGCA)	-7076	TargetScan Mouse,TargetScan Human	High (predicted),Moderate (predicted)	ZBTB16	ZBTB16	-1,362	Class I MHC mediated antigen processing and presentation,Neddylation,RAR Activation,Sheddase Signaling Pathway
hsa-miR-17-3p	miR-17-3p (and other miRNAs w/seed CUGCAGU)	-3044	TargetScan Mouse	High (predicted)	CAPNS2	CAPNS2	2,380	Degradation of the extracellular matrix
hsa-miR-17-3p	miR-17-3p (and other miRNAs w/seed CUGCAGU)	-3044	TargetScan Mouse	High (predicted)	CCR3	CCR3	3,176	Agranulocyte Adhesion and Diapedesis,Atherosclerosis Signaling,BBSome Signaling Pathway,Breast Cancer Regulation by Stathmin1,CCR3 Signaling in Eosinophils,Cellular Effects of Sildenafil (Viagra),Chemokine Signaling,Class A/1 (Rhodopsin-like receptors),CREB Signaling in Neurons,FAK Signaling,G alpha (i) signalling events,G-Protein Coupled Receptor Signaling,Granulocyte Adhesion and Diapedesis,Lun…
hsa-miR-17-3p	miR-17-3p (and other miRNAs w/seed CUGCAGU)	-3044	TargetScan Mouse	High (predicted)	GYPC	GYPC	1,918	Cell surface interactions at the vascular wall
hsa-miR-17-3p	miR-17-3p (and other miRNAs w/seed CUGCAGU)	-3044	TargetScan Human	High (predicted)	INSL3	INSL3	1,351	Cachexia Signaling Pathway,Class A/1 (Rhodopsin-like receptors),G alpha (s) signalling events
hsa-miR-17-3p	miR-17-3p (and other miRNAs w/seed CUGCAGU)	-3044	TargetScan Mouse	High (predicted)	LYVE1	LYVE1	3,414	Glycosaminoglycan metabolism,Tumoricidal Function of Hepatic Natural Killer Cells
hsa-miR-17-3p	miR-17-3p (and other miRNAs w/seed CUGCAGU)	-3044	TargetScan Human	High (predicted)	MBOAT7	MBOAT7	2,643	CDP-diacylglycerol Biosynthesis I,Glycerophospholipid biosynthesis,NAFLD Signaling Pathway,Phosphatidylglycerol Biosynthesis II (Non-plastidic),Stearate Biosynthesis I (Animals),Triacylglycerol Biosynthesis
hsa-miR-17-3p	miR-17-3p (and other miRNAs w/seed CUGCAGU)	-3044	TargetScan Mouse	High (predicted)	RPL38	RPL38	-1,477	Coronavirus Replication Pathway,EIF2 Signaling,Eukaryotic Translation Elongation,Eukaryotic Translation Initiation,Eukaryotic Translation Termination,Major pathway of rRNA processing in the nucleolus and cytosol,Nonsense-Mediated Decay (NMD),Response of EIF2AK4 (GCN2) to amino acid deficiency,Ribosomal Quality Control Signaling Pathway,Selenoamino acid metabolism,Signaling by ROBO receptors,SRP-d…
hsa-miR-17-3p	miR-17-3p (and other miRNAs w/seed CUGCAGU)	-3044	TargetScan Human	High (predicted)	SOD2	SOD2	1,521	Acute Phase Response Signaling,Cellular Effects of Sildenafil (Viagra),Cerebral Malformation Signaling Pathway,Detoxification of Reactive Oxygen Species,Estrogen Receptor Signaling,FOXO-mediated transcription of oxidative stress, metabolic and neuronal genes,Gene and protein expression by JAK-STAT signaling after IL-12 stimulation,Hematoma Resolution Signaling Pathway,Hepatic Fibrosis Signaling P…
hsa-miR-17-3p	miR-17-3p (and other miRNAs w/seed CUGCAGU)	-3044	TargetScan Human	High (predicted)	SULT1A2	SULT1A2	2,262	Chondroitin Sulfate Biosynthesis,Chondroitin Sulfate Biosynthesis (Late Stages),Dermatan Sulfate Biosynthesis,Dermatan Sulfate Biosynthesis (Late Stages),Dopamine Degradation,Heparan Sulfate Biosynthesis,Heparan Sulfate Biosynthesis (Late Stages),LPS/IL-1 Mediated Inhibition of RXR Function,Melatonin Degradation I,Phase II - Conjugation of compounds,Serotonin Degradation,Superpathway of Melatonin…
hsa-miR-17-3p	miR-17-3p (and other miRNAs w/seed CUGCAGU)	-3044	TargetScan Human	High (predicted)	ZNF547	ZNF547	1,447	Generic Transcription Pathway,Regulation of endogenous retroelements
hsa-miR-20a-5p	miR-17-5p (and other miRNAs w/seed AAAGUGC)	-7660	TargetScan Mouse,Ingenuity Expert Findings,TargetScan Human,miRecords	Experimentally Observed,Moderate (predicted)	APP	APP	-1,398	Advanced glycosylation endproduct receptor signaling,Amyloid fiber formation,Amyloid Processing,Chaperone Mediated Autophagy Signaling Pathway,Class A/1 (Rhodopsin-like receptors),Cyclophilin Signaling Pathway,DDX58/IFIH1-mediated induction of interferon-alpha/beta,DHCR24 Signaling Pathway,Docosahexaenoic Acid (DHA) Signaling,Ephrin A Signaling,ER-Mitochondrial Communication Signaling Pathway,Ext…
hsa-miR-20a-5p	miR-17-5p (and other miRNAs w/seed AAAGUGC)	-7660	TargetScan Human	High (predicted)	CD69	CD69	-3,605	Crosstalk between Dendritic Cells and Natural Killer Cells
hsa-miR-20a-5p	miR-17-5p (and other miRNAs w/seed AAAGUGC)	-7660	TargetScan Mouse,Ingenuity Expert Findings,TarBase,TargetScan Human,miRecords	Experimentally Observed,High (predicted),Moderate (predicted)	CDKN1A	CDKN1A	-2,088	Activin Inhibin Signaling Pathway,AMPK Signaling,Antiproliferative Role of Somatostatin Receptor 2,Aryl Hydrocarbon Receptor Signaling,ATM Signaling,BAG2 Signaling Pathway,BEX2 Signaling Pathway,Bladder Cancer Signaling,Cell Cycle Checkpoints,Cell Cycle: G1/S Checkpoint Regulation,Cell Cycle: G2/M DNA Damage Checkpoint Regulation,Cerebral Malformation Signaling Pathway,CGAS-STING Signaling Pathwa…
hsa-miR-20a-5p	miR-17-5p (and other miRNAs w/seed AAAGUGC)	-7660	TargetScan Human	High (predicted)	CXCL6	CXCL6	2,922	Agranulocyte Adhesion and Diapedesis,Class A/1 (Rhodopsin-like receptors),G alpha (i) signalling events,Granulocyte Adhesion and Diapedesis,IL-13 Signaling Pathway,IL-17A Signaling in Airway Cells,Pathogen Induced Cytokine Storm Signaling Pathway,Role of IL-17A in Arthritis,Role of IL-17A in Psoriasis,Role of IL-17F in Allergic Inflammatory Airway Diseases
hsa-miR-20a-5p	miR-17-5p (and other miRNAs w/seed AAAGUGC)	-7660	TargetScan Human,miRecords	Experimentally Observed,High (predicted)	CXCL8	CXCL8	-5,546	Adrenergic Receptor Signaling Pathway (Enhanced),Agranulocyte Adhesion and Diapedesis,Airway Inflammation in Asthma,Airway Pathology in Chronic Obstructive Pulmonary Disease,ATF4 activates genes in response to endoplasmic reticulum stress,Atherosclerosis Signaling,Autism Signaling Pathway,Bladder Cancer Signaling,Cachexia Signaling Pathway,Cardiac Hypertrophy Signaling (Enhanced),CDX Gastrointest…
hsa-miR-20a-5p	miR-17-5p (and other miRNAs w/seed AAAGUGC)	-7660	TargetScan Mouse,TargetScan Human	High (predicted)	DUSP2	DUSP2	-3,433	3-phosphoinositide Biosynthesis,3-phosphoinositide Degradation,D-myo-inositol (1,4,5,6)-Tetrakisphosphate Biosynthesis,D-myo-inositol (3,4,5,6)-tetrakisphosphate Biosynthesis,D-myo-inositol-5-phosphate Metabolism,ERK/MAPK Signaling,Protein Kinase A Signaling,RAF-independent MAPK1/3 activation,RAF/MAP kinase cascade,Superpathway of Inositol Phosphate Compounds
hsa-miR-20a-5p	miR-17-5p (and other miRNAs w/seed AAAGUGC)	-7660	Ingenuity Expert Findings,TargetScan Human	Experimentally Observed,Moderate (predicted)	EGR2	EGR2	-1,570	Activation of anterior HOX genes in hindbrain during early embryogenesis,Adipogenesis pathway,EGR2 and SOX10-mediated initiation of Schwann cell myelination,Myelination Signaling Pathway,NGF-stimulated transcription,Transcriptional regulation of white adipocyte differentiation
hsa-miR-20a-5p	miR-17-5p (and other miRNAs w/seed AAAGUGC)	-7660	TargetScan Mouse,TargetScan Human	High (predicted)	EPHA4	EPHA4	-1,404	Axonal Guidance Signaling,Cholecystokinin/Gastrin-mediated Signaling,EPH-Ephrin signaling,Ephrin A Signaling,Ephrin Receptor Signaling,IL-15 Production,Somitogenesis,Sperm Motility,Synaptogenesis Signaling Pathway
hsa-miR-20a-5p	miR-17-5p (and other miRNAs w/seed AAAGUGC)	-7660	TargetScan Human	High (predicted)	FAM169A	FAM169A	-1,371	RHO GTPase cycle
hsa-miR-20a-5p	miR-17-5p (and other miRNAs w/seed AAAGUGC)	-7660	TargetScan Mouse,TargetScan Human	High (predicted)	FCHO2	FCHO2	1,408	Cargo recognition for clathrin-mediated endocytosis,Clathrin-mediated endocytosis
hsa-miR-20a-5p	miR-17-5p (and other miRNAs w/seed AAAGUGC)	-7660	Ingenuity Expert Findings	Experimentally Observed	KCNQ1OT1	KCNQ1OT1	1,991	Pyroptosis Signaling Pathway
hsa-miR-20a-5p	miR-17-5p (and other miRNAs w/seed AAAGUGC)	-7660	TargetScan Mouse,TargetScan Human	High (predicted)	NABP1	NABP1	2,236	RNA polymerase II transcribes snRNA genes
hsa-miR-20a-5p	miR-17-5p (and other miRNAs w/seed AAAGUGC)	-7660	TargetScan Mouse,TargetScan Human	High (predicted),Moderate (predicted)	NR4A2	NR4A2	-3,883	Bone Mineralization Signaling Pathway,Generic Transcription Pathway,Sleep REM Signaling Pathway,SUMOylation of intracellular receptors
hsa-miR-20a-5p	miR-17-5p (and other miRNAs w/seed AAAGUGC)	-7660	TargetScan Mouse,TargetScan Human	High (predicted)	NR4A3	NR4A3	-4,064	Generic Transcription Pathway,RUNX1 regulates megakaryocyte differentiation and platelet function
hsa-miR-20a-5p	miR-17-5p (and other miRNAs w/seed AAAGUGC)	-7660	TargetScan Mouse,TargetScan Human	High (predicted),Moderate (predicted)	NTN4	NTN4	-1,995	Axonal Guidance Signaling,Extracellular matrix organization,Netrin-1 signaling
hsa-miR-20a-5p	miR-17-5p (and other miRNAs w/seed AAAGUGC)	-7660	TargetScan Mouse,TargetScan Human	High (predicted)	OSM	OSM	-2,541	Acute Phase Response Signaling,Adrenergic Receptor Signaling Pathway (Enhanced),Airway Inflammation in Asthma,Airway Pathology in Chronic Obstructive Pulmonary Disease,Autism Signaling Pathway,Cachexia Signaling Pathway,Cardiac Hypertrophy Signaling (Enhanced),CDX Gastrointestinal Cancer Signaling Pathway,CGAS-STING Signaling Pathway,Erythropoietin Signaling Pathway,FXR/RXR Activation,Glycation S…
hsa-miR-20a-5p	miR-17-5p (and other miRNAs w/seed AAAGUGC)	-7660	TargetScan Mouse,TargetScan Human	High (predicted)	PDCD1LG2	PDCD1LG2	3,787	Costimulation by the CD28 family,PD-1, PD-L1 cancer immunotherapy pathway,T Cell Exhaustion Signaling Pathway,Tumor Microenvironment Pathway
hsa-miR-20a-5p	miR-17-5p (and other miRNAs w/seed AAAGUGC)	-7660	TargetScan Human	High (predicted)	RPS15A	RPS15A	-1,458	Coronavirus Pathogenesis Pathway,Coronavirus Replication Pathway,EIF2 Signaling,Eukaryotic Translation Elongation,Eukaryotic Translation Initiation,Eukaryotic Translation Termination,Major pathway of rRNA processing in the nucleolus and cytosol,mTOR Signaling,Nonsense-Mediated Decay (NMD),Regulation of eIF4 and p70S6K Signaling,Response of EIF2AK4 (GCN2) to amino acid deficiency,Ribosomal Quality…
hsa-miR-20a-5p	miR-17-5p (and other miRNAs w/seed AAAGUGC)	-7660	TargetScan Mouse,TargetScan Human	High (predicted),Moderate (predicted)	SACS	SACS	-1,402	Aldosterone Signaling in Epithelial Cells,Protein Ubiquitination Pathway
hsa-miR-20a-5p	miR-17-5p (and other miRNAs w/seed AAAGUGC)	-7660	TargetScan Mouse,TargetScan Human	High (predicted)	SEMA4B	SEMA4B	1,338	Axonal Guidance Signaling
hsa-miR-20a-5p	miR-17-5p (and other miRNAs w/seed AAAGUGC)	-7660	TargetScan Mouse,TargetScan Human	High (predicted)	TNFRSF21	TNFRSF21	-1,855	Cellular response to heat stress,Death Receptor Signaling,Regulation of lipid metabolism by PPARalpha,TEC Kinase Signaling
hsa-miR-181a-3p	miR-181a-1-3p (and other miRNAs w/seed CCAUCGA)	-6263	TargetScan Human	High (predicted)	ANPEP	ANPEP	1,498	Epithelial Membrane Protein Signaling Pathway,Glutathione-mediated Detoxification,Metabolism of Angiotensinogen to Angiotensins,Neutrophil degranulation,γ-glutamyl Cycle
hsa-miR-181a-3p	miR-181a-1-3p (and other miRNAs w/seed CCAUCGA)	-6263	TargetScan Human	High (predicted)	CD69	CD69	-3,605	Crosstalk between Dendritic Cells and Natural Killer Cells
hsa-miR-181a-3p	miR-181a-1-3p (and other miRNAs w/seed CCAUCGA)	-6263	TargetScan Mouse	High (predicted)	HIP1	HIP1	1,432	Clathrin-mediated endocytosis,Clathrin-mediated Endocytosis Signaling,Huntington's Disease Signaling
hsa-miR-181a-2-3p	miR-181a-2-3p (and other miRNAs w/seed CCACUGA)	-2327	TargetScan Mouse,TargetScan Human	High (predicted),Moderate (predicted)	BASP1	BASP1	2,750	RHO GTPase cycle
hsa-miR-181a-2-3p	miR-181a-2-3p (and other miRNAs w/seed CCACUGA)	-2327	TargetScan Mouse	High (predicted)	CCDC59	CCDC59	-1,626	Surfactant metabolism
hsa-miR-181a-2-3p	miR-181a-2-3p (and other miRNAs w/seed CCACUGA)	-2327	TargetScan Mouse	High (predicted)	IRF7	IRF7	1,925	Activation of IRF by Cytosolic Pattern Recognition Receptors,Coronavirus Pathogenesis Pathway,Cytosolic sensors of pathogen-associated DNA,DDX58/IFIH1-mediated induction of interferon-alpha/beta,Hepatitis B Chronic Liver Pathogenesis Signaling Pathway,Interferon alpha/beta signaling,Interferon gamma signaling,ISGylation Signaling Pathway,MyD88 dependent cascade initiated on endosome,MyD88-indepen…
hsa-miR-181a-2-3p	miR-181a-2-3p (and other miRNAs w/seed CCACUGA)	-2327	TargetScan Human	High (predicted)	NUDT11	NUDT11	-2,260	3-phosphoinositide Biosynthesis,3-phosphoinositide Degradation,D-myo-inositol (1,4,5,6)-Tetrakisphosphate Biosynthesis,D-myo-inositol (3,4,5,6)-tetrakisphosphate Biosynthesis,D-myo-inositol-5-phosphate Metabolism,Inositol phosphate metabolism,Superpathway of Inositol Phosphate Compounds
hsa-miR-181a-2-3p	miR-181a-2-3p (and other miRNAs w/seed CCACUGA)	-2327	TargetScan Mouse	High (predicted)	SPP1	SPP1	4,372	Altered T Cell and B Cell Signaling in Rheumatoid Arthritis,BEX2 Signaling Pathway,Bone Mineralization Signaling Pathway,Chronic Myeloid Leukemia Signaling,Cyclophilin Signaling Pathway,Degradation of the extracellular matrix,Hepatic Fibrosis Signaling Pathway,HOTAIR Regulatory Pathway,Integrin cell surface interactions,Osteoarthritis Pathway,Post-translational protein phosphorylation,Regulation …
hsa-miR-181d-5p	miR-181a-5p (and other miRNAs w/seed ACAUUCA)	-4917	TargetScan Mouse,TargetScan Human	High (predicted),Moderate (predicted)	BHLHE40	BHLHE40	-1,424	BMAL1:CLOCK,NPAS2 activates circadian gene expression,Circadian Rhythm Signaling,ID1 Signaling Pathway,IL-10 Signaling,Pathogen Induced Cytokine Storm Signaling Pathway,Senescence Pathway
hsa-miR-181d-5p	miR-181a-5p (and other miRNAs w/seed ACAUUCA)	-4917	TargetScan Mouse	High (predicted)	TNFSF10	TNFSF10	1,753	Adrenergic Receptor Signaling Pathway (Enhanced),Airway Pathology in Chronic Obstructive Pulmonary Disease,Autism Signaling Pathway,Cachexia Signaling Pathway,Cardiac Hypertrophy Signaling (Enhanced),Caspase activation via Death Receptors in the presence of ligand,CDX Gastrointestinal Cancer Signaling Pathway,CGAS-STING Signaling Pathway,Chronic Myeloid Leukemia Signaling,Crosstalk between Dendri…
hsa-miR-181d-5p	miR-181a-5p (and other miRNAs w/seed ACAUUCA)	-4917	TargetScan Human	High (predicted)	ZNF256	ZNF256	-1,596	Generic Transcription Pathway
hsa-miR-181d-5p	miR-181a-5p (and other miRNAs w/seed ACAUUCA)	-4917	TargetScan Human	High (predicted)	ZNF564	ZNF564	2,012	Generic Transcription Pathway
hsa-miR-181b-2-3p	miR-181b-1-3p (and other miRNAs w/seed UCACUGA)	-6676	TargetScan Human	High (predicted)	CCDC68	CCDC68	-2,436	Cilia Biogenesis Signaling Pathway
hsa-miR-181b-2-3p	miR-181b-1-3p (and other miRNAs w/seed UCACUGA)	-6676	TargetScan Human	High (predicted)	CXCL8	CXCL8	-5,546	Adrenergic Receptor Signaling Pathway (Enhanced),Agranulocyte Adhesion and Diapedesis,Airway Inflammation in Asthma,Airway Pathology in Chronic Obstructive Pulmonary Disease,ATF4 activates genes in response to endoplasmic reticulum stress,Atherosclerosis Signaling,Autism Signaling Pathway,Bladder Cancer Signaling,Cachexia Signaling Pathway,Cardiac Hypertrophy Signaling (Enhanced),CDX Gastrointest…
hsa-miR-181b-2-3p	miR-181b-1-3p (and other miRNAs w/seed UCACUGA)	-6676	TargetScan Mouse,TargetScan Human	High (predicted)	H3-3A	H3-3A	1,431	Androgen Signaling,Circadian Rhythm Signaling,ERK/MAPK Signaling,Glucocorticoid Receptor Signaling,Histone Modification Signaling Pathway,HOTAIR Regulatory Pathway,IL-12 Signaling and Production in Macrophages,Macrophage Alternative Activation Signaling Pathway,mRNA 3 Prime End Processing Signaling Pathway,NAP1L1 Transcription Regulation Signaling Pathway,p38 MAPK Signaling,Protein Kinase A Signa…
hsa-miR-181b-2-3p	miR-181b-1-3p (and other miRNAs w/seed UCACUGA)	-6676	TargetScan Human	High (predicted)	LRWD1	LRWD1	2,284	Histone Modification Signaling Pathway
hsa-miR-181b-2-3p	miR-181b-1-3p (and other miRNAs w/seed UCACUGA)	-6676	TargetScan Mouse,TargetScan Human	High (predicted),Moderate (predicted)	NAMPT	NAMPT	1,691	BMAL1:CLOCK,NPAS2 activates circadian gene expression,G Protein Signaling Mediated by Tubby,NAD Biosynthesis III,NAD Signaling Pathway,Nicotinate metabolism,Osteoarthritis Pathway,Sirtuin Signaling Pathway,Transcriptional Regulation by NPAS4
hsa-miR-181b-2-3p	miR-181b-1-3p (and other miRNAs w/seed UCACUGA)	-6676	TargetScan Human	High (predicted)	RPL22L1	RPL22L1	-1,439	Coronavirus Replication Pathway,EIF2 Signaling,Eukaryotic Translation Elongation,Eukaryotic Translation Initiation,Eukaryotic Translation Termination,Major pathway of rRNA processing in the nucleolus and cytosol,Nonsense-Mediated Decay (NMD),Response of EIF2AK4 (GCN2) to amino acid deficiency,Ribosomal Quality Control Signaling Pathway,Selenoamino acid metabolism,Signaling by ROBO receptors,SRP-d…
hsa-miR-181b-2-3p	miR-181b-1-3p (and other miRNAs w/seed UCACUGA)	-6676	TargetScan Human	High (predicted)	SEMG1	SEMG1	2,656	Amyloid fiber formation,Antimicrobial peptides
hsa-miR-181b-2-3p	miR-181b-1-3p (and other miRNAs w/seed UCACUGA)	-6676	TargetScan Mouse,TargetScan Human	High (predicted),Moderate (predicted)	SH2B2	SH2B2	1,348	Factors involved in megakaryocyte development and platelet production,Melanocyte Development and Pigmentation Signaling,Signaling by SCF-KIT
hsa-miR-181b-2-3p	miR-181b-1-3p (and other miRNAs w/seed UCACUGA)	-6676	TargetScan Human	High (predicted)	ZNF256	ZNF256	-1,596	Generic Transcription Pathway
hsa-miR-181c-3p	miR-181c-3p (miRNAs w/seed ACCAUCG)	-5220	TargetScan Human	High (predicted)	CD69	CD69	-3,605	Crosstalk between Dendritic Cells and Natural Killer Cells
hsa-miR-181c-3p	miR-181c-3p (miRNAs w/seed ACCAUCG)	-5220	TargetScan Human	High (predicted)	HBEGF	HBEGF	-3,298	Cargo recognition for clathrin-mediated endocytosis,CDX Gastrointestinal Cancer Signaling Pathway,Clathrin-mediated endocytosis,ERBB Signaling,Extra-nuclear estrogen signaling,G Beta Gamma Signaling,Gastrin-CREB signalling pathway via PKC and MAPK,GNRH Signaling,HER-2 Signaling in Breast Cancer,IL-13 Signaling Pathway,IL-8 Signaling,Neuregulin Signaling,Pancreatic Adenocarcinoma Signaling,PIP3 ac…
hsa-miR-181c-3p	miR-181c-3p (miRNAs w/seed ACCAUCG)	-5220	TargetScan Human	High (predicted)	SEM1	SEM1	-1,752	ABC-family proteins mediated transport,BAG2 Signaling Pathway,Beta-catenin independent WNT signaling,C-type lectin receptors (CLRs),Cell Cycle Checkpoints,Cellular response to hypoxia,Class I MHC mediated antigen processing and presentation,Degradation of beta-catenin by the destruction complex,Deubiquitination,DNA Replication Pre-Initiation,FAT10 Signaling Pathway,Fc epsilon receptor (FCERI) sig…
hsa-miR-181c-3p	miR-181c-3p (miRNAs w/seed ACCAUCG)	-5220	TargetScan Human	High (predicted)	ZNF354C	ZNF354C	-1,472	Generic Transcription Pathway
hsa-miR-181d-3p	miR-181d-3p (miRNAs w/seed CACCGGG)	-1685	TargetScan Human	High (predicted)	C5AR2	C5AR2	3,219	BBSome Signaling Pathway,Breast Cancer Regulation by Stathmin1,Cellular Effects of Sildenafil (Viagra),Class A/1 (Rhodopsin-like receptors),Complement cascade,CREB Signaling in Neurons,FAK Signaling,G-Protein Coupled Receptor Signaling,Lung Ionic Balance Signaling Pathway,Molecular Mechanisms of Cancer,Phagosome Formation,S100 Family Signaling Pathway,Zn Homeostasis Signaling Pathway
hsa-miR-181d-3p	miR-181d-3p (miRNAs w/seed CACCGGG)	-1685	TargetScan Human	High (predicted)	HYOU1	HYOU1	-2,509	Binding and Uptake of Ligands by Scavenger Receptors,XBP1(S) activates chaperone genes
hsa-miR-181d-3p	miR-181d-3p (miRNAs w/seed CACCGGG)	-1685	TargetScan Human	High (predicted)	LILRA6	LILRA6	1,919	Immunoregulatory interactions between a Lymphoid and a non-Lymphoid cell
hsa-miR-181d-3p	miR-181d-3p (miRNAs w/seed CACCGGG)	-1685	TargetScan Human	High (predicted)	MATN1	MATN1	-2,375	Extracellular matrix organization
hsa-miR-182-5p	miR-182-5p (and other miRNAs w/seed UUGGCAA)	3395	TargetScan Mouse,TargetScan Human	High (predicted)	CACNB4	CACNB4	2,522	Acetylcholine Receptor Signaling Pathway,Adrenergic Receptor Signaling Pathway (Enhanced),Amyotrophic Lateral Sclerosis Signaling,Androgen Signaling,Autism Signaling Pathway,Calcium Signaling,Cardiac Hypertrophy Signaling,Cardiac Hypertrophy Signaling (Enhanced),Cardiac β-adrenergic Signaling,CCR5 Signaling in Macrophages,Cellular Effects of Sildenafil (Viagra),Circadian Rhythm Signaling,Corticot…
hsa-miR-182-5p	miR-182-5p (and other miRNAs w/seed UUGGCAA)	3395	TargetScan Human	High (predicted)	CCL3L1	CCL3L1	-7,225	Agranulocyte Adhesion and Diapedesis,Class A/1 (Rhodopsin-like receptors),Granulocyte Adhesion and Diapedesis,Interleukin-10 signaling,Pathogen Induced Cytokine Storm Signaling Pathway
hsa-miR-182-5p	miR-182-5p (and other miRNAs w/seed UUGGCAA)	3395	TargetScan Mouse	High (predicted)	CEP290	CEP290	-1,334	BBSome Signaling Pathway,Centrosomal KIAA0586 Signaling Pathway,Cilia Biogenesis Signaling Pathway,Cilium Assembly,Mitotic G2-G2/M phases,Mitotic Prometaphase,Neutrophil degranulation
hsa-miR-182-5p	miR-182-5p (and other miRNAs w/seed UUGGCAA)	3395	TargetScan Mouse,TargetScan Human	High (predicted),Moderate (predicted)	HBEGF	HBEGF	-3,298	Cargo recognition for clathrin-mediated endocytosis,CDX Gastrointestinal Cancer Signaling Pathway,Clathrin-mediated endocytosis,ERBB Signaling,Extra-nuclear estrogen signaling,G Beta Gamma Signaling,Gastrin-CREB signalling pathway via PKC and MAPK,GNRH Signaling,HER-2 Signaling in Breast Cancer,IL-13 Signaling Pathway,IL-8 Signaling,Neuregulin Signaling,Pancreatic Adenocarcinoma Signaling,PIP3 ac…
hsa-miR-182-5p	miR-182-5p (and other miRNAs w/seed UUGGCAA)	3395	TargetScan Mouse,TargetScan Human	High (predicted)	KTN1	KTN1	-1,378	Post-translational protein phosphorylation,Regulation of Insulin-like Growth Factor (IGF) transport and uptake by IGFBPs,RHO GTPase cycle,RHO GTPases activate KTN1,RHOA Signaling
hsa-miR-182-5p	miR-182-5p (and other miRNAs w/seed UUGGCAA)	3395	TargetScan Mouse,TargetScan Human	High (predicted)	MAK	MAK	3,729	Pyridoxal 5'-phosphate Salvage Pathway,Salvage Pathways of Pyrimidine Ribonucleotides
hsa-miR-182-5p	miR-182-5p (and other miRNAs w/seed UUGGCAA)	3395	TargetScan Human	High (predicted)	RPL23	RPL23	-1,847	Coronavirus Replication Pathway,EIF2 Signaling,Eukaryotic Translation Elongation,Eukaryotic Translation Initiation,Eukaryotic Translation Termination,Major pathway of rRNA processing in the nucleolus and cytosol,Nonsense-Mediated Decay (NMD),Response of EIF2AK4 (GCN2) to amino acid deficiency,Ribosomal Quality Control Signaling Pathway,Selenoamino acid metabolism,Signaling by ROBO receptors,SRP-d…
hsa-miR-182-5p	miR-182-5p (and other miRNAs w/seed UUGGCAA)	3395	TargetScan Mouse	High (predicted)	SOX6	SOX6	3,880	TCF dependent signaling in response to WNT,WNT/β-catenin Signaling
hsa-miR-182-5p	miR-182-5p (and other miRNAs w/seed UUGGCAA)	3395	TargetScan Human	High (predicted)	ZNF200	ZNF200	1,497	Generic Transcription Pathway
hsa-miR-183-5p	miR-183-5p (miRNAs w/seed AUGGCAC)	2402	TargetScan Mouse	High (predicted)	ADGRE3	ADGRE3	3,507	BBSome Signaling Pathway,Breast Cancer Regulation by Stathmin1,Cellular Effects of Sildenafil (Viagra),Class B/2 (Secretin family receptors),CREB Signaling in Neurons,FAK Signaling,G-Protein Coupled Receptor Signaling,Lung Ionic Balance Signaling Pathway,Molecular Mechanisms of Cancer,Neutrophil degranulation,Phagosome Formation,S100 Family Signaling Pathway,Zn Homeostasis Signaling Pathway
hsa-miR-183-5p	miR-183-5p (miRNAs w/seed AUGGCAC)	2402	TargetScan Mouse,TargetScan Human	High (predicted),Moderate (predicted)	ARHGAP21	ARHGAP21	-1,494	RHO GTPase cycle
hsa-miR-183-5p	miR-183-5p (miRNAs w/seed AUGGCAC)	2402	TargetScan Mouse	High (predicted)	CCL20	CCL20	-4,638	Agranulocyte Adhesion and Diapedesis,Airway Inflammation in Asthma,Airway Pathology in Chronic Obstructive Pulmonary Disease,CGAS-STING Signaling Pathway,Class A/1 (Rhodopsin-like receptors),Docosahexaenoic Acid (DHA) Signaling,G alpha (i) signalling events,Granulocyte Adhesion and Diapedesis,IL-17 Signaling,IL-17A Signaling in Airway Cells,IL-17A Signaling in Gastric Cells,Interleukin-10 signali…
hsa-miR-183-5p	miR-183-5p (miRNAs w/seed AUGGCAC)	2402	TargetScan Mouse,TargetScan Human	High (predicted),Moderate (predicted)	FCHO2	FCHO2	1,408	Cargo recognition for clathrin-mediated endocytosis,Clathrin-mediated endocytosis
hsa-miR-183-5p	miR-183-5p (miRNAs w/seed AUGGCAC)	2402	TargetScan Mouse	High (predicted)	GREM2	GREM2	-2,166	Signaling by BMP
hsa-miR-183-5p	miR-183-5p (miRNAs w/seed AUGGCAC)	2402	TargetScan Mouse,TargetScan Human	High (predicted),Moderate (predicted)	IRS1	IRS1	-1,542	AMPK Signaling,Apelin Liver Signaling Pathway,Autophagy,Cachexia Signaling Pathway,Cardiac Hypertrophy Signaling,GDNF Family Ligand-Receptor Interactions,Glycation Signaling Pathway,Growth hormone receptor signaling,Growth Hormone Signaling,IGF-1 Signaling,IL-4 Signaling,IL-9 Signaling,ILK Signaling,Insulin Receptor Signaling,Interleukin-7 signaling,Macrophage Alternative Activation Signaling Pat…
hsa-miR-183-5p	miR-183-5p (miRNAs w/seed AUGGCAC)	2402	TargetScan Human	High (predicted)	PTS	PTS	-1,441	Dopamine Receptor Signaling,Metabolism of cofactors,Serotonin Receptor Signaling,Tetrahydrobiopterin Biosynthesis I,Tetrahydrobiopterin Biosynthesis II
hsa-miR-183-5p	miR-183-5p (miRNAs w/seed AUGGCAC)	2402	TargetScan Human	High (predicted)	RAB30	RAB30	-1,330	Intra-Golgi and retrograde Golgi-to-ER traffic,RAB geranylgeranylation
hsa-miR-183-5p	miR-183-5p (miRNAs w/seed AUGGCAC)	2402	TargetScan Mouse,TargetScan Human	High (predicted),Moderate (predicted)	SACS	SACS	-1,402	Aldosterone Signaling in Epithelial Cells,Protein Ubiquitination Pathway
hsa-miR-184	miR-184 (and other miRNAs w/seed GGACGGA)	3194	TargetScan Human	High (predicted)	BTNL8	BTNL8	5,920	Butyrophilin (BTN) family interactions
hsa-miR-184	miR-184 (and other miRNAs w/seed GGACGGA)	3194	TargetScan Mouse,TargetScan Human	High (predicted),Moderate (predicted)	CSF1	CSF1	1,476	Altered T Cell and B Cell Signaling in Rheumatoid Arthritis,Atherosclerosis Signaling,Glycation Signaling Pathway,Hematopoiesis from Multipotent Stem Cells,Hematopoiesis from Pluripotent Stem Cells,Hepatic Fibrosis / Hepatic Stellate Cell Activation,Interleukin-10 signaling,Macrophage Alternative Activation Signaling Pathway,Macropinocytosis Signaling,MSP-RON Signaling Pathway,Other interleukin s…
hsa-miR-184	miR-184 (and other miRNAs w/seed GGACGGA)	3194	TargetScan Human	High (predicted)	FOSB	FOSB	-4,163	ABRA Signaling Pathway,Activin Inhibin Signaling Pathway,CDK5 Signaling,ESR-mediated signaling,NGF-stimulated transcription,Opioid Signaling Pathway,Sertoli Cell-Germ Cell Junction Signaling Pathway (Enhanced)
hsa-miR-184	miR-184 (and other miRNAs w/seed GGACGGA)	3194	TargetScan Human	High (predicted)	ID1	ID1	-4,468	Cellular Effects of Sildenafil (Viagra),Human Embryonic Stem Cell Pluripotency,ID1 Signaling Pathway,Molecular Mechanisms of Cancer,Mouse Embryonic Stem Cell Pluripotency,NGF-stimulated transcription,Oncogene Induced Senescence,Preeclampsia Signaling Pathway,Transcriptional and post-translational regulation of MITF-M expression and activity
hsa-miR-184	miR-184 (and other miRNAs w/seed GGACGGA)	3194	TargetScan Mouse	High (predicted)	LPAR2	LPAR2	2,609	BBSome Signaling Pathway,Breast Cancer Regulation by Stathmin1,Cellular Effects of Sildenafil (Viagra),Class A/1 (Rhodopsin-like receptors),CREB Signaling in Neurons,eNOS Signaling,FAK Signaling,G alpha (i) signalling events,G alpha (q) signalling events,G-Protein Coupled Receptor Signaling,Gα12/13 Signaling,Lung Ionic Balance Signaling Pathway,Molecular Mechanisms of Cancer,Phagosome Formation,R…
hsa-miR-184	miR-184 (and other miRNAs w/seed GGACGGA)	3194	TargetScan Human	High (predicted)	MATN1	MATN1	-2,375	Extracellular matrix organization
hsa-miR-184	miR-184 (and other miRNAs w/seed GGACGGA)	3194	TargetScan Mouse	High (predicted)	NT5C1A	NT5C1A	-3,513	Adenosine Nucleotides Degradation II,Guanosine Nucleotides Degradation III,NAD Salvage Pathway II,Nucleotide catabolism,Purine Nucleotides Degradation II (Aerobic),Urate Biosynthesis/Inosine 5'-phosphate Degradation
hsa-miR-184	miR-184 (and other miRNAs w/seed GGACGGA)	3194	TargetScan Mouse,TargetScan Human	High (predicted),Moderate (predicted)	SLC7A5	SLC7A5	-1,402	Autophagy,Cell surface interactions at the vascular wall,NAD Signaling Pathway,Transport of inorganic cations/anions and amino acids/oligopeptides,Tryptophan catabolism
hsa-miR-184	miR-184 (and other miRNAs w/seed GGACGGA)	3194	TargetScan Human	High (predicted)	TLE1	TLE1	-1,476	Degradation of beta-catenin by the destruction complex,Signaling by NOTCH1,TCF dependent signaling in response to WNT,WNT/β-catenin Signaling
hsa-miR-4802-5p	miR-1843a-5p (and other miRNAs w/seed AUGGAGG)	-2700	TargetScan Mouse	High (predicted)	ALPL	ALPL	4,629	3-phosphoinositide Biosynthesis,3-phosphoinositide Degradation,Bone Mineralization Signaling Pathway,D-myo-inositol (1,4,5,6)-Tetrakisphosphate Biosynthesis,D-myo-inositol (3,4,5,6)-tetrakisphosphate Biosynthesis,D-myo-inositol-5-phosphate Metabolism,ID3 Signaling Pathway,Osteoarthritis Pathway,Post-translational modification: synthesis of GPI-anchored proteins,Role of Osteoblasts in Rheumatoid A…
hsa-miR-4802-5p	miR-1843a-5p (and other miRNAs w/seed AUGGAGG)	-2700	TargetScan Mouse	High (predicted)	IRF2	IRF2	1,324	Factors involved in megakaryocyte development and platelet production,Interferon alpha/beta signaling,Interferon gamma signaling,ISGylation Signaling Pathway,Pancreatic Secretion Signaling Pathway,Pyroptosis,Pyroptosis Signaling Pathway,TRIM21 Intracellular Antibody Signaling Pathway
hsa-miR-4802-5p	miR-1843a-5p (and other miRNAs w/seed AUGGAGG)	-2700	TargetScan Mouse,TargetScan Human	High (predicted),Moderate (predicted)	NR6A1	NR6A1	1,677	Generic Transcription Pathway,POU5F1 (OCT4), SOX2, NANOG activate genes related to proliferation,Role of OCT4 in Mammalian Embryonic Stem Cell Pluripotency
hsa-miR-4802-5p	miR-1843a-5p (and other miRNAs w/seed AUGGAGG)	-2700	TargetScan Human	High (predicted)	P2RX1	P2RX1	1,329	Gustation Pathway,Neurovascular Coupling Signaling Pathway,Neutrophil degranulation,Platelet homeostasis
hsa-miR-4802-5p	miR-1843a-5p (and other miRNAs w/seed AUGGAGG)	-2700	TargetScan Human	High (predicted)	PRSS33	PRSS33	5,719	IL-33 Signaling Pathway,Neuroprotective Role of THOP1 in Alzheimer's Disease
hsa-miR-185-3p	miR-185-3p (and other miRNAs w/seed GGGGCUG)	-1489	TargetScan Human	High (predicted)	ADAM8	ADAM8	1,700	Axonal Guidance Signaling,Degradation of the extracellular matrix,Neutrophil degranulation,Role of Osteoclasts in Rheumatoid Arthritis Signaling Pathway,Sheddase Signaling Pathway
hsa-miR-185-3p	miR-185-3p (and other miRNAs w/seed GGGGCUG)	-1489	TargetScan Mouse	High (predicted)	ADGRE3	ADGRE3	3,507	BBSome Signaling Pathway,Breast Cancer Regulation by Stathmin1,Cellular Effects of Sildenafil (Viagra),Class B/2 (Secretin family receptors),CREB Signaling in Neurons,FAK Signaling,G-Protein Coupled Receptor Signaling,Lung Ionic Balance Signaling Pathway,Molecular Mechanisms of Cancer,Neutrophil degranulation,Phagosome Formation,S100 Family Signaling Pathway,Zn Homeostasis Signaling Pathway
hsa-miR-185-3p	miR-185-3p (and other miRNAs w/seed GGGGCUG)	-1489	TargetScan Human	High (predicted)	ALPK1	ALPK1	2,580	Alpha-protein kinase 1 signaling pathway,TAK1-dependent IKK and NF-kappa-B activation
hsa-miR-185-3p	miR-185-3p (and other miRNAs w/seed GGGGCUG)	-1489	TargetScan Human	High (predicted)	ARHGAP25	ARHGAP25	1,340	RHO GTPase cycle
hsa-miR-185-3p	miR-185-3p (and other miRNAs w/seed GGGGCUG)	-1489	TargetScan Mouse,TargetScan Human	High (predicted)	B3GNT7	B3GNT7	-2,827	Glycosaminoglycan metabolism,O-linked glycosylation
hsa-miR-185-3p	miR-185-3p (and other miRNAs w/seed GGGGCUG)	-1489	TargetScan Human	High (predicted)	BEST1	BEST1	3,111	Ion channel transport
hsa-miR-185-3p	miR-185-3p (and other miRNAs w/seed GGGGCUG)	-1489	TargetScan Mouse	High (predicted)	C5AR1	C5AR1	1,462	Agranulocyte Adhesion and Diapedesis,BBSome Signaling Pathway,Breast Cancer Regulation by Stathmin1,Cellular Effects of Sildenafil (Viagra),Class A/1 (Rhodopsin-like receptors),Complement cascade,Complement System,CREB Signaling in Neurons,FAK Signaling,G alpha (i) signalling events,G-Protein Coupled Receptor Signaling,Granulocyte Adhesion and Diapedesis,IL-27 Signaling Pathway,Lung Ionic Balance…
hsa-miR-185-3p	miR-185-3p (and other miRNAs w/seed GGGGCUG)	-1489	TargetScan Mouse	High (predicted)	C5AR2	C5AR2	3,219	BBSome Signaling Pathway,Breast Cancer Regulation by Stathmin1,Cellular Effects of Sildenafil (Viagra),Class A/1 (Rhodopsin-like receptors),Complement cascade,CREB Signaling in Neurons,FAK Signaling,G-Protein Coupled Receptor Signaling,Lung Ionic Balance Signaling Pathway,Molecular Mechanisms of Cancer,Phagosome Formation,S100 Family Signaling Pathway,Zn Homeostasis Signaling Pathway
hsa-miR-185-3p	miR-185-3p (and other miRNAs w/seed GGGGCUG)	-1489	TargetScan Human	High (predicted)	CACNA1E	CACNA1E	5,737	Acetylcholine Receptor Signaling Pathway,Adrenergic Receptor Signaling Pathway (Enhanced),Amyotrophic Lateral Sclerosis Signaling,Androgen Signaling,Autism Signaling Pathway,Calcium Signaling,Cardiac Hypertrophy Signaling,Cardiac Hypertrophy Signaling (Enhanced),Cardiac β-adrenergic Signaling,CCR5 Signaling in Macrophages,Cellular Effects of Sildenafil (Viagra),Circadian Rhythm Signaling,Corticot…
hsa-miR-185-3p	miR-185-3p (and other miRNAs w/seed GGGGCUG)	-1489	TargetScan Mouse,TargetScan Human	High (predicted)	CAMK2G	CAMK2G	1,441	Acetylcholine Receptor Signaling Pathway,Activation of NMDA receptors and postsynaptic events,Assembly and cell surface presentation of NMDA receptors,Autism Signaling Pathway,B Cell Receptor Signaling,Breast Cancer Regulation by Stathmin1,Calcium Signaling,cAMP-mediated signaling,Cardiac conduction,Cardiac Hypertrophy Signaling (Enhanced),Cellular response to heat stress,Chemokine Signaling,Circ…
hsa-miR-185-3p	miR-185-3p (and other miRNAs w/seed GGGGCUG)	-1489	TargetScan Human	High (predicted)	CD177	CD177	2,560	Cell surface interactions at the vascular wall,Formation of Fibrin Clot (Clotting Cascade),Neutrophil degranulation
hsa-miR-185-3p	miR-185-3p (and other miRNAs w/seed GGGGCUG)	-1489	TargetScan Mouse	High (predicted)	CDKN1A	CDKN1A	-2,088	Activin Inhibin Signaling Pathway,AMPK Signaling,Antiproliferative Role of Somatostatin Receptor 2,Aryl Hydrocarbon Receptor Signaling,ATM Signaling,BAG2 Signaling Pathway,BEX2 Signaling Pathway,Bladder Cancer Signaling,Cell Cycle Checkpoints,Cell Cycle: G1/S Checkpoint Regulation,Cell Cycle: G2/M DNA Damage Checkpoint Regulation,Cerebral Malformation Signaling Pathway,CGAS-STING Signaling Pathwa…
hsa-miR-185-3p	miR-185-3p (and other miRNAs w/seed GGGGCUG)	-1489	TargetScan Mouse,TargetScan Human	High (predicted),Moderate (predicted)	CSF1	CSF1	1,476	Altered T Cell and B Cell Signaling in Rheumatoid Arthritis,Atherosclerosis Signaling,Glycation Signaling Pathway,Hematopoiesis from Multipotent Stem Cells,Hematopoiesis from Pluripotent Stem Cells,Hepatic Fibrosis / Hepatic Stellate Cell Activation,Interleukin-10 signaling,Macrophage Alternative Activation Signaling Pathway,Macropinocytosis Signaling,MSP-RON Signaling Pathway,Other interleukin s…
hsa-miR-185-3p	miR-185-3p (and other miRNAs w/seed GGGGCUG)	-1489	TargetScan Human	High (predicted)	CSF3R	CSF3R	3,366	Acute Myeloid Leukemia Signaling,Granulocyte Adhesion and Diapedesis,Other interleukin signaling,Signaling by CSF3 (G-CSF),Transcriptional regulation of granulopoiesis
hsa-miR-185-3p	miR-185-3p (and other miRNAs w/seed GGGGCUG)	-1489	TargetScan Mouse,TargetScan Human	High (predicted),Moderate (predicted)	CXCR2	CXCR2	5,213	Agranulocyte Adhesion and Diapedesis,cAMP-mediated signaling,Cardiac Hypertrophy Signaling (Enhanced),Class A/1 (Rhodopsin-like receptors),FAK Signaling,G alpha (i) signalling events,G-Protein Coupled Receptor Signaling,Glucocorticoid Receptor Signaling,Granulocyte Adhesion and Diapedesis,Gαi Signaling,IL-8 Signaling,Molecular Mechanisms of Cancer,Neutrophil degranulation,Neutrophil Extracellular…
hsa-miR-185-3p	miR-185-3p (and other miRNAs w/seed GGGGCUG)	-1489	TargetScan Mouse,TargetScan Human	High (predicted),Moderate (predicted)	CYTH4	CYTH4	1,395	Intra-Golgi and retrograde Golgi-to-ER traffic
hsa-miR-185-3p	miR-185-3p (and other miRNAs w/seed GGGGCUG)	-1489	TargetScan Human	High (predicted)	DUSP5	DUSP5	-1,432	3-phosphoinositide Biosynthesis,3-phosphoinositide Degradation,D-myo-inositol (1,4,5,6)-Tetrakisphosphate Biosynthesis,D-myo-inositol (3,4,5,6)-tetrakisphosphate Biosynthesis,D-myo-inositol-5-phosphate Metabolism,Protein Kinase A Signaling,RAF-independent MAPK1/3 activation,RAF/MAP kinase cascade,Superpathway of Inositol Phosphate Compounds,T Cell Receptor Signaling
hsa-miR-185-3p	miR-185-3p (and other miRNAs w/seed GGGGCUG)	-1489	TargetScan Human	High (predicted)	ESPN	ESPN	2,377	Sensory processing of sound by inner hair cells of the cochlea,Sensory processing of sound by outer hair cells of the cochlea
hsa-miR-185-3p	miR-185-3p (and other miRNAs w/seed GGGGCUG)	-1489	TargetScan Human	High (predicted)	FGD3	FGD3	1,474	Actin Cytoskeleton Signaling,CDC42 Signaling,G alpha (12/13) signalling events,p75 NTR receptor-mediated signalling,RHO GTPase cycle
hsa-miR-185-3p	miR-185-3p (and other miRNAs w/seed GGGGCUG)	-1489	TargetScan Human	High (predicted)	FOSL1	FOSL1	-2,668	Activin Inhibin Signaling Pathway,ERK5 Signaling,NGF-stimulated transcription,NRF2-mediated Oxidative Stress Response,Sertoli Cell-Germ Cell Junction Signaling Pathway (Enhanced),Warburg Effect Signaling Pathway
hsa-miR-185-3p	miR-185-3p (and other miRNAs w/seed GGGGCUG)	-1489	TargetScan Mouse,TargetScan Human	High (predicted),Moderate (predicted)	HYOU1	HYOU1	-2,509	Binding and Uptake of Ligands by Scavenger Receptors,XBP1(S) activates chaperone genes
hsa-miR-185-3p	miR-185-3p (and other miRNAs w/seed GGGGCUG)	-1489	TargetScan Mouse	High (predicted)	ITGAX	ITGAX	2,302	Actin Cytoskeleton Signaling,Actin Nucleation by ARP-WASP Complex,Axonal Guidance Signaling,Cardiac Hypertrophy Signaling (Enhanced),Caveolar-mediated Endocytosis Signaling,CDC42 Signaling,Cell surface interactions at the vascular wall,Complement System,Ephrin Receptor Signaling,Epithelial Membrane Protein Signaling Pathway,ERK/MAPK Signaling,Extracellular matrix organization,FAK Signaling,Hepati…
hsa-miR-185-3p	miR-185-3p (and other miRNAs w/seed GGGGCUG)	-1489	TargetScan Mouse	High (predicted)	KCNE5	KCNE5	1,413	Cardiac conduction
hsa-miR-185-3p	miR-185-3p (and other miRNAs w/seed GGGGCUG)	-1489	TargetScan Human	High (predicted)	KRT5	KRT5	-1,963	Cell junction organization,Glucocorticoid Receptor Signaling,Keratinization
hsa-miR-185-3p	miR-185-3p (and other miRNAs w/seed GGGGCUG)	-1489	TargetScan Mouse	High (predicted)	KYAT1	KYAT1	1,433	Glutamate and glutamine metabolism,Phenylalanine and tyrosine metabolism,Tryptophan catabolism
hsa-miR-185-3p	miR-185-3p (and other miRNAs w/seed GGGGCUG)	-1489	TargetScan Human	High (predicted)	LILRA6	LILRA6	1,919	Immunoregulatory interactions between a Lymphoid and a non-Lymphoid cell
hsa-miR-185-3p	miR-185-3p (and other miRNAs w/seed GGGGCUG)	-1489	TargetScan Human	High (predicted)	MAPK13	MAPK13	1,688	4-1BB Signaling in T Lymphocytes,Activin Inhibin Signaling Pathway,Acute Phase Response Signaling,Adrenomedullin signaling pathway,AMPK Signaling,Amyloid Processing,Antioxidant Action of Vitamin C,Apelin Adipocyte Signaling Pathway,Apelin Cardiomyocyte Signaling Pathway,April Mediated Signaling,ATM Signaling,B Cell Activating Factor Signaling,B Cell Receptor Signaling,BBSome Signaling Pathway,BMP…
hsa-miR-185-3p	miR-185-3p (and other miRNAs w/seed GGGGCUG)	-1489	TargetScan Human	High (predicted)	NFAM1	NFAM1	1,980	Neutrophil degranulation
hsa-miR-185-3p	miR-185-3p (and other miRNAs w/seed GGGGCUG)	-1489	TargetScan Mouse,TargetScan Human	High (predicted)	NT5C1A	NT5C1A	-3,513	Adenosine Nucleotides Degradation II,Guanosine Nucleotides Degradation III,NAD Salvage Pathway II,Nucleotide catabolism,Purine Nucleotides Degradation II (Aerobic),Urate Biosynthesis/Inosine 5'-phosphate Degradation
hsa-miR-185-3p	miR-185-3p (and other miRNAs w/seed GGGGCUG)	-1489	TargetScan Mouse	High (predicted)	PER1	PER1	-2,680	Circadian Clock,Circadian Rhythm Signaling
hsa-miR-185-3p	miR-185-3p (and other miRNAs w/seed GGGGCUG)	-1489	TargetScan Mouse,TargetScan Human	High (predicted)	PFKFB4	PFKFB4	2,131	AMPK Signaling,Glucose metabolism,PFKFB4 Signaling Pathway,Warburg Effect Signaling Pathway
hsa-miR-185-3p	miR-185-3p (and other miRNAs w/seed GGGGCUG)	-1489	TargetScan Mouse	High (predicted)	PIK3R6	PIK3R6	1,358	14-3-3-mediated Signaling,3-phosphoinositide Biosynthesis,Abacavir ADME,Acetylcholine Receptor Signaling Pathway,Actin Cytoskeleton Signaling,Activin Inhibin Signaling Pathway,Acute Myeloid Leukemia Signaling,Adrenomedullin signaling pathway,Aldosterone Signaling in Epithelial Cells,AMPK Signaling,Amyotrophic Lateral Sclerosis Signaling,Angiopoietin Signaling,Antiproliferative Role of Somatostati…
hsa-miR-185-3p	miR-185-3p (and other miRNAs w/seed GGGGCUG)	-1489	TargetScan Human	High (predicted)	PLEKHO2	PLEKHO2	1,356	Neutrophil degranulation
hsa-miR-185-3p	miR-185-3p (and other miRNAs w/seed GGGGCUG)	-1489	TargetScan Human	High (predicted)	PLXNA4	PLXNA4	-1,655	FOXO-mediated transcription of oxidative stress, metabolic and neuronal genes,Semaphorin interactions
hsa-miR-185-3p	miR-185-3p (and other miRNAs w/seed GGGGCUG)	-1489	TargetScan Mouse	High (predicted)	PPP1R12B	PPP1R12B	2,274	3-phosphoinositide Biosynthesis,3-phosphoinositide Degradation,Actin Cytoskeleton Signaling,Actin Nucleation by ARP-WASP Complex,CCR3 Signaling in Eosinophils,CDC42 Signaling,Cellular Effects of Sildenafil (Viagra),Chemokine Signaling,D-myo-inositol (1,4,5,6)-Tetrakisphosphate Biosynthesis,D-myo-inositol (3,4,5,6)-tetrakisphosphate Biosynthesis,D-myo-inositol-5-phosphate Metabolism,Estrogen Recep…
hsa-miR-185-3p	miR-185-3p (and other miRNAs w/seed GGGGCUG)	-1489	TargetScan Human	High (predicted)	PYGM	PYGM	1,603	Glycogen Degradation II,Glycogen Degradation III,Glycogen metabolism,Protein Kinase A Signaling,α-Adrenergic Signaling
hsa-miR-185-3p	miR-185-3p (and other miRNAs w/seed GGGGCUG)	-1489	TargetScan Human	High (predicted)	RAB36	RAB36	2,012	Intra-Golgi and retrograde Golgi-to-ER traffic,RAB geranylgeranylation
hsa-miR-185-3p	miR-185-3p (and other miRNAs w/seed GGGGCUG)	-1489	TargetScan Mouse,TargetScan Human	High (predicted)	RBCK1	RBCK1	1,399	Class I MHC mediated antigen processing and presentation,Irritable Bowel Syndrome Signaling Pathway,Necroptosis Signaling Pathway,NOD1/2 Signaling Pathway,TNF signaling
hsa-miR-185-3p	miR-185-3p (and other miRNAs w/seed GGGGCUG)	-1489	TargetScan Mouse	High (predicted)	RXRB	RXRB	2,579	Adrenomedullin signaling pathway,Aryl Hydrocarbon Receptor Signaling,Bone Mineralization Signaling Pathway,DHCR24 Signaling Pathway,Docosahexaenoic Acid (DHA) Signaling,Generic Transcription Pathway,Glucocorticoid Receptor Signaling,LXR/RXR Activation,Macrophage Alternative Activation Signaling Pathway,Non-Small Cell Lung Cancer Signaling,NR1H2 and NR1H3-mediated signaling,Preeclampsia Signaling …
hsa-miR-185-3p	miR-185-3p (and other miRNAs w/seed GGGGCUG)	-1489	TargetScan Mouse	High (predicted)	SEPTIN5	SEPTIN5	3,418	Parkinson's Signaling Pathway,RHOA Signaling,Signaling by Rho Family GTPases
hsa-miR-185-3p	miR-185-3p (and other miRNAs w/seed GGGGCUG)	-1489	TargetScan Mouse	High (predicted)	SFRP2	SFRP2	3,822	Role of Macrophages, Fibroblasts and Endothelial Cells in Rheumatoid Arthritis,Role of Osteoblasts in Rheumatoid Arthritis Signaling Pathway,Role of Osteoblasts, Osteoclasts and Chondrocytes in Rheumatoid Arthritis,Role of Osteoclasts in Rheumatoid Arthritis Signaling Pathway,TCF dependent signaling in response to WNT,WNT/β-catenin Signaling
hsa-miR-185-3p	miR-185-3p (and other miRNAs w/seed GGGGCUG)	-1489	TargetScan Mouse,TargetScan Human	High (predicted)	SLC6A8	SLC6A8	2,350	Autism Signaling Pathway,Creatine metabolism
hsa-miR-185-3p	miR-185-3p (and other miRNAs w/seed GGGGCUG)	-1489	TargetScan Mouse,TargetScan Human	High (predicted),Moderate (predicted)	SLC7A5	SLC7A5	-1,402	Autophagy,Cell surface interactions at the vascular wall,NAD Signaling Pathway,Transport of inorganic cations/anions and amino acids/oligopeptides,Tryptophan catabolism
hsa-miR-185-3p	miR-185-3p (and other miRNAs w/seed GGGGCUG)	-1489	TargetScan Mouse,TargetScan Human	High (predicted),Moderate (predicted)	SNAI1	SNAI1	-3,114	Activin Inhibin Signaling Pathway,CDX Gastrointestinal Cancer Signaling Pathway,Cerebral Malformation Signaling Pathway,CSDE1 Signaling Pathway,Cyclophilin Signaling Pathway,Epithelial Adherens Junction Signaling,Epithelial-Mesenchymal Transition (EMT) during gastrulation,Estrogen Receptor Signaling,Hepatic Fibrosis Signaling Pathway,Hepatitis B Chronic Liver Pathogenesis Signaling Pathway,ILK Si…
hsa-miR-185-3p	miR-185-3p (and other miRNAs w/seed GGGGCUG)	-1489	TargetScan Mouse	High (predicted)	SOCS3	SOCS3	-1,739	3-phosphoinositide Biosynthesis,3-phosphoinositide Degradation,Acute Phase Response Signaling,Cachexia Signaling Pathway,Class I MHC mediated antigen processing and presentation,D-myo-inositol (1,4,5,6)-Tetrakisphosphate Biosynthesis,D-myo-inositol (3,4,5,6)-tetrakisphosphate Biosynthesis,D-myo-inositol-5-phosphate Metabolism,FAK Signaling,FXR/RXR Activation,Growth hormone receptor signaling,Grow…
hsa-miR-185-3p	miR-185-3p (and other miRNAs w/seed GGGGCUG)	-1489	TargetScan Human	High (predicted)	SPNS2	SPNS2	1,932	Sphingolipid metabolism
hsa-miR-185-3p	miR-185-3p (and other miRNAs w/seed GGGGCUG)	-1489	TargetScan Human	High (predicted)	STK40	STK40	1,600	Abacavir ADME,Beta-catenin independent WNT signaling,Costimulation by the CD28 family,GPER1 signaling,Hedgehog 'on' state,KEAP1-NFE2L2 pathway,p75 NTR receptor-mediated signalling,Ribavirin ADME,Signaling by NOTCH4
hsa-miR-185-3p	miR-185-3p (and other miRNAs w/seed GGGGCUG)	-1489	TargetScan Human	High (predicted)	TBC1D3L	TBC1D3 (includes others)	2,111	TBC/RABGAPs
hsa-miR-185-3p	miR-185-3p (and other miRNAs w/seed GGGGCUG)	-1489	TargetScan Human	High (predicted)	TNFAIP8L2	TNFAIP8L2	1,851	PI Metabolism
hsa-miR-185-3p	miR-185-3p (and other miRNAs w/seed GGGGCUG)	-1489	TargetScan Human	High (predicted)	TNFSF14	TNFSF14	3,180	Adrenergic Receptor Signaling Pathway (Enhanced),Airway Pathology in Chronic Obstructive Pulmonary Disease,Atherosclerosis Signaling,Autism Signaling Pathway,Cachexia Signaling Pathway,Cardiac Hypertrophy Signaling (Enhanced),CDX Gastrointestinal Cancer Signaling Pathway,CGAS-STING Signaling Pathway,Erythropoietin Signaling Pathway,FXR/RXR Activation,Glycation Signaling Pathway,Hematoma Resolutio…
hsa-miR-185-3p	miR-185-3p (and other miRNAs w/seed GGGGCUG)	-1489	TargetScan Mouse,TargetScan Human	High (predicted),Moderate (predicted)	VPS9D1	VPS9D1	1,329	Mitochondrial Dysfunction,Oxidative Phosphorylation
hsa-miR-185-3p	miR-185-3p (and other miRNAs w/seed GGGGCUG)	-1489	TargetScan Human	High (predicted)	WNK2	WNK2	2,326	Ion channel transport
hsa-miR-4306	miR-185-5p (and other miRNAs w/seed GGAGAGA)	6478	TargetScan Human	High (predicted)	AIM2	AIM2	1,632	Cytosolic sensors of pathogen-associated DNA,Inflammasome pathway,NLR signaling pathways,Pathogen Induced Cytokine Storm Signaling Pathway,Pyroptosis Signaling Pathway
hsa-miR-4306	miR-185-5p (and other miRNAs w/seed GGAGAGA)	6478	TargetScan Mouse	High (predicted)	ALDH1A2	ALDH1A2	2,744	Aryl Hydrocarbon Receptor Signaling,Autism Signaling Pathway,Dopamine Degradation,Ethanol Degradation II,Ethanol Degradation IV,Fatty Acid α-oxidation,Histamine Degradation,LPS/IL-1 Mediated Inhibition of RXR Function,Noradrenaline and Adrenaline Degradation,Oxidative Ethanol Degradation III,Parkinson's Signaling Pathway,Putrescine Degradation III,RAR Activation,Retinoate Biosynthesis I,Serotonin…
hsa-miR-4306	miR-185-5p (and other miRNAs w/seed GGAGAGA)	6478	TargetScan Mouse	High (predicted)	B3GNT8	B3GNT8	2,884	O-linked glycosylation
hsa-miR-4306	miR-185-5p (and other miRNAs w/seed GGAGAGA)	6478	TargetScan Mouse,TargetScan Human	High (predicted),Moderate (predicted)	BASP1	BASP1	2,750	RHO GTPase cycle
hsa-miR-4306	miR-185-5p (and other miRNAs w/seed GGAGAGA)	6478	TargetScan Mouse,TargetScan Human	High (predicted),Moderate (predicted)	CACNA1E	CACNA1E	5,737	Acetylcholine Receptor Signaling Pathway,Adrenergic Receptor Signaling Pathway (Enhanced),Amyotrophic Lateral Sclerosis Signaling,Androgen Signaling,Autism Signaling Pathway,Calcium Signaling,Cardiac Hypertrophy Signaling,Cardiac Hypertrophy Signaling (Enhanced),Cardiac β-adrenergic Signaling,CCR5 Signaling in Macrophages,Cellular Effects of Sildenafil (Viagra),Circadian Rhythm Signaling,Corticot…
hsa-miR-4306	miR-185-5p (and other miRNAs w/seed GGAGAGA)	6478	Ingenuity Expert Findings,TargetScan Human	Experimentally Observed,High (predicted)	CDC42	CDC42	1,370	Actin Cytoskeleton Signaling,Actin Nucleation by ARP-WASP Complex,Agrin Interactions at Neuromuscular Junction,Axonal Guidance Signaling,B Cell Receptor Signaling,Cardiac Hypertrophy Signaling,CD28 Signaling in T Helper Cells,CDC42 Signaling,Cerebral Malformation Signaling Pathway,Cholecystokinin/Gastrin-mediated Signaling,Clathrin-mediated Endocytosis Signaling,Colorectal Cancer Metastasis Signa…
hsa-miR-4306	miR-185-5p (and other miRNAs w/seed GGAGAGA)	6478	TargetScan Mouse	High (predicted)	GPR21	GPR21	2,099	BBSome Signaling Pathway,Breast Cancer Regulation by Stathmin1,Cellular Effects of Sildenafil (Viagra),CREB Signaling in Neurons,FAK Signaling,G-Protein Coupled Receptor Signaling,Lung Ionic Balance Signaling Pathway,Molecular Mechanisms of Cancer,Phagosome Formation,S100 Family Signaling Pathway,Zn Homeostasis Signaling Pathway
hsa-miR-4306	miR-185-5p (and other miRNAs w/seed GGAGAGA)	6478	TargetScan Mouse	High (predicted)	GPR25	GPR25	1,357	BBSome Signaling Pathway,Breast Cancer Regulation by Stathmin1,Cellular Effects of Sildenafil (Viagra),CREB Signaling in Neurons,FAK Signaling,G alpha (s) signalling events,G-Protein Coupled Receptor Signaling,Lung Ionic Balance Signaling Pathway,Molecular Mechanisms of Cancer,Phagosome Formation,S100 Family Signaling Pathway,Zn Homeostasis Signaling Pathway
hsa-miR-4306	miR-185-5p (and other miRNAs w/seed GGAGAGA)	6478	TargetScan Mouse	High (predicted),Moderate (predicted)	HBA2	HBA2	4,501	Erythropoietin Signaling Pathway,Glycation Signaling Pathway,Iron homeostasis signaling pathway
hsa-miR-4306	miR-185-5p (and other miRNAs w/seed GGAGAGA)	6478	TargetScan Mouse,TargetScan Human	High (predicted),Moderate (predicted)	KCNJ15	KCNJ15	5,429	Dopamine-DARPP32 Feedback in cAMP Signaling,GABA receptor activation,Neurovascular Coupling Signaling Pathway,Potassium Channels
hsa-miR-4306	miR-185-5p (and other miRNAs w/seed GGAGAGA)	6478	TargetScan Human	High (predicted)	KRT2	KRT2	-2,306	Glucocorticoid Receptor Signaling,Keratinization
hsa-miR-4306	miR-185-5p (and other miRNAs w/seed GGAGAGA)	6478	TargetScan Human	High (predicted)	MAPK13	MAPK13	1,688	4-1BB Signaling in T Lymphocytes,Activin Inhibin Signaling Pathway,Acute Phase Response Signaling,Adrenomedullin signaling pathway,AMPK Signaling,Amyloid Processing,Antioxidant Action of Vitamin C,Apelin Adipocyte Signaling Pathway,Apelin Cardiomyocyte Signaling Pathway,April Mediated Signaling,ATM Signaling,B Cell Activating Factor Signaling,B Cell Receptor Signaling,BBSome Signaling Pathway,BMP…
hsa-miR-4306	miR-185-5p (and other miRNAs w/seed GGAGAGA)	6478	TargetScan Mouse	High (predicted)	MPZ	MPZ	2,250	EGR2 and SOX10-mediated initiation of Schwann cell myelination,Myelination Signaling Pathway
hsa-miR-4306	miR-185-5p (and other miRNAs w/seed GGAGAGA)	6478	TargetScan Human	High (predicted)	NPL	NPL	2,196	Sialic acid metabolism
hsa-miR-4306	miR-185-5p (and other miRNAs w/seed GGAGAGA)	6478	TargetScan Mouse	High (predicted)	RAB13	RAB13	-1,702	RAB GEFs exchange GTP for GDP on RABs,RAB geranylgeranylation,Tight Junction Signaling,Translocation of SLC2A4 (GLUT4) to the plasma membrane
hsa-miR-4306	miR-185-5p (and other miRNAs w/seed GGAGAGA)	6478	TargetScan Human	High (predicted)	RAB30	RAB30	-1,330	Intra-Golgi and retrograde Golgi-to-ER traffic,RAB geranylgeranylation
hsa-miR-4306	miR-185-5p (and other miRNAs w/seed GGAGAGA)	6478	TargetScan Mouse,TargetScan Human	High (predicted)	RAB3D	RAB3D	1,982	Neutrophil degranulation,RAB geranylgeranylation
hsa-miR-4306	miR-185-5p (and other miRNAs w/seed GGAGAGA)	6478	TargetScan Mouse	High (predicted)	SLC4A9	SLC4A9	2,930	Transport of inorganic cations/anions and amino acids/oligopeptides
hsa-miR-4306	miR-185-5p (and other miRNAs w/seed GGAGAGA)	6478	TargetScan Human	High (predicted)	SMPDL3B	SMPDL3B	2,412	cAMP-mediated signaling,Cardiac Hypertrophy Signaling (Enhanced),Cardiac β-adrenergic Signaling,G-Protein Coupled Receptor Signaling,Protein Kinase A Signaling,RAR Activation,Relaxin Signaling,tRNA Splicing,Zn Homeostasis Signaling Pathway
hsa-miR-4306	miR-185-5p (and other miRNAs w/seed GGAGAGA)	6478	TargetScan Human	High (predicted)	ZBTB16	ZBTB16	-1,362	Class I MHC mediated antigen processing and presentation,Neddylation,RAR Activation,Sheddase Signaling Pathway
hsa-miR-187-3p	miR-187-3p (miRNAs w/seed CGUGUCU)	-3283	TargetScan Mouse	High (predicted)	ALOX5AP	ALOX5AP	1,792	Arachidonic acid metabolism,Eicosanoid Signaling,Leukotriene Biosynthesis,Synthesis of Lipoxins (LX)
hsa-miR-187-3p	miR-187-3p (miRNAs w/seed CGUGUCU)	-3283	TargetScan Mouse	High (predicted)	BHLHE40	BHLHE40	-1,424	BMAL1:CLOCK,NPAS2 activates circadian gene expression,Circadian Rhythm Signaling,ID1 Signaling Pathway,IL-10 Signaling,Pathogen Induced Cytokine Storm Signaling Pathway,Senescence Pathway
hsa-miR-187-3p	miR-187-3p (miRNAs w/seed CGUGUCU)	-3283	TargetScan Mouse	High (predicted)	CTSE	CTSE	2,917	MHC class II antigen presentation,Phagosome Maturation,Role of Osteoblasts in Rheumatoid Arthritis Signaling Pathway
hsa-miR-187-3p	miR-187-3p (miRNAs w/seed CGUGUCU)	-3283	TargetScan Human	High (predicted)	RPL35	RPL35	-1,449	Coronavirus Replication Pathway,EIF2 Signaling,Eukaryotic Translation Elongation,Eukaryotic Translation Initiation,Eukaryotic Translation Termination,Major pathway of rRNA processing in the nucleolus and cytosol,Nonsense-Mediated Decay (NMD),Response of EIF2AK4 (GCN2) to amino acid deficiency,Ribosomal Quality Control Signaling Pathway,Selenoamino acid metabolism,Signaling by ROBO receptors,SRP-d…
[truncated: 4,003 more rows]

## Sheet: Foglio1
CLEC1B
IFT57
RPL7A
SPP1
EREG
FXYD2
NRBF2
PMAIP1
TGFBR3
AMT
B3GNT7
CCL3L1
CDKN1A
COL5A2
DOCK5
DTX2
[truncated: 705 more rows]
