# Supplementary material for: Dysregulation of miRNAs in Sicilian Patients with Huntington’s Disease
Source: Diagnostics (Basel). 2025 Sep 25;15(19):2454. doi: 10.3390/diagnostics15192454 (PMC12523310; doi:10.3390/diagnostics15192454)
Supplement: Supplementary file 1 [file diagnostics-15-02454-s001.zip › Table_S5- CanonicalPathways_miRNA-Target.xlsx]

## Sheet: CanonicalPathways
Â© 2000-2025 QIAGEN. All rights reserved.
My Pathways	-log(p-value)	Ratio	Molecules
Relapsing-remitting multiple sclerosis	4.7	0.186	AATK,HNRNPA1,IRF7,ISG15,KLHL21,MX1,OAS1,OASL,PARP9,RNASEL,RSAD2
Relapsed multiple sclerosis	4.37	0.189	AATK,CSF3R,HNRNPA1,IFIT1,ISG15,MX1,OASL,PARP9,RNASEL,RSAD2
Hemoglobinopathy	4.14	0.259	FCGR1A,HBA1,HBA2,HBB,KLF1,NFE2,RRM2B
Wasting	4.12	0.196	AMH,APP,CNTF,ENC1,IL6,NFKBIA,NFKBIZ,OSM,TNFAIP3
Disrupted blood brain barrier	3.73	0.226	ADRA2B,CEBPE,IL6,IL6R,MMP9,NFKBIZ,OSM
Neuroinflammation	3.49	0.182	APP,F12,GBP5,IL6,ITGAX,NPM1,OSM,SKAP2
Anemia	3.46	0.206	CSF2RB,EPOR,FANCA,GATA1,HBA2,KLF1,NFE2
Deterioration of bone	3.38	0.2	ADRA2B,APP,BHLHE40,IL6,NFKBIZ,OSM,TREM1
Autoinflammatory disorder	3.38	0.2	AIM2,EPHA2,IL1R1,MEFV,NLRP12,TNFAIP3,TNFRSF1A
Familial epilepsy	3.35	0.174	BCL6,CA4,CSF3R,HBB,ID1,JUNB,NCF2,TNFAIP3
Myelodysplastic syndrome	3.32	0.155	CSF2RB,CSF3R,EGR2,EGR3,EPOR,GATA1,IFI6,KLF1,NFE2
Malignant myeloid disease	3.32	0.155	CSF2RB,CSF3R,EGR2,EGR3,EPOR,GATA1,IFI6,KLF1,NFE2
Urogenital infection	3.23	0.189	HYOU1,IRF7,SNX27,TLR1,TLR10,TLR5,TLR6
Thalassemia	3.23	0.222	FCGR1A,HBA1,HBA2,HBB,KLF1,NFE2
Infection by respiratory syncytial virus	3.16	0.163	CFLAR,HBB,HYOU1,IFIT2,IMPDH1,IRF7,TLR5,TLR6
Renal thrombotic microangiopathy	3.08	0.179	CSF2RB,EPOR,FCGR1A,IL6,KLF1,THBD,TNFRSF1A
Non-M3 acute myeloid leukemia	3.04	0.157	AREG,BRCA1,CAMKK1,GAB1,GATA1,JAK3,VASP,WAS
Infection by Mycobacterium bovis	3.01	0.175	APP,BHLHE40,OSM,PDCD1LG2,RIGI,SKAP2,TLR5
Osteitis	2.97	0.2	AIM2,DUSP1,EPHA2,IL1R1,TNFRSF1A,ZNF746
Allergic asthma	2.89	0.194	BCL6,CHRM4,IL6,IL6R,IMPDH1,PTGDR2
Allergic inflammation	2.88	0.167	BCL6,CCR6,CHRM4,CTLA4,IL6,IL6R,PTGDR2
Sideroblastic anemia	2.82	0.163	CDA,CSF2RB,EPOR,GATA1,IFI6,KLF1,NFE2
Pediatric neoplasm	2.82	0.163	CDKN1C,CSF3R,MMP9,NCF2,RPL23,RPL7A,SVIL
Cardiovascular neoplasm	2.81	0.188	COL18A1,IL6,IL6R,OSM,THBS1,TUBA1A
Dyserythropoietic anemia or sideroblastic anemia	2.76	0.159	CDA,CSF2RB,EPOR,GATA1,IFI6,KLF1,NFE2
Corneal neovascularization	2.76	0.159	COL18A1,HSPA6,IL6,NPM1,OSM,TGFA,THBD
Cutaneous telangiectasia	2.76	0.159	BCL6,CSF3R,HBB,ID1,JUNB,NCF2,TNFAIP3
Viral hemorrhagic fever	2.7	0.156	EIF4A1,IL6,IMPDH1,KCNE1,MMP9,QPCT,RPL5
Colon carcinoma	2.7	0.156	CD274,CDKN1C,NRG1,SNAI1,SOCS3,TGFA,TNFSF10
Familial degenerative brain disorder	2.59	0.149	ABCA7,APP,EGR1,ITGAD,ITM2B,SACS,YES1
Degenerative ataxia	2.59	0.149	ABCA7,APP,EGR1,ITGAD,ITM2B,SACS,YES1
Infection by Citrobacter	2.54	0.167	EIF4A1,FUT7,NFKBIZ,PER1,TEK,TNFRSF1A
Thrombocytopenia	2.54	0.146	CDC42,FCGR2A,GATA1,MADCAM1,NBEAL2,NFE2,WAS
Calcinosis	2.54	0.146	DBN1,IFITM3,ISG15,KLF9,MMP9,PDLIM7,SPP1
Autosomal dominant spinocerebellar ataxia	2.54	0.146	ABCA7,APP,EGR1,ITGAD,ITM2B,SACS,YES1
Dominant spinocerebellar ataxia	2.54	0.146	ABCA7,APP,EGR1,ITGAD,ITM2B,SACS,YES1
Infection by Chlamydia pneumoniae	2.54	0.146	CTLA4,HCAR2,IRF7,PDCD1LG2,PIK3R1,RIGI,TLR6
Refractory cytopenia	2.49	0.143	CSF2RB,CSF3R,EPOR,GATA1,IFI6,KLF1,NFE2
Autosomal dominant cerebellar ataxia	2.49	0.143	ABCA7,APP,EGR1,ITGAD,ITM2B,SACS,YES1
Early-onset cardiovascular disorder	2.48	0.162	CA4,DTX2,DYSF,NACA,NRIP1,TTN
Intrathoracic organ tumor	2.48	0.162	AREG,CD274,CDKN1A,IL6,PHC2,PTAFR
Severe encephalopathy	2.39	0.235	ABCB6,ARSA,HTR7,SNX27
Severe liver disease	2.39	0.137	ABHD5,ACOX1,CSF3R,DNAJB1,HSPA6,IFIT2,PNPLA1
Epidermolysis bullosa	2.36	0.154	COL7A1,CSF2RB,IL1R1,IL6,ITGB4,OSM
Oral squamous cell carcinoma	2.36	0.154	ANPEP,CD274,CTLA4,F2RL1,HYOU1,MMP9
Immune-mediated uveitis	2.36	0.154	C5AR2,IL1R1,RBCK1,SPP1,THBS1,TNFRSF1A
Diastolic dysfunction	2.3	0.15	APP,BHLHE40,IL6,OSM,RIGI,TTN
Severe hepatic system disorder	2.3	0.15	ABHD5,CSF3R,DNAJB1,IFIT2,NFKBIA,PNPLA1
Adverse drug reaction	2.3	0.222	CHRM4,EPOR,KLF1,NFE2
Lysosomal storage disease	2.3	0.222	ARSA,CHRM4,GALNS,LRRK2
Neuromuscular disease with neuropathy	2.25	0.146	ISG15,LRRK2,PARP9,PINK1,RNASEL,RSAD2
Oral cavity carcinoma	2.25	0.146	ANPEP,CD274,CTLA4,F2RL1,HYOU1,MMP9
Progressive neuromuscular disease	2.25	0.146	ISG15,LRRK2,PARP9,PINK1,RNASEL,RSAD2
Thrombosis of kidney	2.21	0.211	CAMKK1,DNAJB1,EPOR,THBD
Renal vascular disorder	2.21	0.211	CAMKK1,DNAJB1,EPOR,THBD
Multiple Sclerosis	2.2	0.127	CSF3R,HNRNPA1,ISG15,MX1,PARP9,RNASEL,RSAD2
Crohn disease	2.2	0.143	APP,IL1RAP,OSM,STK40,TLR5,TNFSF14
Thoracic neoplasm	2.19	0.167	AREG,CD274,CDKN1A,IL6,PHC2
Hypergammaglobulinemia	2.15	0.14	CDKN1A,IFIT2,IRF7,MMP25,MNDA,OLIG2
Rheumatoid arthritis	2.15	0.14	C5AR1,IL6,IL6R,OSM,TNFAIP3,TREM1
Deterioration of connective tissue	2.15	0.14	ADRA2B,APP,BHLHE40,IL6,IL6R,OSM
Arthralgia/arthritis	2.15	0.14	C5AR1,IL6,IL6R,NFKBIZ,OSM,TNFAIP3
Pulmonary alveolar proteinosis	2.13	0.161	ABCA1,CSF1,CSF2RB,EPOR,OAS1
Progressive muscle weakness	2.13	0.161	DYSF,JMY,PPP1R12B,TTN,TUBA1A
Oral cancer	2.12	0.123	ANPEP,CD274,CD69,CTLA4,F2RL1,HYOU1,MMP9
Loss of hair	2.1	0.136	FOS,JAK3,PTS,RAB11FIP1,SACS,TGFA
Inflammatory arthropathy	2.1	0.136	C5AR1,IL6,IL6R,NFKBIZ,OSM,TNFAIP3
Chronic inflammatory disorder	2.1	0.136	ABCG1,IL6R,NCF2,RXRB,SKAP2,TLR5
Severe endocrine system disorder	2.1	0.136	BRCA1,DOCK5,FFAR1,KLF11,MAFB,SOX6
Osteopenia	2.07	0.156	CD83,IFITM3,LGR4,NOTCH1,ZNF521
Proteinosis	2.07	0.156	ABCA1,CSF1,CSF2RB,EPOR,OAS1
Gastric carcinoma	2.04	0.119	CD274,CXCR1,RPL23,RPL7A,RPS27,RPS7,SVIL
Severe bone disorder	2.01	0.152	AOC3,BCL6,FUT7,IRF2,NFE2
Infection by enterobacteriaceae	2.01	0.13	APP,BHLHE40,EIF4A1,NFKBIZ,OSM,PER1
Infection by Dengue virus 2	1.96	0.128	GALNS,HIP1,IFITM3,MEX3C,RGS14,RSAD2
Atopic disease	1.96	0.128	ANPEP,CHRM4,IL6,NFKBIZ,PTX3,TNFSF14
Invasive adenocarcinoma	1.96	0.128	BRCA1,DSC2,HBA2,HYOU1,SOX4,TUBA1A
Abdominal hemorrhage	1.96	0.147	AATK,F13A1,LRRK2,MPO,SERPING1
Pancreatic ductal adenocarcinoma	1.92	0.125	BRCA1,DSC2,JMY,TRIM9,TUBA1A,UBE2D1
Hypolipoproteinemia	1.92	0.125	ABCA1,FFAR1,HCAR2,MAFB,NAMPT,TLE1
Splenic cancer	1.92	0.125	APOBEC3B,IL6,PMAIP1,SOD2,TNFRSF9,TUBA1A
Attention Deficit Disorders	1.91	0.143	ADRA2B,IFIT2,IRF7,MEF2B,TMOD1
Short attention span	1.91	0.143	ADRA2B,IFIT2,IRF7,MEF2B,TMOD1
Malignant neoplasm of pancreatic duct	1.88	0.122	BRCA1,DSC2,JMY,TRIM9,TUBA1A,UBE2D1
Pancreatic ductal carcinoma	1.88	0.122	BRCA1,DSC2,JMY,TRIM9,TUBA1A,UBE2D1
Rheumatic Disease	1.86	0.139	IL6,IL6R,NFKBIZ,OSM,TNFAIP3
Type M7 acute myeloid leukemia	1.85	0.109	AREG,CSF3R,FUT7,GATA1,ID1,JAK3,WLS
Myelomonocytic leukemia	1.83	0.12	ARAP1,CDA,CEBPE,CSF2RB,KLF1,PACSIN2
Head and neck squamous cell carcinoma	1.81	0.135	ANPEP,CD274,CTLA4,HYOU1,RASAL2
Upper aero-digestive squamous cell carcinoma	1.81	0.135	ANPEP,CD274,CDC42,HYOU1,MMP9
Head and neck squamous tumor	1.81	0.135	ANPEP,CD274,CTLA4,HYOU1,RASAL2
Chronic myelomonocytic leukemia	1.79	0.118	ARAP1,CDA,CEBPE,CSF2RB,KLF1,PACSIN2
Severe sepsis	1.78	0.16	ADRA2B,IL1R1,IL6,PROC
Allergic airway inflammation	1.78	0.16	CCR6,CHRM4,IL6,PTGDR2
Autoimmune bullous skin disease	1.77	0.214	CXCL8,FCGR1A,MMP9
Bullous dermatitis	1.77	0.214	CXCL8,FCGR1A,MMP9
Blood clot	1.76	0.132	CLEC1B,CSF3R,F2RL1,FCGR2A,NCF1
Severe inflammatory disorder	1.76	0.132	ADRA2B,DNAJB1,MYBPC3,NFKBIA,TNFAIP3
Nonischemic cardiomyopathy	1.76	0.115	BMX,DBN1,DSC2,KLF4,MYBPC3,RPS6KA5
Polyarthritis	1.71	0.128	IL6,IL6R,OSM,TNFAIP3,TNFRSF1A
Bone cancer	1.71	0.128	EPHA2,IRF7,RASAL2,TGFA,TUBA1A
Ventricular fibrillation	1.71	0.128	ADRA2B,HSPA1B,KCNJ2,TLR5,TLR6
Upper aerodigestive tract carcinoma	1.71	0.128	ANPEP,CD274,HYOU1,MMP9,PCBP3
Familial cerebellar ataxia	1.71	0.128	ABCA7,ITM2B,RXRB,SACS,YES1
Familial ataxia	1.71	0.128	ABCA7,ITM2B,RXRB,SACS,YES1
Pancreatobiliary adenocarcinoma	1.71	0.128	CD274,IL6,JMY,TNFSF10,TRIM9
Humoral immunodeficiency	1.71	0.128	CXCR4,HYOU1,JAK3,JMY,ZBP1
Psoriasis	1.67	0.125	CCL20,CXCL8,DBN1,FCGR1A,TEK
Infarction	1.67	0.125	APP,F12,ITGAX,ORM2,RTN4R
Interstitial pneumonia	1.67	0.125	IL1R1,NAMPT,NFKBIZ,TNFRSF1A,WAS
Upper airway cancer	1.67	0.125	CD274,CDC42,CTLA4,PCBP3,SLC16A3
Pharyngeal carcinoma	1.67	0.125	CD274,CDC42,CTLA4,PCBP3,SLC16A3
Musculoskeletal cancer	1.67	0.125	EPHA2,IRF7,RASAL2,TGFA,TUBA1A
Ear-nose-throat cancer	1.67	0.125	CD274,CDC42,CTLA4,PCBP3,SLC16A3
Metabolic bone disease	1.66	0.148	AKT3,COL5A2,GALNS,SACS
Spinocerebellar disease	1.66	0.148	ABCA7,ITM2B,SACS,YES1
Chronic inflammatory arthropathy	1.63	0.122	C5AR1,IL6,IL6R,OSM,TREM1
Spinocerebellar ataxia	1.63	0.122	ABCA7,ITM2B,RXRB,SACS,YES1
Hypothyroidism	1.63	0.122	DNAJB1,IL5RA,MAFB,NFKBIA,THRB
Genodermatosis	1.63	0.122	COL7A1,CSF2RB,IL1R1,IL6,OSM
Ductal carcinoma	1.63	0.122	CD274,IL6,JMY,TNFSF10,TUBA1A
Chronic arthropathy	1.63	0.122	C5AR1,IL6,IL6R,OSM,TREM1
Dysfunction of left ventricle	1.61	0.107	CSF1,CSF3R,KLHL21,NCF1,PRKD2,PTX3
Primary genetic hyperlipidemia	1.61	0.107	ARSA,CBS,MPO,NCF2,NFKBIA,NPM1
Nephrosis	1.61	0.143	CXCR1,F2RL1,HSPA1B,TLR1
Acute myeloid leukemia	1.59	0.119	BRCA1,JMY,NPM1,VASP,WAS
Lymphomagenesis of T lymphocytes	1.59	0.119	BRCA1,CDKN1A,EGR1,JMY,KLF4
Cerebellar ataxia	1.59	0.119	ABCA7,EPHA4,ITM2B,SACS,YES1
T-cell non-Hodgkin lymphoma	1.59	0.119	BRCA1,CDKN1A,EGR1,JMY,KLF4
Hepatobiliary system cancer	1.59	0.119	CDKN1A,IL6,MXD1,PTAFR,TGFA
Temporal lobe atrophy	1.59	0.119	ARG1,HBA2,MPO,NAMPT,ORM1
Fredrickson hyperlipoproteinemia	1.58	0.105	ARSA,CBS,MPO,NCF2,NFKBIA,NPM1
Ulcerative or indeterminate colitis	1.56	0.138	AIM2,EPHA2,SNX27,ZNF746
Cachexia	1.56	0.138	AMH,CNTF,IL6,TNFAIP3
Ataxia	1.56	0.138	EGR2,EGR3,GCA,SACS
Ulcerative colitis	1.56	0.138	AIM2,EPHA2,SNX27,ZNF746
Synovitis	1.55	0.116	APP,BHLHE40,OSM,PTX3,TNFAIP3
Ovarian lesion	1.55	0.116	BRCA1,CDKN1A,JMY,THBS1,TUBA1A
Myocarditis	1.54	0.176	MADCAM1,MYBPC3,TUBA1A
Brain neuroepithelial tumor	1.51	0.114	AKT3,H3-3A,PGAM2,RPS7,THBS1
Breast carcinoma	1.51	0.114	BRCA1,JMY,TGFA,TNFRSF9,TUBA1A
Brain glioma	1.51	0.114	AKT3,H3-3A,PGAM2,RPS7,THBS1
Breakage of bone	1.51	0.133	ADRA2B,JMY,NOCT,ZNF746
Fracture of bone	1.51	0.133	ADRA2B,JMY,NOCT,ZNF746
Anorexia	1.51	0.133	CNTF,GHRL,IL1R1,IL6
Retinitis	1.51	0.133	CSF2RB,IL1R1,SPP1,TNFRSF1A
Gastro-esophageal carcinoma	1.48	0.1	CDC42,RPL23,RPL7A,RPS27,RPS7,SVIL
Septic shock	1.47	0.111	ADRA2B,IKBIP,TNFAIP3,TNFRSF1A,TREM1
Melanoma	1.47	0.111	COL18A1,MCAM,PDCD1LG2,SLC7A5,SPP1
Melanocytic lesion	1.47	0.111	COL18A1,MCAM,PDCD1LG2,SLC7A5,SPP1
Ichthyosis	1.46	0.129	ABHD5,PNPLA1,S100A11,SKAP2
Pulmonary hypertensive arterial disease	1.46	0.129	CEBPE,CSF3R,MCAM,TNFSF10
Pulmonary arterial hypertension or pulmonary veno-occlusive disease	1.46	0.129	CEBPE,CSF3R,MCAM,TNFSF10
Intrinsic cardiomyopathy	1.44	0.109	DSC2,IRS1,MYBPC3,SOD2,TTN
Progression of malignant tumor	1.44	0.109	DHRS9,JMY,KLF4,MMP9,SPP1
Microcytosis	1.44	0.109	EPOR,HBA1,HBB,MEFV,NFE2
Familial insulin resistance	1.44	0.109	ACOX1,CACNA1D,GADD45G,KLF11,MBOAT7
Parasitemia	1.42	0.125	CSF3R,HBA1,HBB,KCNE1
Non-traumatic arthropathy	1.42	0.125	IL6,IL6R,OSM,TREM1
Non-cancer pain	1.42	0.125	CACNA1D,F2RL1,HSPA6,PRKD2
Ischemia of brain	1.41	0.158	DBN1,EPOR,P2RY1
Myelofibrosis	1.4	0.106	FOS,GATA1,IL1R1,JUN,PLXNA4
Convulsion	1.4	0.106	FOSB,GBP1,OLIG2,RGS14,RPL9
Hypoxia	1.4	0.106	CA4,EPOR,F2RL1,MPO,VASP
Acute lung injury	1.4	0.106	ADRA2B,C5AR1,DUSP1,IL6,IL6R
Pancreatic carcinoma	1.4	0.106	BRCA1,DSC2,JMY,TRIM9,TUBA1A
Noise-induced hearing loss	1.4	0.106	AUTS2,IL1RAP,PTPRN2,THBS1,ZBP1
Ciliopathy	1.4	0.106	CEP290,FFAR1,KLF11,MAFB,SOX6
Familial arrhythmia	1.4	0.106	ATP2A1,CACNA1D,DSC2,GK,KCNJ2
Pulmonary emphysema	1.38	0.121	APP,CCR6,CHRM4,TGFA
Enterocolitis	1.38	0.121	CNTF,EGR3,IL6,PDE4D
Bone marrow lesion	1.38	0.121	BRCA1,JMY,PIK3R1,VASP
Systolic dysfunction of heart ventricle	1.37	0.104	CSF3R,KLHL21,PDCD1LG2,PI3,RPS6KA5
Arteriovenous malformation	1.37	0.104	EPHB4,MCAM,NOTCH1,P2RX1,PRDM5
Detachment of retina	1.35	0.15	CHRM4,COL18A1,PACSIN2
Acanthosis	1.35	0.15	DNAJB1,RXRB,TEK
Hypersensitivity pneumonitis	1.35	0.15	IMPDH1,NCR3LG1,PANX1
Immune-mediated pneumonitis	1.35	0.15	IMPDH1,NCR3LG1,PANX1
Chronic form of lymphocytic leukemia	1.34	0.0923	IRF7,ISG15,KLF4,NCF2,RIGI,RNASEL
Pancreatic adenocarcinoma	1.34	0.102	BRCA1,DSC2,JMY,TRIM9,TUBA1A
Gastric adenocarcinoma	1.34	0.102	AKT3,CD274,MAPK6,SRPK1,TGFA
Erythrocytosis	1.34	0.102	EPOR,GATA1,HBB,SOCS3,VASP
Ptosis	1.34	0.102	ADRA2B,BGLAP,EGR2,EGR3,MMP9
Left ventricular systolic dysfunction	1.34	0.102	CSF3R,KLHL21,PDCD1LG2,PI3,RPS6KA5
Ventricular dilatation	1.34	0.102	IGF2R,IRF7,MYBPC3,NOTCH1,RIGI
Early onset cardiomyopathy	1.34	0.102	DGAT2,DTX2,MBOAT7,NACA,TTN
Valvular regurgitation of semilunar valve	1.34	0.102	CA4,CDH2,HEY1,LPAR2,SBNO2
Gastroesophageal adenocarcinoma	1.34	0.102	AKT3,CD274,MAPK6,SRPK1,TGFA
Conjunctivitis	1.33	0.118	CEBPE,IL1R1,NFKBIZ,SOX6
Systemic autoimmune syndrome	1.33	0.118	IL6,IL6R,OSM,TNFAIP3
Thermal hyperalgesia	1.32	0.222	ADM,F2RL1
Hepatobiliary neoplasm	1.3	0.1	CDKN1A,IL6,MXD1,PTAFR,TGFA
Venous malformation	1.3	0.1	EPHB4,MCAM,NOTCH1,P2RX1,TEK
Non-Hodgkin lymphoma	1.3	0.1	BCL6,BRCA1,CDKN1A,JMY,KLF4
Sex cord stromal tumor	1.3	0.1	CDKN1A,MCAM,PHC2,THBS1,TUBA1A
Esophageal squamous cell carcinoma	1.3	0.1	ARAP1,CDC42,HERC5,IKBIP,PACSIN2
Myelodysplastic/myeloproliferative neoplasm	1.3	0.1	ARAP1,CEBPE,CSF2RB,KLF1,PACSIN2
Thrombotic microangiopathy	1.3	0.1	EPOR,OASL,RIGI,THBD,WAS
Plasma cell neoplasm	1.3	0.1	IL6,IRF7,ISG15,KLF4,RIGI
Progressive myopathy	1.3	0.1	APP,DYSF,IFI6,PDE4D,TTN
Mature T-cell neoplasm	1.3	0.1	CEBPE,GPR21,IL6,NFKBIA,NFKBIZ
Polycythemia	1.3	0.1	EIF3E,HBB,NOTCH1,SOCS3,VASP
Progressive neuropathy	1.3	0.1	ISG15,LRRK2,PARP9,PINK1,RNASEL
Lupus nephritis	1.3	0.114	CTLA4,FCGR1A,IMPDH1,SLC7A5
Cerebral malaria	1.26	0.111	EPOR,IMPDH1,P2RY1,PTGDR2
T-cell lymphoproliferative disorder	1.26	0.111	BRCA1,CDKN1A,JMY,NOTCH1
Uveitis	1.26	0.111	IL1R1,RBCK1,SPP1,TNFRSF1A
Tularemia	1.26	0.111	APP,IL6,MMP9,OSM
Epithelial ovarian tumor	1.26	0.111	BHLHE40,CD274,CSF2RB,GATA1
Severe anemia	1.26	0.111	CA4,EPOR,GATA1,NFE2
T-cell malignant neoplasm	1.26	0.111	BRCA1,CDKN1A,JMY,NOTCH1
Extracranial solid tumor	1.26	0.111	BRCA1,CDKN1A,COL18A1,PTAFR
Nonhematologic malignant neoplasm	1.26	0.111	CDKN1A,COL18A1,SPP1,TNFSF10
Allergic contact dermatitis	1.25	0.136	CSF3R,HLA-C,IL1R1
Stenosis of artery	1.25	0.136	CXCL8,GBP1,TMOD1
Macular dystrophy or cone or cone-rod dystrophy	1.25	0.136	BEST1,NBEAL2,ZBP1
Small-cell carcinoma	1.24	0.0962	CD274,EREG,MME,MXD1,THBS1
Gonadal tumor	1.24	0.0962	BRCA1,CDKN1A,JMY,THBS1,TUBA1A
Esophageal carcinoma	1.24	0.0962	ARAP1,CDC42,HERC5,IKBIP,PACSIN2
Rectum tumor	1.24	0.0962	BMX,CD274,ELL,HSPA1B,SH2B2
Mitral valvular disease	1.24	0.0962	ABHD5,HCAR2,HEY1,PACSIN2,PNPLA1
Rectosigmoid neoplasm	1.24	0.0962	BMX,CD274,ELL,HSPA1B,SH2B2
Alveolitis	1.23	0.2	IMPDH1,PANX1
Hyperphagia	1.22	0.108	CA4,CNTF,IL6,IL6R
Hyperalgesia	1.22	0.108	C5AR1,F2RL1,IL6,IL6R
Preterm birth	1.22	0.108	EPOR,IL6,NFKBIZ,TNFRSF1A
Heart conduction disorder	1.22	0.108	DOK3,DSC2,GHRL,MPO
Brain lesion	1.22	0.108	ADRA2B,APP,F12,TUBA1A
Early-onset myopathy	1.22	0.108	DTX2,NACA,SACS,TTN
Pancreaticobiliary cancer	1.22	0.108	CD274,IL6,JMY,TNFSF10
Ovarian carcinoma	1.22	0.108	BHLHE40,CD274,CSF2RB,GATA1
Ovarian or fallopian tube carcinoma	1.22	0.108	BHLHE40,CD274,CSF2RB,GATA1
Progressive motor neuropathy	1.21	0.0943	ISG15,LRRK2,PARP9,PINK1,RNASEL
Progressive motor neuron disease	1.21	0.0943	ISG15,LRRK2,PARP9,PINK1,RNASEL
Angioedema	1.2	0.13	CHRM4,F12,SERPING1
Pemphigus	1.2	0.13	FANCA,FCGR1A,MMP9
Osteomyelitis	1.2	0.13	IL1R1,TNFRSF1A,ZNF746
Gastric ulcer	1.2	0.13	GHRL,MMP9,TREM1
Stenosis of vasculature	1.2	0.13	CCL20,MED25,TMOD1
Digestive system neuroendocrine tumor	1.19	0.105	F12,MMP9,QPCT,THBS1
Immunodeficiency	1.19	0.105	HYOU1,JAK3,SOX4,STK40
Sensorineural hearing loss	1.19	0.105	EPHA4,KCNJ2,OTOF,THRB
Teratoma	1.19	0.0926	BRCA1,CSF3R,JMY,KLF4,UBE2C
Malabsorption	1.19	0.0926	ARAP1,CXCR2,JUN,PACSIN2,STX3
Pediatric cancer	1.19	0.0926	CSF3R,HSPA1B,NCF2,NPM1,TNFRSF1A
Sporadic neurological disorder	1.19	0.0926	APP,CHRM4,CREB5,IL6,MPZ
Syndromic developmental disorder with congenital malformation	1.16	0.0909	CDKN1C,RPL23,RPL7A,RPS27,SVIL
Ovarian tumor	1.16	0.0909	BRCA1,CDKN1A,JMY,THBS1,TUBA1A
Recurrent malignant solid tumor	1.16	0.0909	BCL6,IRF7,ISG15,RIGI,RNASEL
Intellectual disability and congenital malformations	1.16	0.0909	CDKN1C,RPL23,RPL7A,RPS27,SVIL
Dyspnea	1.15	0.125	ABCA1,CDKN1C,RAB3D
Chronic bowel disorder	1.15	0.125	IL6,TLE1,WAS
Parasitic Infection	1.15	0.103	HBA1,HBB,PIK3R1,SNX27
Chronic infection	1.15	0.103	DBN1,IMPDH1,OPRL1,PDCD1LG2
Pancreaticobiliary carcinoma	1.15	0.103	CD274,IL6,JMY,TNFSF10
Vesicoureteral reflux	1.13	0.0893	FANCA,HNRNPA1,PDE4D,SEPTIN4,TLE1
Skin squamous cell carcinoma	1.13	0.0893	H1-4,H1-5,IKBIP,PILRA,TTN
Hepatocellular carcinoma	1.12	0.1	IL6,OSM,PTAFR,TGFA
Remodeling of left ventricle	1.12	0.1	BMX,DBN1,IFIT2,IRF7
Growth of tumor	1.12	0.1	COL18A1,IL6,PTAFR,SPP1
Bicuspid aortic valve	1.12	0.1	GATA1,NOTCH1,SH2B2,SMAD6
Brainstem disorder	1.12	0.1	BGLAP,GCA,LRRK2,ZNF746
Malignant neoplasm of bronchus and lung	1.12	0.1	CD274,CDKN1A,IL6,SNX27
Bullous pemphigoid	1.11	0.12	FANCA,FCGR1A,MMP9
Chronic lymphocytic leukemia	1.11	0.0877	DOK3,JMY,KLF4,MXD1,PTPRN2
Malignant neoplasm of aerodigestive tract	1.11	0.0877	ANPEP,CD274,HYOU1,MMP9,PCBP3
Relapsed neoplasia	1.11	0.0877	BCL6,IRF7,ISG15,RIGI,RNASEL
Hepato-pancreato-biliary cancer	1.09	0.0976	CDKN1A,IL6,PTAFR,TGFA
Steatohepatitis	1.09	0.0976	ACOX1,LGR4,PDE4D,PLXNA4
Tremor	1.09	0.0976	EGR2,MMP9,NR4A2,ST8SIA4
Systemic inflammatory response syndrome	1.09	0.0976	APP,NLRP12,OSM,STK40
Familial cardiomyopathy	1.09	0.0976	CACNA1D,DSC2,MYBPC3,TTN
Severe kidney disease	1.09	0.0976	ALPL,AREG,ARHGAP25,TMOD1
Invasive mammary tumor	1.09	0.0976	ACOX1,BRCA1,F11R,TGFA
Invasive breast adenocarcinoma	1.09	0.0976	ACOX1,BRCA1,CD274,MAPK6
Malignant hematological disorder	1.09	0.0976	BRCA1,CDKN1A,JMY,RIGI
Dryness of skin	1.09	0.0976	FOSB,HSPA1B,IKBIP,NFKBIA
Extrapulmonary secondary neoplasm	1.09	0.0976	COL18A1,NCR3LG1,RAB11FIP1,SNAI1
Progressive anemia	1.07	0.115	FANCA,IMPDH1,NFKBIZ
Lactic acidosis	1.06	0.0952	CACNA1E,JUN,SOCS3,TLE1
Contact hypersensitivity	1.06	0.0952	C5AR1,HLA-C,IL1R1,NCF1
Supraventricular arrhythmia	1.06	0.0952	CREM,KCNJ2,MPO,MYL4
Lymphoreticular neoplasm	1.06	0.0952	BRCA1,CDKN1A,JMY,RIGI
Central nervous system amyloidosis	1.06	0.0952	ABCA1,ABCG1,APP,MME
Endometrioid neoplasm	1.06	0.0952	AREG,CD274,INHBB,TGFBR3
Abdominal carcinoma	1.06	0.0952	CDKN1A,IL6,TGFA,TNFSF10
Primary glaucoma	1.06	0.0952	COL18A1,LTBP2,MCAM,TEK
Genitourinary carcinoma	1.06	0.0952	BRCA1,CDKN1A,TGFA,TUBA1A
Dilated or arrhythmogenic cardiomyopathy	1.06	0.0952	DSC2,IRS1,SOD2,TTN
Hereditary venous malformation	1.06	0.0952	EPHB4,HEY1,NOTCH1,TEK
Liquid tumor	1.06	0.0847	BRCA1,ID1,IRF7,JMY,RIGI
Thoracic aortic aneurysms and dissections	1.03	0.111	EPOR,NOTCH1,OLR1
Autosomal recessive neurological disorder	1.03	0.111	ANPEP,CHRM4,SACS
Urinary tract infection	1.03	0.093	IRF7,TLR10,TLR5,TLR6
Hyper-IgE syndrome	1.03	0.093	BCL6,DNAJB1,FOSL1,IL6R
Respiratory failure	1.03	0.093	ADRA2B,CHRM4,IL6R,MEF2B
Infection by Staphylococcus aureus	1.03	0.093	ABCA1,ABCG1,TLR5,TLR6
Neuromuscular disease	1.03	0.093	APP,LRRK2,SACS,ZNF746
Autosomal dominant encephalopathy	1.03	0.093	ABCA7,ITM2B,LRRK2,YES1
Scar tissue	1.03	0.093	NCF1,SORL1,SPP1,TNFSF14
Primary neoplasm	1.03	0.093	CTLA4,PDCD1LG2,TNFRSF9,TUBA1A
Atrial fibrillation or flutter	1.03	0.093	CREM,KCNJ2,MPO,MYL4
Ventricular remodeling	1.03	0.093	BMX,DBN1,IFIT2,IRF7
Hydronephrosis	1.03	0.154	CXCL8,CXCR2
Airway hyperresponsiveness	1	0.0909	CHRM4,NCR3LG1,PTGDR2,SLPI
Failure of liver	1	0.0909	IL6,IL6R,NFKBIA,OSM
Invasive breast cancer	1	0.0909	ACOX1,BRCA1,F11R,TGFA
Extrapulmonary squamous cell carcinoma	1	0.0909	CD274,IKBIP,MMP9,TUBA1A
Bronchopathy	0.996	0.107	CHRM4,IRF7,PTX3
Pathological dilation of abdominal aorta	0.996	0.107	MMP9,NR4A3,SPP1
Hepatic adenocarcinoma	0.986	0.0806	CD274,IL1R1,QPCT,RPL37,THBS1
B-lymphoblastic leukemia/lymphoma	0.986	0.0806	AKT3,CHST15,CSF2RB,CXCR1,KLF4
Acute respiratory disorder	0.975	0.0889	ADRA2B,C5AR1,DUSP1,IL6R
Chronic hepatitis	0.975	0.0889	IMPDH1,NLRP12,RIGI,SPP1
Arrhythmia	0.975	0.0889	DSC2,GHRL,MPO,SORL1
Cerebral atrophy	0.975	0.0889	ARG1,NAMPT,NR1D2,ZNF746
Progressive solid tumor	0.975	0.0889	JMY,MMP9,PROK2,SPP1
Dysglycemia	0.975	0.0889	CACNA1E,GHRL,IRS1,MAFB
Congenital left heart disease	0.975	0.0889	GATA1,NOTCH1,SH2B2,SMAD6
Exanthem of skin	0.975	0.0889	BHLHE40,CD274,CTLA4,PDCD1LG2
Lung injury	0.975	0.0889	ADRA2B,C5AR1,DUSP1,IL6R
Malaria	0.972	0.143	HBA1,HBB
Acute coronary syndrome	0.972	0.143	KLF1,OLR1
Acidemia	0.972	0.143	AMT,LPAR2
Abdominal aortic aneurysm	0.961	0.103	MMP9,NR4A3,SPP1
Anaphylaxis	0.961	0.103	ADRA2B,CHRM4,FCGR2A
Thrombus	0.961	0.103	CLEC1B,FCGR2A,RIGI
Gigantism	0.961	0.103	CDKN1C,SACS,TUBA1A
Syndromic neurodevelopmental disorder	0.961	0.103	KLF9,NOCT,PDE4D
Familial cystic kidney	0.949	0.087	CEP290,KLF11,MAFB,SOX6
Immune mediated inflammatory disease	0.949	0.087	IL6,IL6R,NCR3LG1,PTGDR2
Bone tumor	0.949	0.087	EPHA2,IGF2R,SPRY1,TUBA1A
Progression of carcinoma	0.949	0.087	DHRS9,JMY,MMP9,SPP1
Arrhythmia of atrium	0.949	0.087	CREM,KCNJ2,MPO,MYL4
Paraproteinemia	0.949	0.087	IRF7,ISG15,RIGI,RNASEL
Memory deficits	0.949	0.087	APP,EPOR,ITM2B,MME
Lipofuscinosis	0.949	0.087	EIF4A1,LRRK2,SLC7A5,SRPK1
Progressive epithelial neoplasm	0.949	0.087	DHRS9,JMY,MMP9,SPP1
Dyscrasia	0.949	0.087	IRF7,ISG15,RIGI,RNASEL
Supra-aortic artery disease	0.949	0.087	APP,FCGR2A,HBB,TLR6
Familial polycystic kidney disease	0.949	0.087	CEP290,KLF11,MAFB,SOX6
Abdominal aorta lesion	0.928	0.1	MMP9,NR4A3,SPP1
Malignant neoplasm of respiratory system	0.928	0.1	CD274,CDKN1A,IL6
Aortic dissection	0.928	0.1	EPOR,F11R,MPO
Periodontal disease	0.928	0.1	DNAJB1,FPR1,RBCK1
Hematoma	0.928	0.1	APP,HSPA1B,TNFAIP3
Viral hepatitis	0.928	0.1	IMPDH1,RPL5,TGFA
Otitis	0.928	0.1	ADRA2B,ID1,STK40
Intra-abdominal infectious disorder	0.928	0.1	IMPDH1,RPL5,TGFA
Hashimotos encephalitis	0.928	0.1	DNAJB1,EPOR,SPP1
Progression of tumor	0.923	0.0851	IL6,JMY,PROK2,SPP1
Progression of squamous-cell carcinoma	0.923	0.0851	CD69,HBEGF,IKBIP,MMP9
Hypertrophic cardiomyopathy	0.923	0.0851	DBN1,KLF4,MYBPC3,RPS6KA5
Autoimmune glomerulonephritis	0.923	0.0851	AATK,HYOU1,OASL,SKAP2
Progression of squamous cell tumor	0.923	0.0851	CD69,HBEGF,IKBIP,MMP9
Withdrawal syndrome	0.923	0.0851	ARAP1,HIP1,NCR3LG1,PACSIN2
Caveolinopathy	0.923	0.0851	DBN1,KLF4,MYBPC3,RPS6KA5
Immune-mediated nephritis	0.923	0.0851	AATK,HYOU1,OASL,SKAP2
Non-germinomatous germ cell tumor	0.923	0.0851	CSF3R,JMY,KLF4,UBE2C
Dysglobulinemia	0.923	0.0851	IFIT2,IRF7,MNDA,OLIG2
Glaucoma	0.921	0.133	LTBP2,TEK
Thromboembolism	0.921	0.133	PROC,TLR10
Bile duct carcinoma	0.899	0.0833	CD274,IL1R1,RPL37,TNFSF10
Pneumonia	0.899	0.0833	CD274,CSF3R,IL1R1,RIGI
Tumor tissue	0.899	0.0833	CDKN1A,COL18A1,LGR4,SPP1
Cholangiocarcinoma	0.899	0.0833	CD274,IL1R1,RPL37,TNFSF10
Bile duct cancer	0.899	0.0833	CD274,IL1R1,RPL37,TNFSF10
Cerebral degeneration	0.899	0.0833	ABCA7,ARG1,MPO,NAMPT
Acute leukemia	0.899	0.0833	BRCA1,JMY,NOTCH1,NPM1
Malignant peripheral nerve sheath tumor	0.899	0.0833	AKAP5,JMY,PGAM2,RPS7
Bile duct tumor	0.899	0.0833	CD274,IL1R1,RPL37,TNFSF10
Connective tissue cancer	0.899	0.0833	FOS,JMY,MXD1,TUBA1A
Bile duct adenocarcinoma	0.899	0.0833	CD274,IL1R1,RPL37,TNFSF10
Syndromic ciliopathy	0.899	0.0833	CEP290,KLF11,MAFB,SOX6
Peripheral nerve sheath tumor	0.899	0.0833	AKAP5,JMY,PGAM2,RPS7
Small blue round cell sarcoma	0.899	0.0833	CDKN1A,FOS,MXD1,TUBA1A
Pancytopenia	0.896	0.0968	CAMKK1,TNFRSF21,ZFP36L2
Glomerulonephritis	0.896	0.0968	IMPDH1,JAK3,TLR10
Vasculitis	0.896	0.0968	DNAJB1,IL6R,MNDA
Toxoplasmosis	0.896	0.0968	DUSP2,GBP1,OAS1
Protozoan infection	0.896	0.0968	DUSP2,GBP1,OAS1
Granuloma	0.875	0.0816	NCF2,NCF4,OSM,SPP1
Biliary tract tumor	0.875	0.0816	CD274,IL6,RPL37,TNFSF10
Biliary tract carcinoma	0.875	0.0816	CD274,IL1R1,RPL37,TNFSF10
Biliary tract adenocarcinoma	0.875	0.0816	CD274,IL1R1,RPL37,TNFSF10
Infection by Zaire ebolavirus	0.866	0.0938	EIF4A1,RPL5,SLC16A3
Staphylococcal infection	0.866	0.0938	NCF1,TLR5,TLR6
Immediate hypersensitivity	0.866	0.0938	CHRM4,FCGR2A,PTGDR2
Atopy	0.866	0.0938	CHRM4,FCGR2A,PTGDR2
Microcytic anemia	0.866	0.0938	EPOR,HBA1,HBB
Neurodevelopmental disorder	0.866	0.0938	KLF9,NOCT,PDE4D
DNA repair-deficiency disorder	0.866	0.0938	CXCR4,FANCA,HYOU1
Keratitis	0.837	0.0909	IL1R1,NOTCH1,TREM1
Intra-abdominal infection	0.837	0.0909	IMPDH1,RPL5,TGFA
Autoimmune thyroid disease	0.831	0.118	CTLA4,IL6R
Adenomatous polyp	0.829	0.0784	H1-4,H1-5,H3-3A,RPS20
Hydrocephalus	0.829	0.0784	AKT3,FOSB,MCAM,RPL9
Progressive malignant solid tumor	0.829	0.0784	DHRS9,JMY,MMP9,SPP1
Extrapancreatic malignant tumor	0.809	0.0882	BRCA1,CDKN1A,TNFSF10
Adenocarcinoma	0.809	0.0882	BRCA1,CDKN1A,TNFSF10
Delayed puberty	0.809	0.0882	LGR4,PDE4D,THRB
Neuropathic pain	0.809	0.0882	F2RL1,KCNS1,PRKD2
Aortic valve disease	0.809	0.0882	MMP9,NOTCH1,SMAD6
Orofacial cleft	0.809	0.0882	ADRA2B,FKBP8,SNAI1
Lymphoproliferative disorder of the skin	0.809	0.0882	CXCR4,ISG15,NFKBIA
Urothelial neoplasm	0.808	0.0769	BRCA1,CD274,CDKN1A,JMY
Nonsquamous non-small cell lung carcinoma	0.808	0.0769	CD274,CDKN1A,CDKN1C,DOK3
Urothelial cancer	0.808	0.0769	BRCA1,CD274,CDKN1A,JMY
Non-squamous lung carcinoma	0.808	0.0769	CD274,CDKN1A,CDKN1C,DOK3
Non-squamous lung cancer	0.808	0.0769	CD274,CDKN1A,CDKN1C,DOK3
Hepatoblastoma	0.787	0.0755	KLF4,MBOAT7,MXD1,PHC2
Tonic-clonic seizure	0.787	0.0755	FOSB,OLIG2,RGS14,RPL9
Motor seizure	0.787	0.0755	FOSB,OLIG2,RGS14,RPL9
Non-melanoma skin cancer	0.787	0.0755	H1-4,H1-5,IKBIP,PILRA
Bone marrow neoplasm	0.787	0.0755	BRCA1,JMY,SNAI1,WAS
Hepatorenal fibrocystic disease	0.787	0.0755	CEP290,KLF11,MAFB,SOX6
Lymphatic node tumor	0.782	0.0857	COL18A1,NCR3LG1,TUBA1A
Hyperphosphatemia	0.782	0.0857	HCAR2,HCAR3,NPM1
Ebola hemorrhagic fever	0.782	0.0857	IL6,KCNE1,RPL5
Thymoma	0.782	0.0857	NOTCH1,TUBA1A,XAF1
Hypokalemia	0.782	0.0857	CA4,F2RL1,PER1
Salt-sensitive essential hypertension	0.782	0.0857	KLHL21,RPS6KA5,SIK1
Speech and language disorders	0.782	0.0857	HECW2,KDM6B,SLC6A8
Neurogenic muscular atrophy	0.782	0.0857	IFIT2,IRF7,MPZ
Digestive system cancer	0.782	0.0857	CDKN1A,IL6,TNFSF10
Progressive muscular dystrophy	0.782	0.0857	DTX2,DYSF,TTN
Aortic aneurysm	0.782	0.0857	CA4,NR4A3,SPP1
Lymph node lesion	0.782	0.0857	COL18A1,NCR3LG1,TUBA1A
Congenital hypothyroidism	0.766	0.0741	ALDH1A2,DPPA4,IL5RA,THRB
Early-onset ataxia	0.766	0.0741	HBB,NAMPT,PNN,SACS
Familial hypothyroidism	0.766	0.0741	ALDH1A2,DPPA4,IL5RA,THRB
Hepatic steatosis	0.757	0.0833	DDIT4,DGAT2,SIK1
Preterm birth or low birth weight	0.757	0.0833	IL6,NFKBIZ,TNFRSF1A
Pancreatic mass	0.757	0.0833	JMY,MMP9,TUBA1A
Bone resorption disorder	0.757	0.0833	CSF1,SBNO2,ZNF521
Pancreatic lesion	0.757	0.0833	JMY,MMP9,TUBA1A
Gastrointestinal ulcer	0.754	0.105	GHRL,MBOAT7
Maculopathy	0.754	0.105	ATP2A1,BEST1
Gastroenteritis	0.754	0.105	IKBIP,MADCAM1
Myosarcoma	0.746	0.0727	CDKN1A,FOS,MXD1,TUBA1A
Recurrent solid tumor	0.746	0.0727	IRF7,ISG15,RIGI,RNASEL
Organismal abnormalities of semilunar valve	0.732	0.0811	IL1R1,NOTCH1,SMAD6
Thyroiditis	0.732	0.0811	CTLA4,SNX27,THRB
Pregnancy-induced hypertension	0.732	0.0811	ADRA2B,CORIN,MALAT1
Cytosis of blood cells	0.732	0.0811	FOSL1,NFKBIZ,TLR5
Parkinsonism	0.732	0.0811	LRRK2,NR4A2,PINK1
Hypotonia	0.732	0.0811	ACOX1,HECW2,KDM6B
Infection by cytomegalovirus	0.732	0.0811	EPHA2,PARP14,PRKD2
Autoimmune thyroiditis	0.732	0.0811	CTLA4,THRB,TNFRSF1A
Maternal hypertension	0.732	0.0811	ADRA2B,CORIN,MALAT1
Early-onset muscular dystrophy	0.732	0.0811	LRRK2,MAFB,RPL39
Early-onset skeletal myopathy	0.732	0.0811	LRRK2,MAFB,RPL39
Primary dyslipidemia	0.732	0.0811	MAFB,NPM1,TLE1
Familial dyslipidemia	0.732	0.0811	MAFB,NPM1,TLE1
Structural renal abnormality	0.732	0.0811	HYOU1,KDM6B,PDLIM7
Intraabdominal organ tumor	0.732	0.0811	CDKN1A,IL6,TGFA
Acute lymphoblastic leukemia	0.727	0.0714	AKT3,IRF7,NOTCH1,RIGI
Tubular adenocarcinoma	0.727	0.0714	CD274,GAB1,HYOU1,JAK3
Abnormal aortic valve physiology	0.719	0.1	IL1RAP,MMP9
Carditis	0.719	0.1	BCL6,MYBPC3
Severe cardiovascular disorder	0.719	0.1	ADRA2B,MYBPC3
Leydig cell tumor	0.709	0.0789	CDKN1A,PHC2,SKAP2
Amyloidosis	0.709	0.0789	ABCA1,APP,SOD2
Acquired immunodeficiency syndrome	0.709	0.0789	CCL3L1,NCF1,PRKD2
Endotoxemia	0.709	0.0789	IKBIP,TNFAIP3,TNFRSF1A
Stomach tumor	0.709	0.0789	CD274,CDKN1A,IRF2
Chronic sinusitis	0.709	0.0789	AATK,ADRA2B,OASL
Head and neck carcinoma	0.709	0.0789	CD274,MMP9,THRB
Autosomal recessive polycystic kidney disease	0.708	0.0702	CEP290,KLF11,MAFB,SOX6
Recurrent neoplasm	0.708	0.0702	IRF7,ISG15,RIGI,RNASEL
Lymphocytic leukemia	0.69	0.069	IRF7,NOTCH1,PARP9,RIGI
Polycystic Kidney Disease	0.69	0.069	CEP290,KLF11,MAFB,SOX6
Follicular lymphoma	0.69	0.069	CXCL8,ENC1,IL6,TUBA1A
Autism	0.686	0.0769	ALPL,ARHGAP25,IL6
Pneumococcal infection	0.686	0.0769	AIM2,EPHA2,F12
Motor dysfunction	0.686	0.0769	NR4A2,RGS14,TRIM69
Toxemia	0.686	0.0769	IKBIP,TNFAIP3,TNFRSF1A
Autosomal recessive inborn error of metabolism	0.686	0.0769	AATK,JAK3,OASL
Platelet clot	0.686	0.0769	AATK,OASL,TPST1
Familial skeletal dysplasia	0.686	0.0769	AKT3,COL5A2,ZNF521
Focal segmental glomerulosclerosis	0.686	0.0952	APOL1,IL5RA
Enteritis	0.686	0.0952	IKBIP,MADCAM1
Urolithiasis	0.686	0.0952	HYOU1,MADCAM1
Stenosis of blood vessel	0.686	0.0952	CCL20,MED25
Inborn error of carbohydrate metabolism	0.686	0.0952	GALNS,KLF9
Abdominal hernia	0.673	0.0678	CDKN1A,CDKN1C,RPL9,ZNF704
Nasopharyngeal epithelial tumor	0.665	0.075	CDC42,PCBP3,SLC16A3
Degenerative brain disorder	0.665	0.075	SACS,TNFAIP6,ZNF746
Sinusitis	0.665	0.075	AATK,ADRA2B,OASL
Huntington Disease	0.665	0.075	CHRM4,CNTF,ZNF746
Hypersensitive reaction	0.665	0.075	CHRM4,FCGR2A,PTGDR2
Mammary tumor	0.665	0.075	BRCA1,ID1,SPP1
Lymphoma	0.665	0.075	CDKN1A,JMY,RIGI
Amyotrophic lateral sclerosis	0.665	0.075	APOBEC3B,CHRM4,THBS1
Septicemia	0.665	0.075	IKBIP,TNFAIP3,TNFRSF1A
Nasopharyngeal carcinoma	0.665	0.075	CDC42,PCBP3,SLC16A3
Atresia	0.665	0.075	FPR2,IGF2R,MAPK13
Behavioral deficit	0.665	0.075	ADRA2B,KDM6B,SLC6A8
Ophthalmia	0.665	0.075	C5AR2,CEBPE,NFKBIZ
Cerebral edema	0.665	0.075	EPHA2,MBOAT7,OLR1
Fistula	0.665	0.075	DNAJB1,RBCK1,SOX4
Congenital cataract	0.665	0.075	EPHA2,HIP1,TRIM69
Combined immunodeficiency	0.665	0.075	CXCR4,HYOU1,JAK3
Lung squamous cell carcinoma	0.665	0.075	CD274,HSPA1B,RPS15A
Familial hypocalcemia	0.665	0.075	DPPA4,IL5RA,PTGDR2
Severe combined immunodeficiency	0.665	0.075	CXCR4,HYOU1,JAK3
Severe immunodeficiency	0.665	0.075	CXCR4,HYOU1,JAK3
Frontotemporal lobar degeneration or amyotrophic lateral sclerosis	0.665	0.075	APOBEC3B,CHRM4,THBS1
Severe primary immunodeficiency disorder	0.665	0.075	CXCR4,HYOU1,JAK3
Frontotemporal degeneration spectrum disorder	0.665	0.075	APOBEC3B,CHRM4,THBS1
Deficiency of cell-mediated immunity	0.665	0.075	CXCR4,HYOU1,JAK3
Lung squamous cell tumor	0.665	0.075	CD274,HSPA1B,RPS15A
Macrophage activation syndrome or hemophagocytic lymphohistiocytosis	0.656	0.0909	NFKBIZ,UNC13D
Hemophagocytic lymphohistiocytosis	0.656	0.0909	NFKBIZ,UNC13D
Calcification of kidney	0.656	0.0909	DBN1,HYOU1
Hemophagocytic syndrome	0.656	0.0909	NFKBIZ,UNC13D
Purpura	0.656	0.0909	PROC,TLE1
Lymph node cancer	0.656	0.0909	RAB11FIP1,TUBA1A
Colorectal adenoma	0.644	0.0732	H1-4,H1-5,RTN4R
Acute respiratory distress syndrome	0.644	0.0732	ADRA2B,IL6R,RGS14
Eosinophilia	0.644	0.0732	IL1RAP,PTGDR2,SLC7A5
Bradycardia	0.644	0.0732	ADRA2B,CACNA1D,CHRM4
T-lymphoblastic leukemia/lymphoma	0.644	0.0732	IRF7,NOTCH1,OLIG2
Shock Response	0.644	0.0732	ADRA2B,IKBIP,TNFAIP3
Telangiectasis	0.644	0.0732	CSF3R,MXD3,NCF2
Colon adenoma	0.644	0.0732	H1-4,H1-5,RTN4R
Mediastinal neoplasm	0.644	0.0732	CDKN1C,JMY,TUBA1A
High grade glioma	0.644	0.0732	CDKN1C,CXCR4,JMY
Malignant neoplasm of connective or soft tissue of pelvis	0.644	0.0732	CD274,CSF3R,TNFSF9
Malignant gallbladder neoplasm	0.644	0.0732	ARAP1,CD274,PACSIN2
Right ventricular abnormality	0.644	0.0732	ABCA1,ABCG1,DSC2
High grade central nervous system tumor	0.644	0.0732	CDKN1C,CXCR4,JMY
Pancreaticobiliary neoplasm	0.644	0.0732	CD274,IL6,JMY
Multi-organ cancers	0.644	0.0732	BRCA1,TGFA,TUBA1A
High-grade neuroepithelial tumor	0.644	0.0732	CDKN1C,CXCR4,JMY
Plasma cell myeloma	0.639	0.0656	IRF7,ISG15,RIGI,RNASEL
Plasma cell dyscrasia	0.639	0.0656	IRF7,ISG15,RIGI,RNASEL
Cyanosis	0.627	0.087	HBG2,OLIG1
Streptococcal infection	0.627	0.087	AIM2,EPHA2
Metabolic alkalosis	0.627	0.087	CA4,ITM2B
Tauopathy	0.624	0.0714	APP,ARG1,MME
Hypertrophy	0.624	0.0714	DUSP5,IL6,TNFAIP3
Nasopharyngeal tumor	0.624	0.0714	CDC42,PCBP3,SLC16A3
Lymphohematopoietic neoplasia	0.624	0.0714	BRCA1,CDKN1A,JMY
Large intestine neoplasm	0.624	0.0714	H1-4,NRG1,TNFSF10
Familial glaucoma	0.624	0.0714	LTBP2,MCAM,TEK
Limb defect	0.624	0.0714	ADRA2B,FKBP8,SFRP2
Mixed neoplasia	0.624	0.0714	EREG,KLF4,TUBA1A
Childhood onset movement disorder	0.624	0.0714	EGR1,HTR7,SNX27
Development of gonadal tumor	0.623	0.0645	CD274,ELL,MCAM,THBS1
Precursor B-cell acute lymphoblastic leukemia	0.607	0.0635	AKT3,CSF1,CSF2RB,CXCR1
Myocardial dysfunction	0.604	0.0698	MYBPC3,OLR1,TTN
Squamous cell tumor	0.604	0.0698	CD274,CDKN1A,TUBA1A
Polycythemia vera	0.604	0.0698	EPOR,OAS1,PMAIP1
Leukocytosis	0.604	0.0698	FOSL1,NFKBIZ,TLR5
Sepsis	0.604	0.0698	IKBIP,TNFAIP3,TNFRSF1A
Development of lung carcinoma	0.604	0.0698	CDKN1A,DOK3,JMY
Rheumatic disease of joint	0.604	0.0698	IL6,OSM,TNFAIP3
Scoliosis	0.604	0.0698	CAMKK1,EGR2,EGR3
Infection by chlamydia	0.604	0.0698	IRF7,PDCD1LG2,RIGI
Paresis	0.604	0.0698	PINK1,RRM2B,ZNF746
Hematopoietic neoplasm	0.604	0.0698	BRCA1,CDKN1A,JMY
Craniosynostosis	0.604	0.0698	FRAT2,IL6,TRPC1
Familial amyloidosis	0.604	0.0698	ABCA7,APP,MPO
Familial heart disease	0.604	0.0698	ELL,MYBPC3,TTN
Lymphocytic neoplasm	0.604	0.0698	CDKN1A,JMY,RIGI
Connective tissue dysplasia	0.604	0.0698	COL5A2,SOX6,ZNF521
Stenosis of semilunar valve	0.6	0.0833	IL6,MMP9
Gastric regurgitation	0.6	0.0833	HTR3B,MAPK6
Meningioma	0.592	0.0625	ERRFI1,HERC5,OASL,TRIM25
Meningothelial cell neoplasm	0.592	0.0625	ERRFI1,HERC5,OASL,TRIM25
Hearing loss	0.586	0.0682	CACNA1D,CACNA1E,THRB
Congenital heart disease	0.586	0.0682	CXCR4,SOX4,TTN
Dysplasia of skeleton	0.586	0.0682	COL5A2,SOX6,ZNF521
Urinary tract tumor	0.586	0.0682	CD274,CDKN1A,HSPA1B
Endotoxicosis	0.586	0.0682	IKBIP,TNFAIP3,TNFRSF1A
Nerve sheath tumor	0.586	0.0682	MXD1,PGAM2,SOX6
Thyroid carcinoma	0.586	0.0682	GATA1,RBCK1,THRB
Severe disorder of pancreas	0.586	0.0682	CREM,MAFB,SOX6
Systemic inflammatory response syndrome and/or sepsis	0.586	0.0682	IKBIP,TNFAIP3,TNFRSF1A
Mediastinal cancer	0.586	0.0682	CDKN1C,JMY,TUBA1A
Urinary system neoplasm	0.586	0.0682	CD274,CDKN1A,HSPA1B
Non-hematological solid tumor	0.586	0.0682	CDKN1A,COL18A1,SPP1
Chronic respiratory disorder	0.586	0.0682	APP,CCR6,TGFA
Esophageal lesion	0.586	0.0682	BRCA1,JMY,VASP
Meningeal neoplasm	0.577	0.0615	ERRFI1,HERC5,OASL,TRIM25
Familial brain tumor	0.577	0.0615	ERRFI1,HERC5,OASL,TRIM25
Interstitial lung disease	0.575	0.08	EGR1,TNFRSF1A
Peptic ulcer disease	0.575	0.08	GHRL,MMP9
Advanced pulmonary disease	0.575	0.08	CD274,MMP9
Hemochromatosis	0.568	0.0667	BEST1,HBB,TAPBP
Clear-cell adenocarcinoma	0.568	0.0667	H1-4,H1-5,SORL1
Squamous-cell carcinoma	0.568	0.0667	CD274,CDKN1A,TUBA1A
Adrenal cortex tumor	0.568	0.0667	AREG,CACNA1D,JMY
Infection by mycobacteria	0.568	0.0667	SLC11A1,SNX27,TLR5
Valvular regurgitation	0.568	0.0667	CA4,HEY1,PACSIN2
Soft tissue neoplasm	0.568	0.0667	CDKN1A,FOS,MXD1
Malignant neoplasm of retroperitoneum	0.568	0.0667	CDKN1A,IL6,JMY
Malignant neoplasm of heart, mediastinum and pleura	0.568	0.0667	CDKN1C,JMY,TUBA1A
Clear cell neoplasm	0.568	0.0667	H1-4,H1-5,SORL1
Radial ray deficiency	0.568	0.0667	ATP2A1,FANCA,IMPDH1
Familial cardiovascular disease	0.568	0.0667	ELL,MYBPC3,TTN
Clear cell carcinoma	0.568	0.0667	H1-4,H1-5,SORL1
Non-colon gastrointestinal cancer	0.568	0.0667	CD274,MMP9,TNFSF10
Nodule	0.551	0.0769	CCN3,MCAM
Cholestasis	0.551	0.0769	ABCB6,CHST15
Stenosis of cardiac valve	0.551	0.0769	HEY1,IL6
Hypotension	0.551	0.0769	ADRA2B,IL1R1
Cholelithiasis	0.551	0.0769	CHRM4,RSAD2
Stenosis of aortic valve	0.551	0.0769	IL1RAP,MMP9
Weight gain	0.551	0.0769	CHRM4,SIK1
Infarction of brain	0.551	0.0769	APP,IL1R1
Paroxysmal movement disorder	0.551	0.0769	CACNB4,ELL
Thoracic hypoplasia	0.551	0.0769	JAK3,NOTCH1
Kidney clear cell tumor	0.55	0.0652	H1-4,H1-5,SORL1
Mixed hematopoietic and lymphoid cancer	0.55	0.0652	CDKN1A,JMY,RIGI
Myopathy of skeletal muscle	0.55	0.0652	DUSP1,IRF7,RRM2B
Omphalocele	0.55	0.0652	AKAP5,CDKN1C,TUBA1A
Dystonia	0.55	0.0652	CHRM4,NOCT,OLIG2
Chronic brain damage	0.55	0.0652	CXCR4,IRF7,RIGI
Congenital malformation of brain	0.55	0.0652	BRCA1,FKBP8,TUBA1A
Lymphoproliferative malignancy	0.55	0.0652	CDKN1A,JMY,RIGI
Infantile convulsion	0.55	0.0652	ABCB6,ACOX1,PDLIM7
Renal clear cell adenocarcinoma	0.55	0.0652	H1-4,H1-5,SORL1
Progressive kidney disease	0.55	0.0652	CREM,JUN,TGFBR3
Ear malformation	0.55	0.0652	DPPA4,IL5RA,JMY
Extraadrenal retroperitoneal tumor	0.55	0.0652	IL6,JMY,MMP9
Retroperitoneal neoplasm	0.55	0.0652	IL6,JMY,MMP9
Soft tissue sarcoma	0.55	0.0652	CDKN1A,FOS,MXD1
Malignant neoplasm of soft connective tissue	0.55	0.0652	CDKN1A,FOS,MXD1
Tuberculosis	0.534	0.0638	MMP9,TLR5,TLR6
Atrial fibrillation	0.534	0.0638	KCNJ2,MPO,MYL4
Atrial ventricular block	0.534	0.0638	AKAP5,ATP2A1,CACNA1D
Iron deficiency	0.534	0.0638	EPOR,HBA1,HBB
Diabetes mellitus	0.534	0.0638	IRS1,MAFB,TNFRSF1A
Neuroendocrine carcinoma	0.534	0.0638	CD274,MXD1,THBS1
Follicular thyroid tumor	0.534	0.0638	ATP2A1,DOCK5,THRB
Hyperglycemia	0.534	0.0638	GHRL,IRS1,MAFB
Herpes simplex encephalitis	0.534	0.0638	IRF7,RIGI,SNX27
Lipidosis	0.534	0.0638	GK,MBOAT7,SIK1
Mitochondrial disorder	0.534	0.0638	GALNS,PINK1,ZNF746
Endometrial adenocarcinoma	0.534	0.0638	CSF3R,HBA2,ZBP1
Follicular thyroid carcinoma	0.534	0.0638	ATP2A1,DOCK5,THRB
Liver metastasis	0.534	0.0638	RAB11FIP1,RASAL2,SNAI1
Cardiac fibrillation	0.534	0.0638	KCNJ2,MPO,MYL4
Glandular intraepithelial neoplasm	0.534	0.0638	EAF2,HLA-C,SOCS3
Muscle fibrillation	0.534	0.0638	KCNJ2,MPO,MYL4
Thyroid gland adenocarcinoma	0.534	0.0638	ATP2A1,DOCK5,THRB
Upper gastrointestinal carcinoma	0.534	0.0638	CD274,MMP9,PCBP3
Axonal degeneration	0.534	0.0638	CDKN1A,ENC1,HERC5
Endocrine pancreatic dysfunction	0.534	0.0638	IRS1,MAFB,TNFRSF1A
Peptic disorder	0.528	0.0741	GHRL,MMP9
Urinary tract obstruction	0.528	0.0741	FRAT1,FRAT2
Schizophrenia spectrum disorder	0.528	0.0741	IL6,NRG1
Infection by Influenza A virus	0.517	0.0625	IFITM3,IRF7,RIGI
Rhabdomyosarcoma	0.517	0.0625	CDKN1A,FOS,MXD1
Histiocytosis	0.517	0.0625	CDKN1A,THBS1,UNC13D
Infection by Influenza virus	0.517	0.0625	IFITM3,IRF7,RIGI
Adenoma	0.517	0.0625	CDKN1A,PHC2,TGFA
Gastroesophageal cancer	0.517	0.0625	HSPA1B,IKBIP,TNFSF10
Atrioventricular conduction disorder	0.517	0.0625	AKAP5,ATP2A1,CACNA1D
Anterior segment inflammation	0.517	0.0625	CFLAR,NFKBIZ,TNFRSF9
Advanced adenocarcinoma	0.517	0.0625	DSC2,RAB11FIP1,STK40
B-cell lymphoma	0.517	0.0625	BCL6,CDKN1A,KLF4
Hereditary connective tissue disorder	0.517	0.0625	CSF1,SBNO2,ZNF521
Head and neck adenocarcinoma	0.517	0.0625	ATP2A1,DOCK5,THRB
Blue round small cell tumor	0.517	0.0625	CD274,MXD1,THBS1
Endocrine carcinoma	0.517	0.0625	MXD1,THBS1,THRB
Allodynia	0.51	0.111	NTN4
Respiratory distress syndrome	0.507	0.0714	ADRA2B,IL6R
Congenital bleeding disorder	0.507	0.0714	F13A1,NBEAL2
Adenomatous intestinal polyp	0.502	0.0612	HSPA6,MXD1,TGFA
Esophagus tumor	0.502	0.0612	BRCA1,JMY,TUBA1A
Alzheimer disease	0.502	0.0612	ABCA7,APP,MME
Thymus gland tumor	0.502	0.0612	CDKN1C,JMY,TEK
Plasmacytoma	0.502	0.0612	IL6,KLF4,PANX1
Nonalcoholic steatohepatitis	0.502	0.0612	ACOX1,GCA,PDE4D
Infection by Influenza A virus subtype H1N1	0.502	0.0612	IFITM3,IRF7,RIGI
Cognitive impairment	0.502	0.0612	APP,ITM2B,MME
Differentiated thyroid cancer	0.502	0.0612	ATP2A1,DOCK5,THRB
Skin pigmentation disorder	0.502	0.0612	KLHL21,MXD1,RXRB
Smooth muscle tumor	0.502	0.0612	CDKN1A,CSF3R,JMY
Thyroid gland nonmedullary carcinoma	0.502	0.0612	ATP2A1,DOCK5,THRB
Adipose tissue tumor	0.502	0.0612	EIF4A1,JMY,NFKBIZ
Metastatic adenocarcinoma	0.502	0.0612	DSC2,RAB11FIP1,STK40
Cardiovascular disorder of cardiac valve	0.502	0.0612	CA4,HEY1,PACSIN2
Familial colorectal tumor	0.502	0.0612	HSPA6,MXD1,TGFA
Hereditary kidney disease	0.487	0.06	KLF11,MAFB,SOX6
Osteopetrosis	0.487	0.06	CSF1,PGAM2,SBNO2
Development of benign tumor	0.487	0.06	CDKN1A,PHC2,TGFA
Development of angioma	0.487	0.06	COL18A1,ISG15,THBS1
High bone mass disease	0.487	0.06	CSF1,PGAM2,SBNO2
Primum atrial septal defect	0.487	0.06	ATP2A1,DOK3,DUSP1
Familial nephrotic syndrome	0.487	0.06	KLF11,MAFB,SOX6
Malignant soft tissue neoplasm	0.487	0.06	CDKN1A,FOS,MXD1
Hereditary cytopenia	0.487	0.069	CSF3R,NBEAL2
Familial growth hormone deficiency	0.487	0.069	EGR2,KLF9
Pancreatic endocrine tumor	0.487	0.069	F12,QPCT
Amnesia	0.487	0.069	APP,CSF3R
Pituitary dysfunction	0.487	0.069	CDKN1C,KLF9
Glioma	0.487	0.069	TNFSF10,TUBA1A
Progressive parkinsonism	0.487	0.069	LRRK2,PINK1
Congenital cytopenia	0.487	0.069	CSF3R,NBEAL2
Central nervous system neuroepithelial tumor	0.487	0.069	TNFSF10,TUBA1A
Metabolic syndrome X	0.472	0.0588	FRAT2,GHRL,KLF9
Development of neuroendocrine tumor	0.472	0.0588	CSF3R,OAS1,PHC2
Histiocytic sarcoma	0.472	0.0588	CDKN1A,THBS1,TUBA1A
Lung adenocarcinoma	0.472	0.0588	CDKN1A,CDKN1C,DOK3
Heart block	0.472	0.0588	ATP2A1,CACNA1D,KCNJ2
Axonal neuropathy	0.472	0.0588	CDKN1A,ENC1,HERC5
Non-small cell adenocarcinoma	0.472	0.0588	CDKN1A,CDKN1C,DOK3
Early-onset seizures	0.472	0.0588	ABCB6,ACOX1,PDLIM7
Chronic obstructive pulmonary disease	0.467	0.0667	CCR6,TGFA
Otitis media	0.467	0.0667	ID1,STK40
Otalgia	0.467	0.0667	ID1,STK40
Obstructive pulmonary disease	0.467	0.0667	CCR6,TGFA
Chronic pulmonary disease	0.467	0.0667	CCR6,TGFA
Severe developmental disorder	0.467	0.0667	HTR3B,SNX27
Sclerotic lesion	0.467	0.0667	ACKR1,TUBA1A
B-cell leukemia	0.458	0.0577	AKT3,CSF2RB,CXCR1
Malignant neuroendocrine neoplasm	0.458	0.0577	CD274,MXD1,THBS1
Stromal neoplasm	0.458	0.0577	CDKN1A,MCAM,THBS1
Neuroendocrine gastroenteropancreatic tumor	0.449	0.0645	F12,QPCT
Endocrine gastroenteropancreatic tumor	0.449	0.0645	F12,QPCT
Germ cell cancer	0.445	0.0566	CSF3R,ELL,THBS1
Infection by Hepatitis C virus	0.431	0.0556	FRAT2,IMPDH1,ISG15
Rhinitis	0.431	0.0556	CEBPE,F11R,RPL9
Ventricular extrasystole	0.431	0.0556	ARHGAP25,CACNA1D,DBN1
Cystic kidney disease	0.431	0.0556	DHRS9,P2RY14,STX3
Nondiabetic nephropathy	0.431	0.0556	DHRS9,P2RY14,STX3
Central nervous system hemangioma	0.431	0.0556	KLF4,STX3,THBD
B-cell neoplasm	0.431	0.0556	CDKN1A,JMY,KLF4
Advanced stage carcinoma	0.431	0.0556	F11R,RAB11FIP1,TRIM9
Extrasystole	0.431	0.0556	ARHGAP25,CACNA1D,DBN1
SjÃ¶gren syndrome	0.431	0.0625	NFKBIA,TNFSF10
Immunoglobulin deficiency	0.431	0.0625	ERRFI1,SNX27
Dehydration	0.431	0.0625	DGAT2,FOSB
Upper gastrointestinal tract tumor	0.431	0.0625	CD274,CDKN1A
Short stature	0.431	0.0625	KLF9,NOCT
Antibody-deficiency syndrome	0.431	0.0625	ERRFI1,SNX27
Infection by HIV-1	0.415	0.0606	CXCR4,TUBA1A
Atherosclerotic lesion	0.415	0.0606	ACKR1,P2RY1
Neutropenia	0.415	0.0606	CSF3R,ENC1
Leukopenia	0.415	0.0606	CSF3R,JAK3
Fibroma	0.415	0.0606	SKAP2,TGFA
Apnea	0.415	0.0606	FKBP8,TRIM69
Intestinal tumor	0.415	0.0606	CDKN1A,H1-4
Dyssomnia	0.415	0.0606	CACNA1E,NR4A2
Hemosiderosis	0.415	0.0606	CEBPE,IL34
Hereditary Eye Disease	0.415	0.0606	MAFB,TLE1
Familial congenital heart disease	0.415	0.0606	ELL,TTN
Advanced lung cancer	0.415	0.0606	CD274,MMP9
Carcinomatous lesion	0.415	0.0606	CDKN1A,SPP1
Myeloproliferative neoplasm	0.406	0.0536	NOTCH1,RIGI,WAS
Adrenal cancer	0.406	0.0536	RAB11FIP1,S1PR4,SNAI1
Chronic lymphocytic leukemia / small lymphocytic lymphoma	0.406	0.0536	KLF4,MXD1,NOTCH1
Mature lymphocytic neoplasm	0.406	0.0536	IL6,KLF4,RIGI
Thrombosis of atrium	0.399	0.0588	MAPK13,P2RY1
Edema	0.399	0.0588	F2RL1,SERPING1
Glomerulosclerosis	0.399	0.0588	IMPDH1,SNAI1
Tachycardia	0.399	0.0588	CACNA1D,KCNJ2
Lymphoproliferative disorder	0.399	0.0588	CDKN1A,RIGI
Oligozoospermia	0.399	0.0588	RGS14,TRIM69
Muscle spasticity	0.399	0.0588	SACS,SRPK1
Bone deformity	0.399	0.0588	ADRA2B,ZBTB16
Oxidative stress	0.399	0.0588	SELL,SOD2
Arterial aneurysm	0.399	0.0588	NR4A3,SPP1
Progressive neurological disorder	0.399	0.0588	APP,LRRK2
Colorectal lesion	0.399	0.0588	NRG1,SLC19A1
Mastocytoma	0.394	0.0526	CXCL8,NQO2,PLEKHO2
Inborn error of amino acid metabolism	0.394	0.0526	ALDH1A2,CBS,FANCA
Mixed cell carcinoma	0.394	0.0526	CDKN1A,PHC2,TUBA1A
Familial seizure disorder	0.394	0.0526	CA4,HNRNPA1,ST8SIA4
Aggressive lymphoma	0.394	0.0526	BCL6,KLF4,MME
Neovascularization of choroid	0.384	0.0769	MMP9
Neurologic gait disorder	0.384	0.0769	CHRM4
Fibrosis	0.384	0.0571	DBN1,IMPDH1
Infection of respiratory tract	0.384	0.0571	ADRA2B,C5AR1
Carotid artery disease	0.384	0.0571	FCGR2A,HBB
Valvulopathy	0.384	0.0571	NOTCH1,SMAD6
Genitourinary tumor	0.384	0.0571	BRCA1,CDKN1A
Autoimmune anemia	0.384	0.0571	FCGR1A,SLC7A5
Precancerous condition	0.383	0.0517	FANCA,MEF2B,NOTCH1
Familial congenital anomalies of the kidney and urinary tract	0.383	0.0517	KLF11,MAFB,SOX6
Papillary adenocarcinoma	0.372	0.0508	KLF4,NOTCH1,PDLIM7
Oligodendroglioma	0.372	0.0508	CDKN1C,CHRM4,MMP9
Mesothelioma	0.372	0.0508	CXCR4,FOSL1,THBS1
Mesothelial tumor	0.372	0.0508	CXCR4,FOSL1,THBS1
Hereditary myopathy	0.372	0.0508	DYSF,MYBPC3,TTN
Mature B cell malignant tumor	0.372	0.0508	BCL6,IL6,KLF4
Development of adenocarcinoma	0.369	0.0556	BRCA1,CDKN1A
Hypophosphatemia	0.369	0.0556	PDLIM7,SACS
Pulmonary metastasis	0.369	0.0556	MMP9,THRB
Non-small cell lung carcinoma	0.369	0.0556	CDKN1A,DOK3
Ventricular septal defect	0.369	0.0556	CXCR4,SOX4
Formation of uterine carcinoma	0.369	0.0556	HBA2,ZBP1
Pruritus	0.369	0.0556	CHI3L1,ZNF746
Mastocytosis	0.369	0.0556	BCL6,IL1RAP
Lymphatic system tumor	0.369	0.0556	CDKN1A,RIGI
Non-small cell carcinoma	0.369	0.0556	CDKN1A,DOK3
Left heart disease	0.369	0.0556	MYBPC3,TTN
Uveal melanoma	0.361	0.05	CSF2RB,NOTCH1,RBCK1
Myasthenia gravis	0.36	0.0714	IL6R
Torticollis	0.36	0.0714	PRKD2
Hypocalcemia	0.355	0.0541	SACS,UBE2D1
Dysplasia of bone	0.355	0.0541	LTF,ZNF521
Parkinson's disease	0.355	0.0541	LRRK2,PINK1
Dermatitis	0.355	0.0541	C5AR1,NFKBIA
Aneurysm	0.355	0.0541	NR4A3,SPP1
Lupus erythematosus	0.355	0.0541	HERC5,JUNB
Liver carcinoma	0.355	0.0541	IL6,TGFA
Fibrous tissue tumor	0.355	0.0541	CDKN1A,H1-4
Congenital adrenal insufficiency	0.355	0.0541	CDKN1C,SOD2
Atrial or ventricular septal defect	0.355	0.0541	CXCR4,SOX4
Chronic myeloproliferative neoplasm	0.35	0.0492	C5AR2,IRF7,RIGI
Follicular B-cell or T-cell lymphoma	0.35	0.0492	ENC1,FCGR2A,TUBA1A
Uterine carcinoma	0.342	0.0526	HBA2,ZBP1
Cystic Fibrosis	0.342	0.0526	AATK,OASL
Atopic dermatitis	0.342	0.0526	NFAM1,NFKBIZ
Erythema	0.342	0.0526	ADRA2B,NCF2
Neural tube defect	0.342	0.0526	BRCA1,FUZ
Gastrointestinal tract cancer	0.342	0.0526	HSPA1B,TNFSF10
Hepatotoxicity	0.342	0.0526	ELL,OSM
Eosinophilic inflammation	0.342	0.0526	IL5RA,PTGDR2
Liver cholangiocarcinoma	0.342	0.0526	CD274,RPL37
Severe neurological disorder	0.342	0.0526	ARSA,SNX27
Familial tumor	0.342	0.0526	BRCA1,CTLA4
Familial autoimmune disease	0.342	0.0526	C5AR2,IL1R1
Hereditary bleeding disorder	0.342	0.0526	NAMPT,NBEAL2
Thymic epithelial tumor	0.342	0.0526	NOTCH1,XAF1
Major affective disorder	0.342	0.0526	EIF4A1,GHRL
Familial midline defect	0.342	0.0526	ELL,SOX4
Orofacial dysmorphism	0.342	0.0526	ADRA2B,FKBP8
CFTR-related disorder	0.342	0.0526	AATK,OASL
Genitourinary adenocarcinoma	0.342	0.0526	BRCA1,CDKN1A
Intra-hepatic biliary tract cancer	0.342	0.0526	CD274,RPL37
Intrahepatic bile duct cancer	0.342	0.0526	CD274,RPL37
High grade lymphoid cancer	0.34	0.0484	BCL6,KLF4,MME
High grade lymphocytic cancer	0.34	0.0484	BCL6,KLF4,MME
Contact dermatitis or eczema	0.338	0.0667	RPS6KA5
Development of ovarian tumor	0.33	0.0476	CD274,ELL,THBS1
Endometrial carcinoma	0.329	0.0513	HBA2,ZBP1
Lung neuroendocrine carcinoma	0.329	0.0513	CD274,MXD1
Alopecia areata	0.329	0.0513	CDH2,JAK3
Hyperinsulinism	0.329	0.0513	GHRL,IRS1
Long-QT syndrome	0.329	0.0513	KCNE1,KCNJ2
Hyperthyroidism	0.329	0.0513	IL6,SACS
Hypoplasia	0.329	0.0513	JUN,SPRY1
Anovulation	0.329	0.0513	HSPA6,TRIM69
Intervertebral disc disorder	0.329	0.0513	JMY,OLIG2
Acute kidney injury	0.329	0.0513	ADRA2B,GBP1
Female genital neoplasm	0.329	0.0513	BRCA1,CDKN1A
Malignant myeloid neoplasm	0.329	0.0513	BRCA1,JMY
Severe psychological disorder	0.329	0.0513	ARSA,NRG1
Brain atrophy	0.329	0.0513	OLIG2,ZNF746
Hepatobiliary carcinoma	0.329	0.0513	IL6,TGFA
Myasthenia	0.318	0.0625	IL6R
HIV infection	0.318	0.0625	CXCR4
Pleural effusion	0.318	0.0625	F13A1
Demyelinating peripheral neuropathy	0.318	0.0625	MPZ
Anthrax	0.318	0.0625	CXCR2
Ulcer	0.318	0.0625	GHRL
Cardiotoxicity	0.318	0.0625	NCF4
Astrocytoma	0.317	0.05	CXCR4,JMY
Development of digestive organ tumor	0.317	0.05	CDKN1A,PHC2
Epithelial neoplasm	0.317	0.05	CDKN1A,SPP1
Sarcoma	0.317	0.05	CDKN1A,IL6
Small cell lung carcinoma	0.317	0.05	CD274,MXD1
Pheochromocytoma	0.317	0.05	CSF3R,HBA2
Combined pituitary hormone deficiency	0.317	0.05	ITM2B,KLF9
Formation of renal lesion	0.317	0.05	JMY,VASP
Lung carcinoma	0.317	0.05	CDKN1A,CXCR2
Sympathetic paraganglioma	0.317	0.05	CSF3R,HBA2
Sympathetic nervous system neoplasm	0.317	0.05	CSF3R,HBA2
Constriction of bronchus	0.317	0.05	C5AR1,IL1R1
Sinus disorder	0.317	0.05	AATK,OASL
Abdominal sympathetic paraganglioma	0.317	0.05	CSF3R,HBA2
Thoracoabdominal paraganglioma	0.317	0.05	CSF3R,HBA2
Invasive breast carcinoma	0.317	0.05	ACOX1,BRCA1
Female genital tract adenocarcinoma	0.317	0.05	CD274,ZBP1
Abdominal paraganglioma	0.317	0.05	CSF3R,HBA2
Osteosarcoma	0.317	0.05	CDKN1A,FOS
Neuroendocrine lung cancer	0.317	0.05	CD274,MXD1
Adult-onset diabetes mellitus	0.317	0.05	KLF11,PTPRN2
Nonpituitary endocrine tumor	0.317	0.05	MMP9,THRB
Epithelial basal cell carcinoma	0.312	0.0462	FKBP8,RASAL2,TTN
Undifferentiated tumor	0.312	0.0462	NOTCH1,RBCK1,TUBA1A
Undifferentiated malignant neoplasm	0.312	0.0462	NOTCH1,RBCK1,TUBA1A
Albuminuria	0.306	0.0488	CACNA1D,NCF1
Development of colorectal tumor	0.306	0.0488	ALOX15,NRG1
Development of carcinoma	0.306	0.0488	BRCA1,CDKN1A
Mast cell neoplasm	0.306	0.0488	BCL6,EPHA2
Papilloma	0.306	0.0488	FRAT1,MAPK13
Occlusion of artery	0.306	0.0488	ACKR1,P2RY1
Carcinosarcoma	0.306	0.0488	CD274,TNFSF9
Metastatic breast cancer	0.306	0.0488	BRCA1,F11R
Paraganglioma	0.306	0.0488	CSF3R,HBA2
Gallbladder neoplasm	0.306	0.0488	CD274,NRG1
Congenital hand deformity	0.306	0.0488	ADRA2B,SOX6
Gastrointestinal carcinoma	0.306	0.0488	SOCS3,TNFSF10
Hamartomatous polyposis syndrome	0.306	0.0488	PDCD1LG2,SMAD6
Retinal lesion	0.306	0.0488	CDKN1A,CSF3R
Rhizomelia	0.306	0.0488	DBN1,KLF9
Pelvic carcinosarcoma	0.306	0.0488	CD274,TNFSF9
Retroperitoneal fibrosis	0.306	0.0488	IL6R,TNFSF10
Thoracic neuroendocrine neoplasm	0.306	0.0488	CD274,MXD1
Hereditary retinal disease	0.306	0.0488	CEP290,NBEAL2
Lens disorder	0.306	0.0488	CCN3,CTSG
Basal cell carcinoma	0.303	0.0455	FKBP8,RASAL2,TTN
Sun-shielded melanoma	0.303	0.0455	IRF7,ISG15,RIGI
Visceromegaly	0.299	0.0588	TTN
Severe obesity	0.299	0.0588	ACSL1
B-cell lymphoproliferative disorder	0.294	0.0476	CDKN1A,KLF4
Infection by human herpesvirus 4	0.294	0.0476	CXCL8,KLF4
Ovarian cyst	0.294	0.0476	LGR4,MCAM
Intrauterine growth retardation	0.294	0.0476	CDKN1C,IGF2R
T-cell leukemia	0.294	0.0476	IRF7,NOTCH1
Atherosclerosis	0.294	0.0476	ACKR1,P2RY1
Systemic lupus erythematosus	0.294	0.0476	HERC5,JUNB
Arteriosclerosis	0.294	0.0476	ACKR1,P2RY1
Candidiasis	0.294	0.0476	IFIT2,IRF7
Arrhythmia of heart ventricle	0.294	0.0476	ARHGAP25,CACNA1D
Chorea	0.294	0.0476	CHRM4,ZNF746
Glucose metabolism disorder	0.294	0.0476	GK,IRS1
Medullary thyroid carcinoma	0.294	0.0476	EPOR,OAS1
Thymus cancer	0.294	0.0476	CDKN1C,JMY
Listeriosis	0.294	0.0476	HNRNPA1,IL6
Pancreatic duct disorder	0.294	0.0476	BRCA1,JMY
Malignant neoplasm of large intestine	0.294	0.0476	ABCA7,TNFSF10
Malignant neoplasm of anterior mediastinum	0.294	0.0476	CDKN1C,JMY
Ventricular dysfunction	0.294	0.0476	MYBPC3,TTN
Soft tissue lesion	0.294	0.0476	CDKN1A,MXD1
Abdominal neuroendocrine tumor	0.294	0.0476	F12,MMP9
Tongue disease	0.294	0.0476	DUSP1,F2RL1
Formation of solid tumor	0.294	0.0476	CDKN1A,COL18A1
Development of renal tumor	0.284	0.0465	JMY,VASP
Hypoglycemia	0.284	0.0465	FFAR1,TLE1
Lymphoid cancer	0.284	0.0465	CDKN1A,RIGI
Systolic dysfunction	0.284	0.0465	ABHD5,SOX6
Organic aciduria	0.284	0.0465	ENC1,SH2B2
Blepharitis	0.284	0.0465	CFLAR,NFKBIZ
Progressive encephalopathy	0.284	0.0465	APP,LRRK2
Gastrointestinal adenoma	0.284	0.0465	H1-4,H1-5
Early-onset neurological disorder	0.284	0.0465	BRCA1,FKBP8
Mediastinal lymphoma	0.284	0.0465	CDKN1C,JMY
Thorax lymphoma	0.284	0.0465	CDKN1C,JMY
Urinary tract carcinoma	0.284	0.0465	CD274,CDKN1A
Familial encephalopathy	0.284	0.0465	SACS,ZNF746
Pelvic carcinoma	0.284	0.0465	CD274,HBA2
Isolated developmental disorder	0.282	0.0556	JAK3
Infarction of muscle	0.282	0.0556	MPO
Infarction of cardiac muscle	0.282	0.0556	MPO
Myocardial infarction	0.282	0.0556	MPO
Myasthenic syndrome	0.282	0.0556	IL6R
Colonic polyposis	0.274	0.0455	MXD1,TGFA
Megaloblastic anemia	0.274	0.0455	CDKN1A,NOTCH1
Fibrosarcoma	0.274	0.0455	CDKN1A,LTF
Ventricular tachycardia	0.274	0.0455	CACNA1D,KCNJ2
Dwarfism	0.274	0.0455	NOCT,SMAD6
Neuroendocrine tumor	0.274	0.0455	CD274,THBS1
Olfaction disorder	0.274	0.0455	APP,HBEGF
Neoplastic colorectal polyp	0.274	0.0455	MXD1,TGFA
Familial short stature	0.274	0.0455	NOCT,SMAD6
Pituitary lesion	0.274	0.0455	CDKN1A,THRB
Neuroblastic tumor	0.274	0.0455	BRCA1,JMY
Extrapancreatic neuroendocrine tumor	0.274	0.0455	CD274,CDKN1A
Aplasia or hypoplasia	0.274	0.0455	JUN,SPRY1
Obesity	0.266	0.0526	PRKAR2B
Chronic kidney disease	0.266	0.0526	EPOR
Growth hormone deficiency	0.266	0.0526	KLF9
Overweight disorder	0.266	0.0526	PRKAR2B
Bipolar disorder	0.264	0.0444	PTPRN2,TLE1
Synostosis	0.264	0.0444	FKBP8,SMAD6
Gait disturbance	0.264	0.0444	F12,IL1R1
Glioblastoma	0.264	0.0444	CXCR4,JMY
Impaired glucose tolerance	0.264	0.0444	GCA,IRS1
Congenital malformation of genital organs	0.264	0.0444	KISS1R,PER1
Primary immunodeficiency disorder	0.264	0.0444	CXCR4,JAK3
Blastoma	0.264	0.0444	CXCR4,JMY
Skin hyperpigmentation	0.264	0.0444	MXD1,RXRB
Large intestine adenoma	0.264	0.0444	H1-4,H1-5
Depigmentation/hyperpigmentation of skin	0.264	0.0444	MXD1,RXRB
Hereditary skeletal myopathy	0.254	0.0435	DYSF,TTN
Advanced malignant bone neoplasm	0.254	0.0435	EPHA2,IRF7
Development of sarcoma	0.254	0.0435	CDKN1A,THBS1
Dystrophy of muscle	0.254	0.0435	DYSF,TTN
Large-cell lymphoma	0.254	0.0435	BCL6,KLF4
Mental retardation	0.254	0.0435	ADRA2B,CDKN1C
Hypogonadotropic hypogonadism	0.254	0.0435	BGLAP,TLE1
Cataract disease	0.254	0.0435	CCN3,CTSG
Aciduria	0.254	0.0435	ENC1,SH2B2
Skeletal metastasis	0.254	0.0435	EPHA2,IRF7
Congenital myopathy	0.254	0.0435	IKBIP,TTN
Skin carcinoma	0.254	0.0435	CD274,TGFA
Breast adenocarcinoma	0.254	0.0435	BRCA1,JMY
Severe neutropenia	0.254	0.0435	CSF3R,ENC1
Gonadotrophin-releasing hormone deficiency	0.254	0.0435	BGLAP,TLE1
Congenital lower extremity deformity	0.254	0.0435	ADRA2B,NOCT
Lens opacity	0.254	0.0435	CCN3,CTSG
Psychosis	0.252	0.05	IFITM3
Immunosuppression	0.252	0.05	SLC6A6
Sphingolipidosis	0.252	0.05	LRRK2
Sinus arrhythmia	0.252	0.05	CACNA1D
Primary hypertension	0.252	0.05	RPS6KA5
Cardiac lesion	0.252	0.05	JUN
Progressive hematopoietic disorder	0.245	0.0426	FANCA,TNFAIP3
Familial psychiatric disease	0.245	0.0426	LRRK2,SACS
Development of head and neck tumor	0.245	0.0426	CDKN1A,CSF3R
Development of germ cell tumor	0.245	0.0426	F11R,UBE2C
Neuroepithelial tumor	0.245	0.0426	TNFSF10,TUBA1A
Mesenchymal tumor	0.245	0.0426	CDKN1A,H1-4
Papillary carcinoma	0.245	0.0426	KLF4,NOTCH1
Infection by herpes simplex virus	0.245	0.0426	IRF7,RIGI
Colon adenocarcinoma	0.245	0.0426	LAMP2,SKAP2
Leukoencephalopathy	0.245	0.0426	NR4A2,ZNF746
Conotruncal heart malformations	0.245	0.0426	ELL,SOX4
Early-onset encephalopathy	0.245	0.0426	BRCA1,FKBP8
Upper gastrointestinal polyp	0.245	0.0426	CDH2,OTX1
Upper urinary tract tumor	0.245	0.0426	CDKN1A,PHC2
Familial vascular disease	0.245	0.0426	NOTCH1,SOX4
Intestinal carcinoma	0.245	0.0426	NRG1,TNFSF10
Familial glomerulopathy	0.245	0.0426	AKT3,DSC2
Neuro-cardio-facio-cutaneous syndrome	0.238	0.0476	KLF9
Noonan syndrome	0.238	0.0476	KLF9
Headache	0.238	0.0476	CNTF
Occlusion of carotid artery	0.238	0.0476	F12
Congenital deformity of foot	0.238	0.0476	ADRA2B
Leopard syndrome and Noonan syndrome	0.238	0.0476	KLF9
Noonan spectrum disorder	0.238	0.0476	KLF9
Chronic renal impairment	0.238	0.0476	EPOR
Infection by hepatitis B virus	0.236	0.0417	RIGI,TGFA
Hyperphenylalaninemia	0.236	0.0417	CBS,PTS
Recurrence of tumor	0.236	0.0417	CD274,SOX4
Development of neuroepithelial tumor	0.236	0.0417	TNFSF10,TUBA1A
Congenital encephalopathy	0.236	0.0417	BRCA1,FKBP8
Chronic lymphoproliferative disease	0.236	0.0417	NCF2,RIGI
Colorectal carcinoma	0.236	0.0417	RBCK1,SOCS3
T acute lymphoblastic leukemia	0.236	0.0417	IRF7,NOTCH1
Chronic liver disease	0.236	0.0417	IMPDH1,RIGI
Malignant solid organ tumor	0.236	0.0417	CDKN1A,SNAI1
Development of non-small cell lung carcinoma	0.236	0.0417	CDKN1A,DOK3
Insulin resistance	0.228	0.0408	IRS1,SH2B2
Acute pancreatitis	0.228	0.0408	MME,QPCT
Dysgenesis	0.228	0.0408	JUN,SPRY1
Premature aging	0.228	0.0408	BRCA1,PHC2
Bone marrow cancer	0.228	0.0408	BRCA1,JMY
Upper gastrointestinal tract cancer	0.228	0.0408	CD274,MMP9
Progressive dementia	0.228	0.0408	APP,MME
Degenerative dementia	0.228	0.0408	APP,MME
Familial neurodevelopmental disorder	0.226	0.0455	KLF9
Adrenocortical hyperfunction	0.214	0.0435	CACNA1D
Fatty lesion	0.214	0.0435	MMP9
Alkalosis	0.214	0.0435	CA4
Rickets	0.214	0.0435	SACS
Ovarian failure	0.214	0.0435	CSF3R
Depressive disorder	0.214	0.0435	IL6
Premature ovarian failure	0.214	0.0435	CSF3R
Mesangial nephropathy	0.214	0.0435	MPO
Fatal infantile encephalopathy or pulmonary hypertension	0.214	0.0435	MCAM
Hypothermia	0.203	0.0417	ELL
Colitis	0.203	0.0417	MADCAM1
Hypertriglyceridemia	0.203	0.0417	ABCA1
Schizophrenia	0.203	0.0417	NRG1
Hyperglyceridemia	0.203	0.0417	ABCA1
Hormonal imbalance	0.203	0.0417	KLF9
Orthopedic injury	0.203	0.0417	SNX27
Malignant intracranial tumor	0	0.0189	TUBA1A
Complex neurodevelopmental disorder	0	0.0227	SPRY1
Prostatomegaly	0	0.0244	RASAL2
Encephalomyopathy	0	0.0179	ZNF746
Cerebellar lesion	0	0.0233	CSF3R
Idiopathic fibrosis	0	0.0217	LPAR2
Intracranial embryonal tumor	0	0.0357	AKT3,CSF3R
Familial polyposis	0	0.0204	PDCD1LG2
Non-astrocytoma brain tumor	0	0.0351	EREG,THBS1
Mineral deficiency	0	0.0303	HBA1
Mitochondrial neuromuscular disorder	0	0.0179	ZNF746
Familial neurological disorder	0	0.0222	SACS
Complex neurocristopathy syndrome	0	0.0227	SPRY1
Familial open angle glaucoma	0	0.0244	MCAM
Female genital carcinoma	0	0.0385	HBA2,ZBP1
High-grade lymphoma	0	0.0339	BCL6,KLF4
Basal-cell tumor	0	0.0385	FKBP8,TTN
Pervasive developmental disorder	0	0.0385	IL6
Testicular tumor	0	0.037	CSF3R,PHC2
Nephritis	0	0.0227	JAK3
Lymphoblastic lymphoma	0	0.0169	CDH2
Cryptorchidism	0	0.0222	INSL3
Primitive neuroectodermal tumor	0	0.0213	EREG
Leigh syndrome	0	0.0179	ZNF746
Ischemia of heart	0	0.0286	FPR1
Embolus	0	0.0323	PROC
Prostatic adenocarcinoma	0	0.0233	SPRY1
Chronic pancreatitis	0	0.0357	CTLA4
Diffuse B-cell lymphoma	0	0.037	BCL6,KLF4
Diffuse lymphoma	0	0.0345	BCL6,KLF4
Small intestine tumor	0	0.0256	IL6
Occlusion of blood vessel	0	0.0238	ACKR1
Pulmonary Hypertension	0	0.0286	MCAM
Hypertension	0	0.0244	SPP1
Development of hemangioma	0	0.0286	COL18A1
Development of astrocytoma	0	0.0244	JMY
Bladder carcinoma	0	0.0208	CD274
Nonalcoholic fatty liver disease	0	0.025	GCA
Gastrointestinal stromal tumor	0	0.04	DHRS9,PRDM5
Development of intestinal tumor	0	0.0213	NRG1
Occurrence of tumor	0	0.0233	ENTPD2
Demyelination	0	0.027	ST8SIA4
Prostatic carcinoma	0	0.0294	SPP1
Failure of heart	0	0.0238	IGF2R
Chronic myeloid leukemia	0	0.0345	IRF7,RIGI
Autosomal recessive osteopetrosis	0	0.0192	ARG1
Bacterial peritonitis	0	0.04	THBS1,TREM1
Failure of kidney	0	0.0294	EPOR
Transposition of great vessels	0	0.0217	ELL
Epileptic seizure	0	0.0233	TMOD1
Thrombosis of artery	0	0.0286	HBB
Medulloblastoma	0	0.0179	CSF3R
Cirrhosis of liver	0	0.0263	IMPDH1
Development of cardiovascular neoplasm	0	0.0357	COL18A1,THBS1
Progression of glioma	0	0.0339	IL6,PROK2
Prostatic intraepithelial tumor	0	0.04	EAF2,SOCS3
Thyroid gland tumor	0	0.0238	THRB
Cerebral hemorrhage	0	0.0208	MX1
Nevus	0	0.0303	DNAJB1
Hypercalciuria	0	0.0222	SACS
Chronic renal failure	0	0.04	EPOR
Development of primitive neuroectodermal tumor	0	0.0238	MNDA
Endometrioid carcinoma	0	0.0357	CD274,ZBP1
Insulin-dependent diabetes mellitus	0	0.0238	MAFB
Angiosarcoma	0	0.04	CDKN1A,JMY
Genital tumor	0	0.0233	CDKN1A
Primary pulmonary hypertension	0	0.04	HSPA6,UBE2C
Retinal dystrophy	0	0.037	BEST1
Seizures	0	0.0345	FOS
Sexually transmitted disease	0	0.04	IMPDH1,ISG15
Wilms tumor	0	0.0164	EREG
Jaundice	0	0.0256	NFKBIA
Primary open-angle glaucoma	0	0.0244	MCAM
Dementia	0	0.025	APP
Pulmonary embolism	0	0.0357	PROC
Ankylosis	0	0.0222	AATK
Pituitary gland adenoma	0	0.04	MMP9,PHC2
Adrenal gland tumor	0	0.0208	RUNX3
Hemangioma	0	0.0377	COL18A1,THBS1
Stroke	0	0.0357	APP
Myeloid leukemia	0	0.04	BRCA1,JMY
Pathological Cyst	0	0.0256	IL6
Thrombolysis	0	0.0357	GAB1
Development of neuroectodermal tumor	0	0.0238	MNDA
Atelectasis	0	0.0263	STK40
Pituitary gland tumor	0	0.0222	CDKN1A
Hypoproteinemia	0	0.0385	PILRA
Syndactyly	0	0.0345	ADRA2B
Granulosa cell tumor	0	0.0392	AMH,MCAM
Congestive heart failure	0	0.025	IGF2R
Development of malignant tumor	0	0.0278	CDKN1A
Lipodystrophy	0	0.0286	H3-3A
Asthma	0	0.0278	PTGDR2
Weight loss	0	0.037	DGAT2
Hyperkeratosis	0	0.0222	ENC1
Dyskinesia	0	0.0222	ADRA2B
Progression of neuroepithelial tumor	0	0.0377	IL6,PROK2
Paralysis	0	0.027	SACS
Aplastic anemia	0	0.0357	CDH2,FANCA
Generalized seizures	0	0.0357	RPL9
Hypoalbuminemia	0	0.0385	PILRA
Diabetic nephropathy	0	0.0323	WLS
Hyperactive behavior	0	0.0286	SH2B2
Medullary carcinoma	0	0.0263	OAS1
Renal lesion	0	0.0238	PHC2
Development of urinary tract tumor	0	0.0217	CSF3R
Peripheral neuropathy	0	0.037	ITGAD,SACS
Development of respiratory system tumor	0	0.0244	CDKN1A
Neuroaxonal dystrophy	0	0.02	NQO2
Endocardial cushion defect	0	0.0196	SLC19A1
Cerebrovascular dysfunction	0	0.025	THBS1
Acute renal failure	0	0.04	CD274
Salmonellosis	0	0.0244	NLRP12
Agenesis	0	0.0233	TNFSF14
Restenosis	0	0.0278	THBS1
Anxiety Disorders	0	0.0244	CREB5
B-cell non-Hodgkin lymphoma	0	0.037	BCL6,KLF4
Mitochondrial myopathy	0	0.0345	P2RX1,ZNF746
Congenital hypoplasia of part of brain	0	0.0317	BGLAP,FOSB
Open-angle glaucoma	0	0.0244	MCAM
Hypopituitarism	0	0.0278	KLF9
Myoclonus	0	0.0244	GALNS
Urea cycle disorder	0	0.0278	ARG1
Sclerosis	0	0.0244	FOSB
Fungal Infection	0	0.0227	NFKBIZ
Spontaneous abortion	0	0.0312	IKBIP
Peripheral vascular disease	0	0.0303	THBS1
Testicular germ cell tumor	0	0.0385	CSF3R,EPHB1
Degeneration of eye	0	0.0263	APP
Interstitial fibrosis of kidney	0	0.027	IMPDH1
Hyperandrogenemia	0	0.025	ABCB6
Metastatic colorectal cancer	0	0.0278	SIK1
Advanced breast cancer	0	0.0244	F11R
Pancreatic cyst	0	0.0385	PINK1
Reperfusion injury	0	0.0357	ADRA2B
Large-cell diffuse lymphoma	0	0.0377	BCL6,KLF4
Keratosis	0	0.0213	ENC1
X-linked hereditary disease	0	0.0238	NAMPT
Hypotrichosis	0	0.0345	CXCL8,PACSIN2
Renal impairment	0	0.037	EPOR
Vestibular disorder	0	0.0278	DPPA4
Male infertility	0	0.0204	ENTPD2
Anosmia	0	0.0256	OTX1
Hyperammonemia	0	0.0263	ARG1
Pulmonary interstitial fibrosis	0	0.0278	EGR1
Adrenal cortical hyperplasia	0	0.0294	TLE1
Polysyndactyly	0	0.0286	ADRA2B
Venoocclusion	0	0.0244	CCN3
Metastatic melanoma	0	0.0208	SNAI1
Mitochondrial encephalomyopathy	0	0.0179	ZNF746
Cerebral tumor	0	0.0286	H3-3A
Abnormal bone density	0	0.04	CSF1
Cutaneous melanoma	0	0.04	RIGI,SNAI1
Inborn error renal tubular transport	0	0.0333	PRKAR2B,RASAL2
Mitochondrial cytopathy	0	0.0345	P2RX1,ZNF746
Microangiopathy	0	0.0385	DNAJB1
Aortic occlusive disease	0	0.0278	C5AR1
Sex-Linked Hereditary Disorder	0	0.0238	NAMPT
Heart septal defect	0	0.0286	CXCR4
Articular rigidity	0	0.0217	AATK
Seizure disorder	0	0.0364	EGR2,FOS
Mitochondrial encephalopathy	0	0.0179	ZNF746
Obstruction of intestine	0	0.0256	NRG1
Aplasia	0	0.0233	TNFSF14
Cerebellar neoplasm	0	0.0175	CSF3R
Leukodystrophy	0	0.0294	ANPEP
Peripheral nervous system neoplasm	0	0.0222	PGAM2
Xanthoma	0	0.0263	TUBA1A
Rejection of organ	0	0.0333	TEK
Growth acceleration	0	0.0192	CDKN1C
Overgrowth syndrome	0	0.0192	CDKN1C
Congenital malformation of genitourinary system	0	0.0263	MAFB
Intraepithelial neoplasm	0	0.0227	EAF2
Acute renal insufficiency	0	0.04	CD274
Myeloid neoplasm	0	0.0377	BRCA1,JMY
Advanced prostate cancer	0	0.0179	KLHL21
Graft rejection	0	0.0333	TEK
Advanced colorectal cancer	0	0.0286	SIK1
Infantile encephalopathy	0	0.0233	EGR1
Tricuspid valve disorder	0	0.0204	HEY1
Spleen neoplasm	0	0.0385	NCF4,TUBA1A
Drug dependence	0	0.0217	CREB5
Primitive neuroectodermal brain tumor	0	0.0179	CSF3R
Female genital tract cancer	0	0.0377	TUBA1A,ZBP1
Laminopathy	0	0.0233	MAFB
Malignant solid tumor	0	0.0294	CDKN1A
Aortic dilatation	0	0.0312	CA4
Cerebral dysgenesis	0	0.0217	APP
Metastatic gastrointestinal tract cancer	0	0.0294	SIK1
Malignant astrocytoma	0	0.025	JMY
Kidney carcinoma	0	0.0244	CDKN1A
Upper renal tract carcinoma	0	0.0227	CDKN1A
Ductal breast carcinoma	0	0.0339	BRCA1,PHC2
Neck neoplasm	0	0.0204	THRB
Spindle cell neoplasm	0	0.0179	THBS1
Mitochondrial leukoencephalopathy	0	0.0179	ZNF746
B-cell chronic lymphoproliferative disorder	0	0.0213	RIGI
Sellar neoplasm	0	0.0222	CDKN1A
Mature B-cell lymphoma	0	0.037	BCL6,KLF4
Congenital mental retardation	0	0.0333	CDKN1C
Midline defect	0	0.0213	ADRA2B
Retinal vasculopathy	0	0.0312	MMP9
Uterine carcinosarcoma	0	0.025	TNFSF9
Diffuse aggressive lymphoma	0	0.0377	BCL6,KLF4
Malignant neoplasm of cerebellum	0	0.0179	CSF3R
Malignant neoplasm of male genital organ	0	0.0238	SPP1
Malignant neoplasm of retina	0	0.0238	CSF3R
Lethal skeletal dysplasia	0	0.025	SOX6
Cerebellar dysgenesis	0	0.0317	BGLAP,FOSB
Ewing sarcoma family of tumors	0	0.0312	TUBA1A
Abdominal adenocarcinoma	0	0.0286	TNFSF10
Head and neck tumor	0	0.0213	CDKN1A
Retinoblastoma	0	0.0238	CSF3R
Syndromic mental retardation	0	0.0345	CDKN1C
BCR-ABL negative myeloid neoplasm	0	0.0213	OAS1
Ovarian adenocarcinoma	0	0.025	CD274
Retinal neoplasm	0	0.0233	CSF3R
High grade malignant glioma	0	0.0233	JMY
Malignant connective or soft tissue neoplasm	0	0.025	CDKN1A
Severe heart disease	0	0.0222	MYBPC3
Advanced malignant solid tumor	0	0.0256	SNAI1
Advanced fibrosis	0	0.0263	IMPDH1
Advanced melanoma	0	0.0208	SNAI1
Severe myopathy	0	0.0233	DHRS9
Metastatic malignant neoplasm of prostate	0	0.0357	FANCA,KLHL21
Ocular lesion	0	0.0204	CDKN1A
Conventional melanoma	0	0.04	RIGI,SNAI1
Periadrenal tumor	0	0.0208	RUNX3
Angioma	0	0.037	COL18A1,THBS1
Vaso-occlusion	0	0.0233	ACKR1
Ocular melanoma	0	0.0339	NOTCH1,RBCK1
Familial motor neuron disease	0	0.027	LRRK2
Severe hemorrhagic disease	0	0.0222	THBD
Invasive colorectal cancer	0	0.0208	SIK1
Gastric lesion	0	0.0303	CDKN1A
Iron overload of liver	0	0.04	MCAM
Aggressive B cell non-Hodgkin lymphoma	0	0.0351	BCL6,KLF4
Hereditary neuropathy	0	0.0294	SACS
Thoracic cancer	0	0.037	CD274
Progressive central nervous system tumor	0	0.0345	IL6,PROK2
Advanced malignant gastrointestinal neoplasm	0	0.0278	SIK1
Advanced gastrointestinal tumor	0	0.0278	SIK1
Neurocristopathy syndrome	0	0.0385	PDE4D
Complex congenital heart disease	0	0.0244	HEY1
Embryonal tumor of brain	0	0.0357	AKT3,CSF3R
Single ventricle defect	0	0.0345	HEY1
Syndromic encephalopathy	0	0.0244	NCR3LG1,PACSIN2
Neuroblastoma	0	0.037	BRCA1,JMY
Familial mental retardation	0	0.0392	CDKN1C
Noninflammatory cervical disorder	0	0.0213	IGF2R,RPS15A
Head and neck melanoma	0	0.0345	NOTCH1,RBCK1
Hand deformity	0	0.0339	SOX6
Central nervous system primitive neuroectodermal tumor	0	0.0227	CSF3R
Aplasia or hypoplasia of lung	0	0.0179	TGFA
Aplasia or hypoplasia of cerebellum	0	0.0238	BGLAP,FOSB
Gastrointestinal obstruction	0	0.0317	NRG1
Philadelphia chromosome negative hematological system tumor	0	0.0256	OAS1
Aggressive cancer	0	0.0213	BCL6,KLF4
Aggressive non-Hodgkin lymphoma	0	0.0345	BCL6,KLF4
Cervical tumor	0	0.0351	IGF2R,RPS15A
Arterial embolism	0	0.0345	PROC
Chronic skin disorder	0	0.0357	RXRB
Lesion of cervix	0	0.0263	IGF2R,RPS15A
Large intestine carcinoma	0	0.0345	NRG1,RBCK1
Head and neck neuroendocrine tumor	0	0.0377	CDKN1A
Aggressive mature B-cell lymphoma	0	0.0238	BCL6,KLF4
Chronic malignant hematological neoplasm	0	0.0351	IRF7,RIGI
Non-melanoma solid tumor	0	0.0351	CDKN1A
Diffuse large B-cell lymphoma	0	0.0278	BCL6,KLF4
Large cell non-Hodgkin lymphoma	0	0.0377	BCL6,KLF4
Malignant genitourinary solid tumor	0	0.0377	BRCA1
Neurogenic tumor	0	0.027	MXD1,PGAM2
High grade astrocytoma	0	0.04	JMY
Hereditary retinal degeneration	0	0.025	CEP290
Mature B-cell neoplasm	0	0.037	KLF4,RIGI
Subcutaneous tumor	0	0.0345	RASAL2
Bulbar hypoplasia	0	0.0317	BGLAP,FOSB
Aggressive large-cell diffuse lymphoma	0	0.0377	BCL6,KLF4
Advanced colorectal tumor	0	0.0286	SIK1
Spermatogenic impairment	0	0.0185	DHRS9
Autosomal recessive immunodeficiency	0	0.0385	BCL6,ERRFI1
Pediatric-onset neurological disease	0	0.025	ACOX1
Familial syndromic intellectual disability	0	0.0169	SPRY1
Hereditary myelin disorder	0	0.0256	ANPEP
Non-alcoholic liver disease	0	0.025	GCA
Childhood progressive encephalopathy	0	0.0233	EGR1
Histiocytic or dendritic cell neoplasm	0	0.0364	CDKN1A,THBS1
Autosomal recessive immunological disorder	0	0.0189	ERRFI1
Childhood encephalopathy	0	0.037	ACOX1
Early-onset thrombocytopenia	0	0.0385	NBEAL2
Philadelphia chromosome negative chronic myeloproliferative neoplasm	0	0.0213	OAS1
Mitochondrial DNA-related disorder	0	0.0179	ZNF746
Advanced extracranial solid tumor	0	0.0333	MMP9
Primitive nervous system tumor	0	0.0213	EREG
Graft failure	0	0.0333	TEK
Growth failure or short stature	0	0.0278	NOCT
Alzheimer disease or frontotemporal dementia	0	0.04	APP,MME
Intrathoracic malignant tumor	0	0.037	CD274
Hereditary peripheral neuropathy	0	0.0312	SACS
Heterotaxy or ciliopathy	0	0.0333	CEP290
Histiocytic neoplasm	0	0.037	CDKN1A,THBS1
Non-uveal melanoma	0	0.04	RIGI,SNAI1
Pelvic adenocarcinoma	0	0.0278	HBA2
Combined pituitary hormone deficiency or pituitary stalk interruption syndrome	0	0.0333	KLF9
Aggressive B-cell lymphoma	0	0.0351	BCL6,KLF4
Idiopathic and/or familial pulmonary arterial hypertension	0	0.04	HSPA6,UBE2C
Non type 1 diabetes mellitus	0	0.0217	IRS1
Non-ocular melanoma	0	0.04	RIGI,SNAI1
Congenital neurological disorder	0	0.0286	BRCA1
Hereditary pancreatic syndrome	0	0.0294	CSF3R
Infection by SARS coronavirus	0	0.0172	IFITM3
Advanced hepatic fibrosis	0	0.0263	IMPDH1
Coagulation factor deficiency syndrome	0	0.0192	NAMPT
Development of vascular tumor	0	0.0364	COL18A1,THBS1
Formation of bone lesion	0	0.0213	DHRS9

## Sheet: Up_Down_Genes
My Pathways	-log(p-value)	Ratio	Downregulated	No change	Upregulated	No overlap with dataset	Molecules
Relapsing-remitting multiple sclerosis	4.7	0.186	1/59 (2%)	0/59 (0%)	10/59 (17%)	48/59 (81%)	AATK,HNRNPA1,IRF7,ISG15,KLHL21,MX1,OAS1,OASL,PARP9,RNASEL,RSAD2
Relapsed multiple sclerosis	4.37	0.189	1/53 (2%)	0/53 (0%)	9/53 (17%)	43/53 (81%)	AATK,CSF3R,HNRNPA1,IFIT1,ISG15,MX1,OASL,PARP9,RNASEL,RSAD2
Hemoglobinopathy	4.14	0.259	0/27 (0%)	0/27 (0%)	7/27 (26%)	20/27 (74%)	FCGR1A,HBA1,HBA2,HBB,KLF1,NFE2,RRM2B
Wasting	4.12	0.196	8/46 (17%)	0/46 (0%)	1/46 (2%)	37/46 (80%)	AMH,APP,CNTF,ENC1,IL6,NFKBIA,NFKBIZ,OSM,TNFAIP3
Disrupted blood brain barrier	3.73	0.226	4/31 (13%)	0/31 (0%)	3/31 (10%)	24/31 (77%)	ADRA2B,CEBPE,IL6,IL6R,MMP9,NFKBIZ,OSM
Neuroinflammation	3.49	0.182	4/44 (9%)	0/44 (0%)	4/44 (9%)	36/44 (82%)	APP,F12,GBP5,IL6,ITGAX,NPM1,OSM,SKAP2
Anemia	3.46	0.206	0/34 (0%)	0/34 (0%)	7/34 (21%)	27/34 (79%)	CSF2RB,EPOR,FANCA,GATA1,HBA2,KLF1,NFE2
Deterioration of bone	3.38	0.2	6/35 (17%)	0/35 (0%)	1/35 (3%)	28/35 (80%)	ADRA2B,APP,BHLHE40,IL6,NFKBIZ,OSM,TREM1
Autoinflammatory disorder	3.38	0.2	2/35 (6%)	0/35 (0%)	5/35 (14%)	28/35 (80%)	AIM2,EPHA2,IL1R1,MEFV,NLRP12,TNFAIP3,TNFRSF1A
Familial epilepsy	3.35	0.174	3/46 (7%)	0/46 (0%)	5/46 (11%)	38/46 (83%)	BCL6,CA4,CSF3R,HBB,ID1,JUNB,NCF2,TNFAIP3
Myelodysplastic syndrome	3.32	0.155	2/58 (3%)	0/58 (0%)	7/58 (12%)	49/58 (84%)	CSF2RB,CSF3R,EGR2,EGR3,EPOR,GATA1,IFI6,KLF1,NFE2
Malignant myeloid disease	3.32	0.155	2/58 (3%)	0/58 (0%)	7/58 (12%)	49/58 (84%)	CSF2RB,CSF3R,EGR2,EGR3,EPOR,GATA1,IFI6,KLF1,NFE2
Urogenital infection	3.23	0.189	1/37 (3%)	0/37 (0%)	6/37 (16%)	30/37 (81%)	HYOU1,IRF7,SNX27,TLR1,TLR10,TLR5,TLR6
Thalassemia	3.23	0.222	0/27 (0%)	0/27 (0%)	6/27 (22%)	21/27 (78%)	FCGR1A,HBA1,HBA2,HBB,KLF1,NFE2
Infection by respiratory syncytial virus	3.16	0.163	1/49 (2%)	0/49 (0%)	7/49 (14%)	41/49 (84%)	CFLAR,HBB,HYOU1,IFIT2,IMPDH1,IRF7,TLR5,TLR6
Renal thrombotic microangiopathy	3.08	0.179	1/39 (3%)	0/39 (0%)	6/39 (15%)	32/39 (82%)	CSF2RB,EPOR,FCGR1A,IL6,KLF1,THBD,TNFRSF1A
Non-M3 acute myeloid leukemia	3.04	0.157	1/51 (2%)	0/51 (0%)	7/51 (14%)	43/51 (84%)	AREG,BRCA1,CAMKK1,GAB1,GATA1,JAK3,VASP,WAS
Infection by Mycobacterium bovis	3.01	0.175	3/40 (8%)	0/40 (0%)	4/40 (10%)	33/40 (83%)	APP,BHLHE40,OSM,PDCD1LG2,RIGI,SKAP2,TLR5
Osteitis	2.97	0.2	2/30 (7%)	0/30 (0%)	4/30 (13%)	24/30 (80%)	AIM2,DUSP1,EPHA2,IL1R1,TNFRSF1A,ZNF746
Allergic asthma	2.89	0.194	2/31 (6%)	0/31 (0%)	4/31 (13%)	25/31 (81%)	BCL6,CHRM4,IL6,IL6R,IMPDH1,PTGDR2
Allergic inflammation	2.88	0.167	4/42 (10%)	0/42 (0%)	3/42 (7%)	35/42 (83%)	BCL6,CCR6,CHRM4,CTLA4,IL6,IL6R,PTGDR2
Sideroblastic anemia	2.82	0.163	0/43 (0%)	0/43 (0%)	7/43 (16%)	36/43 (84%)	CDA,CSF2RB,EPOR,GATA1,IFI6,KLF1,NFE2
Pediatric neoplasm	2.82	0.163	3/43 (7%)	0/43 (0%)	4/43 (9%)	36/43 (84%)	CDKN1C,CSF3R,MMP9,NCF2,RPL23,RPL7A,SVIL
Cardiovascular neoplasm	2.81	0.188	3/32 (9%)	0/32 (0%)	3/32 (9%)	26/32 (81%)	COL18A1,IL6,IL6R,OSM,THBS1,TUBA1A
Dyserythropoietic anemia or sideroblastic anemia	2.76	0.159	0/44 (0%)	0/44 (0%)	7/44 (16%)	37/44 (84%)	CDA,CSF2RB,EPOR,GATA1,IFI6,KLF1,NFE2
Corneal neovascularization	2.76	0.159	3/44 (7%)	0/44 (0%)	4/44 (9%)	37/44 (84%)	COL18A1,HSPA6,IL6,NPM1,OSM,TGFA,THBD
Cutaneous telangiectasia	2.76	0.159	3/44 (7%)	0/44 (0%)	4/44 (9%)	37/44 (84%)	BCL6,CSF3R,HBB,ID1,JUNB,NCF2,TNFAIP3
Viral hemorrhagic fever	2.7	0.156	3/45 (7%)	0/45 (0%)	4/45 (9%)	38/45 (84%)	EIF4A1,IL6,IMPDH1,KCNE1,MMP9,QPCT,RPL5
Colon carcinoma	2.7	0.156	4/45 (9%)	0/45 (0%)	3/45 (7%)	38/45 (84%)	CD274,CDKN1C,NRG1,SNAI1,SOCS3,TGFA,TNFSF10
Familial degenerative brain disorder	2.59	0.149	4/47 (9%)	0/47 (0%)	3/47 (6%)	40/47 (85%)	ABCA7,APP,EGR1,ITGAD,ITM2B,SACS,YES1
Degenerative ataxia	2.59	0.149	4/47 (9%)	0/47 (0%)	3/47 (6%)	40/47 (85%)	ABCA7,APP,EGR1,ITGAD,ITM2B,SACS,YES1
Infection by Citrobacter	2.54	0.167	3/36 (8%)	0/36 (0%)	3/36 (8%)	30/36 (83%)	EIF4A1,FUT7,NFKBIZ,PER1,TEK,TNFRSF1A
Thrombocytopenia	2.54	0.146	0/48 (0%)	0/48 (0%)	7/48 (15%)	41/48 (85%)	CDC42,FCGR2A,GATA1,MADCAM1,NBEAL2,NFE2,WAS
Calcinosis	2.54	0.146	1/48 (2%)	0/48 (0%)	6/48 (13%)	41/48 (85%)	DBN1,IFITM3,ISG15,KLF9,MMP9,PDLIM7,SPP1
Autosomal dominant spinocerebellar ataxia	2.54	0.146	4/48 (8%)	0/48 (0%)	3/48 (6%)	41/48 (85%)	ABCA7,APP,EGR1,ITGAD,ITM2B,SACS,YES1
Dominant spinocerebellar ataxia	2.54	0.146	4/48 (8%)	0/48 (0%)	3/48 (6%)	41/48 (85%)	ABCA7,APP,EGR1,ITGAD,ITM2B,SACS,YES1
Infection by Chlamydia pneumoniae	2.54	0.146	2/48 (4%)	0/48 (0%)	5/48 (10%)	41/48 (85%)	CTLA4,HCAR2,IRF7,PDCD1LG2,PIK3R1,RIGI,TLR6
Refractory cytopenia	2.49	0.143	0/49 (0%)	0/49 (0%)	7/49 (14%)	42/49 (86%)	CSF2RB,CSF3R,EPOR,GATA1,IFI6,KLF1,NFE2
Autosomal dominant cerebellar ataxia	2.49	0.143	4/49 (8%)	0/49 (0%)	3/49 (6%)	42/49 (86%)	ABCA7,APP,EGR1,ITGAD,ITM2B,SACS,YES1
Early-onset cardiovascular disorder	2.48	0.162	2/37 (5%)	0/37 (0%)	4/37 (11%)	31/37 (84%)	CA4,DTX2,DYSF,NACA,NRIP1,TTN
Intrathoracic organ tumor	2.48	0.162	3/37 (8%)	0/37 (0%)	3/37 (8%)	31/37 (84%)	AREG,CD274,CDKN1A,IL6,PHC2,PTAFR
Severe encephalopathy	2.39	0.235	1/17 (6%)	0/17 (0%)	3/17 (18%)	13/17 (76%)	ABCB6,ARSA,HTR7,SNX27
Severe liver disease	2.39	0.137	1/51 (2%)	0/51 (0%)	6/51 (12%)	44/51 (86%)	ABHD5,ACOX1,CSF3R,DNAJB1,HSPA6,IFIT2,PNPLA1
Epidermolysis bullosa	2.36	0.154	2/39 (5%)	0/39 (0%)	4/39 (10%)	33/39 (85%)	COL7A1,CSF2RB,IL1R1,IL6,ITGB4,OSM
Oral squamous cell carcinoma	2.36	0.154	2/39 (5%)	0/39 (0%)	4/39 (10%)	33/39 (85%)	ANPEP,CD274,CTLA4,F2RL1,HYOU1,MMP9
Immune-mediated uveitis	2.36	0.154	1/39 (3%)	0/39 (0%)	5/39 (13%)	33/39 (85%)	C5AR2,IL1R1,RBCK1,SPP1,THBS1,TNFRSF1A
Diastolic dysfunction	2.3	0.15	4/40 (10%)	0/40 (0%)	2/40 (5%)	34/40 (85%)	APP,BHLHE40,IL6,OSM,RIGI,TTN
Severe hepatic system disorder	2.3	0.15	2/40 (5%)	0/40 (0%)	4/40 (10%)	34/40 (85%)	ABHD5,CSF3R,DNAJB1,IFIT2,NFKBIA,PNPLA1
Adverse drug reaction	2.3	0.222	1/18 (6%)	0/18 (0%)	3/18 (17%)	14/18 (78%)	CHRM4,EPOR,KLF1,NFE2
Lysosomal storage disease	2.3	0.222	1/18 (6%)	0/18 (0%)	3/18 (17%)	14/18 (78%)	ARSA,CHRM4,GALNS,LRRK2
Neuromuscular disease with neuropathy	2.25	0.146	0/41 (0%)	0/41 (0%)	6/41 (15%)	35/41 (85%)	ISG15,LRRK2,PARP9,PINK1,RNASEL,RSAD2
Oral cavity carcinoma	2.25	0.146	2/41 (5%)	0/41 (0%)	4/41 (10%)	35/41 (85%)	ANPEP,CD274,CTLA4,F2RL1,HYOU1,MMP9
Progressive neuromuscular disease	2.25	0.146	0/41 (0%)	0/41 (0%)	6/41 (15%)	35/41 (85%)	ISG15,LRRK2,PARP9,PINK1,RNASEL,RSAD2
Thrombosis of kidney	2.21	0.211	1/19 (5%)	0/19 (0%)	3/19 (16%)	15/19 (79%)	CAMKK1,DNAJB1,EPOR,THBD
Renal vascular disorder	2.21	0.211	1/19 (5%)	0/19 (0%)	3/19 (16%)	15/19 (79%)	CAMKK1,DNAJB1,EPOR,THBD
Multiple Sclerosis	2.2	0.127	1/55 (2%)	0/55 (0%)	6/55 (11%)	48/55 (87%)	CSF3R,HNRNPA1,ISG15,MX1,PARP9,RNASEL,RSAD2
Crohn disease	2.2	0.143	2/42 (5%)	0/42 (0%)	4/42 (10%)	36/42 (86%)	APP,IL1RAP,OSM,STK40,TLR5,TNFSF14
Thoracic neoplasm	2.19	0.167	3/30 (10%)	0/30 (0%)	2/30 (7%)	25/30 (83%)	AREG,CD274,CDKN1A,IL6,PHC2
Hypergammaglobulinemia	2.15	0.14	1/43 (2%)	0/43 (0%)	5/43 (12%)	37/43 (86%)	CDKN1A,IFIT2,IRF7,MMP25,MNDA,OLIG2
Rheumatoid arthritis	2.15	0.14	3/43 (7%)	0/43 (0%)	3/43 (7%)	37/43 (86%)	C5AR1,IL6,IL6R,OSM,TNFAIP3,TREM1
Deterioration of connective tissue	2.15	0.14	5/43 (12%)	0/43 (0%)	1/43 (2%)	37/43 (86%)	ADRA2B,APP,BHLHE40,IL6,IL6R,OSM
Arthralgia/arthritis	2.15	0.14	4/43 (9%)	0/43 (0%)	2/43 (5%)	37/43 (86%)	C5AR1,IL6,IL6R,NFKBIZ,OSM,TNFAIP3
Pulmonary alveolar proteinosis	2.13	0.161	0/31 (0%)	0/31 (0%)	5/31 (16%)	26/31 (84%)	ABCA1,CSF1,CSF2RB,EPOR,OAS1
Progressive muscle weakness	2.13	0.161	1/31 (3%)	0/31 (0%)	4/31 (13%)	26/31 (84%)	DYSF,JMY,PPP1R12B,TTN,TUBA1A
Oral cancer	2.12	0.123	3/57 (5%)	0/57 (0%)	4/57 (7%)	50/57 (88%)	ANPEP,CD274,CD69,CTLA4,F2RL1,HYOU1,MMP9
Loss of hair	2.1	0.136	3/44 (7%)	0/44 (0%)	3/44 (7%)	38/44 (86%)	FOS,JAK3,PTS,RAB11FIP1,SACS,TGFA
Inflammatory arthropathy	2.1	0.136	4/44 (9%)	0/44 (0%)	2/44 (5%)	38/44 (86%)	C5AR1,IL6,IL6R,NFKBIZ,OSM,TNFAIP3
Chronic inflammatory disorder	2.1	0.136	0/44 (0%)	0/44 (0%)	6/44 (14%)	38/44 (86%)	ABCG1,IL6R,NCF2,RXRB,SKAP2,TLR5
Severe endocrine system disorder	2.1	0.136	3/44 (7%)	0/44 (0%)	3/44 (7%)	38/44 (86%)	BRCA1,DOCK5,FFAR1,KLF11,MAFB,SOX6
Osteopenia	2.07	0.156	3/32 (9%)	0/32 (0%)	2/32 (6%)	27/32 (84%)	CD83,IFITM3,LGR4,NOTCH1,ZNF521
Proteinosis	2.07	0.156	0/32 (0%)	0/32 (0%)	5/32 (16%)	27/32 (84%)	ABCA1,CSF1,CSF2RB,EPOR,OAS1
Gastric carcinoma	2.04	0.119	4/59 (7%)	0/59 (0%)	3/59 (5%)	52/59 (88%)	CD274,CXCR1,RPL23,RPL7A,RPS27,RPS7,SVIL
Severe bone disorder	2.01	0.152	0/33 (0%)	0/33 (0%)	5/33 (15%)	28/33 (85%)	AOC3,BCL6,FUT7,IRF2,NFE2
Infection by enterobacteriaceae	2.01	0.13	6/46 (13%)	0/46 (0%)	0/46 (0%)	40/46 (87%)	APP,BHLHE40,EIF4A1,NFKBIZ,OSM,PER1
Infection by Dengue virus 2	1.96	0.128	1/47 (2%)	0/47 (0%)	5/47 (11%)	41/47 (87%)	GALNS,HIP1,IFITM3,MEX3C,RGS14,RSAD2
Atopic disease	1.96	0.128	4/47 (9%)	0/47 (0%)	2/47 (4%)	41/47 (87%)	ANPEP,CHRM4,IL6,NFKBIZ,PTX3,TNFSF14
Invasive adenocarcinoma	1.96	0.128	2/47 (4%)	0/47 (0%)	4/47 (9%)	41/47 (87%)	BRCA1,DSC2,HBA2,HYOU1,SOX4,TUBA1A
Abdominal hemorrhage	1.96	0.147	2/34 (6%)	0/34 (0%)	3/34 (9%)	29/34 (85%)	AATK,F13A1,LRRK2,MPO,SERPING1
Pancreatic ductal adenocarcinoma	1.92	0.125	1/48 (2%)	0/48 (0%)	5/48 (10%)	42/48 (88%)	BRCA1,DSC2,JMY,TRIM9,TUBA1A,UBE2D1
Hypolipoproteinemia	1.92	0.125	3/48 (6%)	0/48 (0%)	3/48 (6%)	42/48 (88%)	ABCA1,FFAR1,HCAR2,MAFB,NAMPT,TLE1
Splenic cancer	1.92	0.125	2/48 (4%)	0/48 (0%)	4/48 (8%)	42/48 (88%)	APOBEC3B,IL6,PMAIP1,SOD2,TNFRSF9,TUBA1A
Attention Deficit Disorders	1.91	0.143	1/35 (3%)	0/35 (0%)	4/35 (11%)	30/35 (86%)	ADRA2B,IFIT2,IRF7,MEF2B,TMOD1
Short attention span	1.91	0.143	1/35 (3%)	0/35 (0%)	4/35 (11%)	30/35 (86%)	ADRA2B,IFIT2,IRF7,MEF2B,TMOD1
Malignant neoplasm of pancreatic duct	1.88	0.122	1/49 (2%)	0/49 (0%)	5/49 (10%)	43/49 (88%)	BRCA1,DSC2,JMY,TRIM9,TUBA1A,UBE2D1
Pancreatic ductal carcinoma	1.88	0.122	1/49 (2%)	0/49 (0%)	5/49 (10%)	43/49 (88%)	BRCA1,DSC2,JMY,TRIM9,TUBA1A,UBE2D1
Rheumatic Disease	1.86	0.139	4/36 (11%)	0/36 (0%)	1/36 (3%)	31/36 (86%)	IL6,IL6R,NFKBIZ,OSM,TNFAIP3
Type M7 acute myeloid leukemia	1.85	0.109	2/64 (3%)	0/64 (0%)	5/64 (8%)	57/64 (89%)	AREG,CSF3R,FUT7,GATA1,ID1,JAK3,WLS
Myelomonocytic leukemia	1.83	0.12	0/50 (0%)	0/50 (0%)	6/50 (12%)	44/50 (88%)	ARAP1,CDA,CEBPE,CSF2RB,KLF1,PACSIN2
Head and neck squamous cell carcinoma	1.81	0.135	3/37 (8%)	0/37 (0%)	2/37 (5%)	32/37 (86%)	ANPEP,CD274,CTLA4,HYOU1,RASAL2
Upper aero-digestive squamous cell carcinoma	1.81	0.135	1/37 (3%)	0/37 (0%)	4/37 (11%)	32/37 (86%)	ANPEP,CD274,CDC42,HYOU1,MMP9
Head and neck squamous tumor	1.81	0.135	3/37 (8%)	0/37 (0%)	2/37 (5%)	32/37 (86%)	ANPEP,CD274,CTLA4,HYOU1,RASAL2
Chronic myelomonocytic leukemia	1.79	0.118	0/51 (0%)	0/51 (0%)	6/51 (12%)	45/51 (88%)	ARAP1,CDA,CEBPE,CSF2RB,KLF1,PACSIN2
Severe sepsis	1.78	0.16	2/25 (8%)	0/25 (0%)	2/25 (8%)	21/25 (84%)	ADRA2B,IL1R1,IL6,PROC
Allergic airway inflammation	1.78	0.16	3/25 (12%)	0/25 (0%)	1/25 (4%)	21/25 (84%)	CCR6,CHRM4,IL6,PTGDR2
Autoimmune bullous skin disease	1.77	0.214	1/14 (7%)	0/14 (0%)	2/14 (14%)	11/14 (79%)	CXCL8,FCGR1A,MMP9
Bullous dermatitis	1.77	0.214	1/14 (7%)	0/14 (0%)	2/14 (14%)	11/14 (79%)	CXCL8,FCGR1A,MMP9
Blood clot	1.76	0.132	1/38 (3%)	0/38 (0%)	4/38 (11%)	33/38 (87%)	CLEC1B,CSF3R,F2RL1,FCGR2A,NCF1
Severe inflammatory disorder	1.76	0.132	4/38 (11%)	0/38 (0%)	1/38 (3%)	33/38 (87%)	ADRA2B,DNAJB1,MYBPC3,NFKBIA,TNFAIP3
Nonischemic cardiomyopathy	1.76	0.115	1/52 (2%)	0/52 (0%)	5/52 (10%)	46/52 (88%)	BMX,DBN1,DSC2,KLF4,MYBPC3,RPS6KA5
Polyarthritis	1.71	0.128	3/39 (8%)	0/39 (0%)	2/39 (5%)	34/39 (87%)	IL6,IL6R,OSM,TNFAIP3,TNFRSF1A
Bone cancer	1.71	0.128	2/39 (5%)	0/39 (0%)	3/39 (8%)	34/39 (87%)	EPHA2,IRF7,RASAL2,TGFA,TUBA1A
Ventricular fibrillation	1.71	0.128	1/39 (3%)	0/39 (0%)	4/39 (10%)	34/39 (87%)	ADRA2B,HSPA1B,KCNJ2,TLR5,TLR6
Upper aerodigestive tract carcinoma	1.71	0.128	1/39 (3%)	0/39 (0%)	4/39 (10%)	34/39 (87%)	ANPEP,CD274,HYOU1,MMP9,PCBP3
Familial cerebellar ataxia	1.71	0.128	2/39 (5%)	0/39 (0%)	3/39 (8%)	34/39 (87%)	ABCA7,ITM2B,RXRB,SACS,YES1
Familial ataxia	1.71	0.128	2/39 (5%)	0/39 (0%)	3/39 (8%)	34/39 (87%)	ABCA7,ITM2B,RXRB,SACS,YES1
Pancreatobiliary adenocarcinoma	1.71	0.128	2/39 (5%)	0/39 (0%)	3/39 (8%)	34/39 (87%)	CD274,IL6,JMY,TNFSF10,TRIM9
Humoral immunodeficiency	1.71	0.128	3/39 (8%)	0/39 (0%)	2/39 (5%)	34/39 (87%)	CXCR4,HYOU1,JAK3,JMY,ZBP1
Psoriasis	1.67	0.125	2/40 (5%)	0/40 (0%)	3/40 (8%)	35/40 (88%)	CCL20,CXCL8,DBN1,FCGR1A,TEK
Infarction	1.67	0.125	1/40 (3%)	0/40 (0%)	4/40 (10%)	35/40 (88%)	APP,F12,ITGAX,ORM2,RTN4R
Interstitial pneumonia	1.67	0.125	1/40 (3%)	0/40 (0%)	4/40 (10%)	35/40 (88%)	IL1R1,NAMPT,NFKBIZ,TNFRSF1A,WAS
Upper airway cancer	1.67	0.125	1/40 (3%)	0/40 (0%)	4/40 (10%)	35/40 (88%)	CD274,CDC42,CTLA4,PCBP3,SLC16A3
Pharyngeal carcinoma	1.67	0.125	1/40 (3%)	0/40 (0%)	4/40 (10%)	35/40 (88%)	CD274,CDC42,CTLA4,PCBP3,SLC16A3
Musculoskeletal cancer	1.67	0.125	2/40 (5%)	0/40 (0%)	3/40 (8%)	35/40 (88%)	EPHA2,IRF7,RASAL2,TGFA,TUBA1A
Ear-nose-throat cancer	1.67	0.125	1/40 (3%)	0/40 (0%)	4/40 (10%)	35/40 (88%)	CD274,CDC42,CTLA4,PCBP3,SLC16A3
Metabolic bone disease	1.66	0.148	3/27 (11%)	0/27 (0%)	1/27 (4%)	23/27 (85%)	AKT3,COL5A2,GALNS,SACS
Spinocerebellar disease	1.66	0.148	2/27 (7%)	0/27 (0%)	2/27 (7%)	23/27 (85%)	ABCA7,ITM2B,SACS,YES1
Chronic inflammatory arthropathy	1.63	0.122	2/41 (5%)	0/41 (0%)	3/41 (7%)	36/41 (88%)	C5AR1,IL6,IL6R,OSM,TREM1
Spinocerebellar ataxia	1.63	0.122	2/41 (5%)	0/41 (0%)	3/41 (7%)	36/41 (88%)	ABCA7,ITM2B,RXRB,SACS,YES1
Hypothyroidism	1.63	0.122	4/41 (10%)	0/41 (0%)	1/41 (2%)	36/41 (88%)	DNAJB1,IL5RA,MAFB,NFKBIA,THRB
Genodermatosis	1.63	0.122	2/41 (5%)	0/41 (0%)	3/41 (7%)	36/41 (88%)	COL7A1,CSF2RB,IL1R1,IL6,OSM
Ductal carcinoma	1.63	0.122	2/41 (5%)	0/41 (0%)	3/41 (7%)	36/41 (88%)	CD274,IL6,JMY,TNFSF10,TUBA1A
Chronic arthropathy	1.63	0.122	2/41 (5%)	0/41 (0%)	3/41 (7%)	36/41 (88%)	C5AR1,IL6,IL6R,OSM,TREM1
Dysfunction of left ventricle	1.61	0.107	1/56 (2%)	0/56 (0%)	5/56 (9%)	50/56 (89%)	CSF1,CSF3R,KLHL21,NCF1,PRKD2,PTX3
Primary genetic hyperlipidemia	1.61	0.107	3/56 (5%)	0/56 (0%)	3/56 (5%)	50/56 (89%)	ARSA,CBS,MPO,NCF2,NFKBIA,NPM1
Nephrosis	1.61	0.143	0/28 (0%)	0/28 (0%)	4/28 (14%)	24/28 (86%)	CXCR1,F2RL1,HSPA1B,TLR1
Acute myeloid leukemia	1.59	0.119	2/42 (5%)	0/42 (0%)	3/42 (7%)	37/42 (88%)	BRCA1,JMY,NPM1,VASP,WAS
Lymphomagenesis of T lymphocytes	1.59	0.119	4/42 (10%)	0/42 (0%)	1/42 (2%)	37/42 (88%)	BRCA1,CDKN1A,EGR1,JMY,KLF4
Cerebellar ataxia	1.59	0.119	3/42 (7%)	0/42 (0%)	2/42 (5%)	37/42 (88%)	ABCA7,EPHA4,ITM2B,SACS,YES1
T-cell non-Hodgkin lymphoma	1.59	0.119	4/42 (10%)	0/42 (0%)	1/42 (2%)	37/42 (88%)	BRCA1,CDKN1A,EGR1,JMY,KLF4
Hepatobiliary system cancer	1.59	0.119	2/42 (5%)	0/42 (0%)	3/42 (7%)	37/42 (88%)	CDKN1A,IL6,MXD1,PTAFR,TGFA
Temporal lobe atrophy	1.59	0.119	1/42 (2%)	0/42 (0%)	4/42 (10%)	37/42 (88%)	ARG1,HBA2,MPO,NAMPT,ORM1
Fredrickson hyperlipoproteinemia	1.58	0.105	3/57 (5%)	0/57 (0%)	3/57 (5%)	51/57 (89%)	ARSA,CBS,MPO,NCF2,NFKBIA,NPM1
Ulcerative or indeterminate colitis	1.56	0.138	1/29 (3%)	0/29 (0%)	3/29 (10%)	25/29 (86%)	AIM2,EPHA2,SNX27,ZNF746
Cachexia	1.56	0.138	3/29 (10%)	0/29 (0%)	1/29 (3%)	25/29 (86%)	AMH,CNTF,IL6,TNFAIP3
Ataxia	1.56	0.138	3/29 (10%)	0/29 (0%)	1/29 (3%)	25/29 (86%)	EGR2,EGR3,GCA,SACS
Ulcerative colitis	1.56	0.138	1/29 (3%)	0/29 (0%)	3/29 (10%)	25/29 (86%)	AIM2,EPHA2,SNX27,ZNF746
Synovitis	1.55	0.116	5/43 (12%)	0/43 (0%)	0/43 (0%)	38/43 (88%)	APP,BHLHE40,OSM,PTX3,TNFAIP3
Ovarian lesion	1.55	0.116	3/43 (7%)	0/43 (0%)	2/43 (5%)	38/43 (88%)	BRCA1,CDKN1A,JMY,THBS1,TUBA1A
Myocarditis	1.54	0.176	0/17 (0%)	0/17 (0%)	3/17 (18%)	14/17 (82%)	MADCAM1,MYBPC3,TUBA1A
Brain neuroepithelial tumor	1.51	0.114	3/44 (7%)	0/44 (0%)	2/44 (5%)	39/44 (89%)	AKT3,H3-3A,PGAM2,RPS7,THBS1
Breast carcinoma	1.51	0.114	1/44 (2%)	0/44 (0%)	4/44 (9%)	39/44 (89%)	BRCA1,JMY,TGFA,TNFRSF9,TUBA1A
Brain glioma	1.51	0.114	3/44 (7%)	0/44 (0%)	2/44 (5%)	39/44 (89%)	AKT3,H3-3A,PGAM2,RPS7,THBS1
Breakage of bone	1.51	0.133	3/30 (10%)	0/30 (0%)	1/30 (3%)	26/30 (87%)	ADRA2B,JMY,NOCT,ZNF746
Fracture of bone	1.51	0.133	3/30 (10%)	0/30 (0%)	1/30 (3%)	26/30 (87%)	ADRA2B,JMY,NOCT,ZNF746
Anorexia	1.51	0.133	2/30 (7%)	0/30 (0%)	2/30 (7%)	26/30 (87%)	CNTF,GHRL,IL1R1,IL6
Retinitis	1.51	0.133	0/30 (0%)	0/30 (0%)	4/30 (13%)	26/30 (87%)	CSF2RB,IL1R1,SPP1,TNFRSF1A
Gastro-esophageal carcinoma	1.48	0.1	4/60 (7%)	0/60 (0%)	2/60 (3%)	54/60 (90%)	CDC42,RPL23,RPL7A,RPS27,RPS7,SVIL
Septic shock	1.47	0.111	2/45 (4%)	0/45 (0%)	3/45 (7%)	40/45 (89%)	ADRA2B,IKBIP,TNFAIP3,TNFRSF1A,TREM1
Melanoma	1.47	0.111	2/45 (4%)	0/45 (0%)	3/45 (7%)	40/45 (89%)	COL18A1,MCAM,PDCD1LG2,SLC7A5,SPP1
Melanocytic lesion	1.47	0.111	2/45 (4%)	0/45 (0%)	3/45 (7%)	40/45 (89%)	COL18A1,MCAM,PDCD1LG2,SLC7A5,SPP1
Ichthyosis	1.46	0.129	0/31 (0%)	0/31 (0%)	4/31 (13%)	27/31 (87%)	ABHD5,PNPLA1,S100A11,SKAP2
Pulmonary hypertensive arterial disease	1.46	0.129	1/31 (3%)	0/31 (0%)	3/31 (10%)	27/31 (87%)	CEBPE,CSF3R,MCAM,TNFSF10
Pulmonary arterial hypertension or pulmonary veno-occlusive disease	1.46	0.129	1/31 (3%)	0/31 (0%)	3/31 (10%)	27/31 (87%)	CEBPE,CSF3R,MCAM,TNFSF10
Intrinsic cardiomyopathy	1.44	0.109	1/46 (2%)	0/46 (0%)	4/46 (9%)	41/46 (89%)	DSC2,IRS1,MYBPC3,SOD2,TTN
Progression of malignant tumor	1.44	0.109	2/46 (4%)	0/46 (0%)	3/46 (7%)	41/46 (89%)	DHRS9,JMY,KLF4,MMP9,SPP1
Microcytosis	1.44	0.109	0/46 (0%)	0/46 (0%)	5/46 (11%)	41/46 (89%)	EPOR,HBA1,HBB,MEFV,NFE2
Familial insulin resistance	1.44	0.109	1/46 (2%)	0/46 (0%)	4/46 (9%)	41/46 (89%)	ACOX1,CACNA1D,GADD45G,KLF11,MBOAT7
Parasitemia	1.42	0.125	0/32 (0%)	0/32 (0%)	4/32 (13%)	28/32 (88%)	CSF3R,HBA1,HBB,KCNE1
Non-traumatic arthropathy	1.42	0.125	2/32 (6%)	0/32 (0%)	2/32 (6%)	28/32 (88%)	IL6,IL6R,OSM,TREM1
Non-cancer pain	1.42	0.125	0/32 (0%)	0/32 (0%)	4/32 (13%)	28/32 (88%)	CACNA1D,F2RL1,HSPA6,PRKD2
Ischemia of brain	1.41	0.158	1/19 (5%)	0/19 (0%)	2/19 (11%)	16/19 (84%)	DBN1,EPOR,P2RY1
Myelofibrosis	1.4	0.106	3/47 (6%)	0/47 (0%)	2/47 (4%)	42/47 (89%)	FOS,GATA1,IL1R1,JUN,PLXNA4
Convulsion	1.4	0.106	2/47 (4%)	0/47 (0%)	3/47 (6%)	42/47 (89%)	FOSB,GBP1,OLIG2,RGS14,RPL9
Hypoxia	1.4	0.106	1/47 (2%)	0/47 (0%)	4/47 (9%)	42/47 (89%)	CA4,EPOR,F2RL1,MPO,VASP
Acute lung injury	1.4	0.106	3/47 (6%)	0/47 (0%)	2/47 (4%)	42/47 (89%)	ADRA2B,C5AR1,DUSP1,IL6,IL6R
Pancreatic carcinoma	1.4	0.106	1/47 (2%)	0/47 (0%)	4/47 (9%)	42/47 (89%)	BRCA1,DSC2,JMY,TRIM9,TUBA1A
Noise-induced hearing loss	1.4	0.106	2/47 (4%)	0/47 (0%)	3/47 (6%)	42/47 (89%)	AUTS2,IL1RAP,PTPRN2,THBS1,ZBP1
Ciliopathy	1.4	0.106	4/47 (9%)	0/47 (0%)	1/47 (2%)	42/47 (89%)	CEP290,FFAR1,KLF11,MAFB,SOX6
Familial arrhythmia	1.4	0.106	0/47 (0%)	0/47 (0%)	5/47 (11%)	42/47 (89%)	ATP2A1,CACNA1D,DSC2,GK,KCNJ2
Pulmonary emphysema	1.38	0.121	3/33 (9%)	0/33 (0%)	1/33 (3%)	29/33 (88%)	APP,CCR6,CHRM4,TGFA
Enterocolitis	1.38	0.121	4/33 (12%)	0/33 (0%)	0/33 (0%)	29/33 (88%)	CNTF,EGR3,IL6,PDE4D
Bone marrow lesion	1.38	0.121	2/33 (6%)	0/33 (0%)	2/33 (6%)	29/33 (88%)	BRCA1,JMY,PIK3R1,VASP
Systolic dysfunction of heart ventricle	1.37	0.104	0/48 (0%)	0/48 (0%)	5/48 (10%)	43/48 (90%)	CSF3R,KLHL21,PDCD1LG2,PI3,RPS6KA5
Arteriovenous malformation	1.37	0.104	1/48 (2%)	0/48 (0%)	4/48 (8%)	43/48 (90%)	EPHB4,MCAM,NOTCH1,P2RX1,PRDM5
Detachment of retina	1.35	0.15	1/20 (5%)	0/20 (0%)	2/20 (10%)	17/20 (85%)	CHRM4,COL18A1,PACSIN2
Acanthosis	1.35	0.15	1/20 (5%)	0/20 (0%)	2/20 (10%)	17/20 (85%)	DNAJB1,RXRB,TEK
Hypersensitivity pneumonitis	1.35	0.15	2/20 (10%)	0/20 (0%)	1/20 (5%)	17/20 (85%)	IMPDH1,NCR3LG1,PANX1
Immune-mediated pneumonitis	1.35	0.15	2/20 (10%)	0/20 (0%)	1/20 (5%)	17/20 (85%)	IMPDH1,NCR3LG1,PANX1
Chronic form of lymphocytic leukemia	1.34	0.0923	1/65 (2%)	0/65 (0%)	5/65 (8%)	59/65 (91%)	IRF7,ISG15,KLF4,NCF2,RIGI,RNASEL
Pancreatic adenocarcinoma	1.34	0.102	1/49 (2%)	0/49 (0%)	4/49 (8%)	44/49 (90%)	BRCA1,DSC2,JMY,TRIM9,TUBA1A
Gastric adenocarcinoma	1.34	0.102	2/49 (4%)	0/49 (0%)	3/49 (6%)	44/49 (90%)	AKT3,CD274,MAPK6,SRPK1,TGFA
Erythrocytosis	1.34	0.102	1/49 (2%)	0/49 (0%)	4/49 (8%)	44/49 (90%)	EPOR,GATA1,HBB,SOCS3,VASP
Ptosis	1.34	0.102	3/49 (6%)	0/49 (0%)	2/49 (4%)	44/49 (90%)	ADRA2B,BGLAP,EGR2,EGR3,MMP9
Left ventricular systolic dysfunction	1.34	0.102	0/49 (0%)	0/49 (0%)	5/49 (10%)	44/49 (90%)	CSF3R,KLHL21,PDCD1LG2,PI3,RPS6KA5
Ventricular dilatation	1.34	0.102	0/49 (0%)	0/49 (0%)	5/49 (10%)	44/49 (90%)	IGF2R,IRF7,MYBPC3,NOTCH1,RIGI
Early onset cardiomyopathy	1.34	0.102	1/49 (2%)	0/49 (0%)	4/49 (8%)	44/49 (90%)	DGAT2,DTX2,MBOAT7,NACA,TTN
Valvular regurgitation of semilunar valve	1.34	0.102	0/49 (0%)	0/49 (0%)	5/49 (10%)	44/49 (90%)	CA4,CDH2,HEY1,LPAR2,SBNO2
Gastroesophageal adenocarcinoma	1.34	0.102	2/49 (4%)	0/49 (0%)	3/49 (6%)	44/49 (90%)	AKT3,CD274,MAPK6,SRPK1,TGFA
Conjunctivitis	1.33	0.118	1/34 (3%)	0/34 (0%)	3/34 (9%)	30/34 (88%)	CEBPE,IL1R1,NFKBIZ,SOX6
Systemic autoimmune syndrome	1.33	0.118	3/34 (9%)	0/34 (0%)	1/34 (3%)	30/34 (88%)	IL6,IL6R,OSM,TNFAIP3
Thermal hyperalgesia	1.32	0.222	0/9 (0%)	0/9 (0%)	2/9 (22%)	7/9 (78%)	ADM,F2RL1
Hepatobiliary neoplasm	1.3	0.1	2/50 (4%)	0/50 (0%)	3/50 (6%)	45/50 (90%)	CDKN1A,IL6,MXD1,PTAFR,TGFA
Venous malformation	1.3	0.1	1/50 (2%)	0/50 (0%)	4/50 (8%)	45/50 (90%)	EPHB4,MCAM,NOTCH1,P2RX1,TEK
Non-Hodgkin lymphoma	1.3	0.1	3/50 (6%)	0/50 (0%)	2/50 (4%)	45/50 (90%)	BCL6,BRCA1,CDKN1A,JMY,KLF4
Sex cord stromal tumor	1.3	0.1	3/50 (6%)	0/50 (0%)	2/50 (4%)	45/50 (90%)	CDKN1A,MCAM,PHC2,THBS1,TUBA1A
Esophageal squamous cell carcinoma	1.3	0.1	0/50 (0%)	0/50 (0%)	5/50 (10%)	45/50 (90%)	ARAP1,CDC42,HERC5,IKBIP,PACSIN2
Myelodysplastic/myeloproliferative neoplasm	1.3	0.1	0/50 (0%)	0/50 (0%)	5/50 (10%)	45/50 (90%)	ARAP1,CEBPE,CSF2RB,KLF1,PACSIN2
Thrombotic microangiopathy	1.3	0.1	0/50 (0%)	0/50 (0%)	5/50 (10%)	45/50 (90%)	EPOR,OASL,RIGI,THBD,WAS
Plasma cell neoplasm	1.3	0.1	2/50 (4%)	0/50 (0%)	3/50 (6%)	45/50 (90%)	IL6,IRF7,ISG15,KLF4,RIGI
Progressive myopathy	1.3	0.1	2/50 (4%)	0/50 (0%)	3/50 (6%)	45/50 (90%)	APP,DYSF,IFI6,PDE4D,TTN
Mature T-cell neoplasm	1.3	0.1	3/50 (6%)	0/50 (0%)	2/50 (4%)	45/50 (90%)	CEBPE,GPR21,IL6,NFKBIA,NFKBIZ
Polycythemia	1.3	0.1	2/50 (4%)	0/50 (0%)	3/50 (6%)	45/50 (90%)	EIF3E,HBB,NOTCH1,SOCS3,VASP
Progressive neuropathy	1.3	0.1	0/50 (0%)	0/50 (0%)	5/50 (10%)	45/50 (90%)	ISG15,LRRK2,PARP9,PINK1,RNASEL
Lupus nephritis	1.3	0.114	2/35 (6%)	0/35 (0%)	2/35 (6%)	31/35 (89%)	CTLA4,FCGR1A,IMPDH1,SLC7A5
Cerebral malaria	1.26	0.111	1/36 (3%)	0/36 (0%)	3/36 (8%)	32/36 (89%)	EPOR,IMPDH1,P2RY1,PTGDR2
T-cell lymphoproliferative disorder	1.26	0.111	2/36 (6%)	0/36 (0%)	2/36 (6%)	32/36 (89%)	BRCA1,CDKN1A,JMY,NOTCH1
Uveitis	1.26	0.111	0/36 (0%)	0/36 (0%)	4/36 (11%)	32/36 (89%)	IL1R1,RBCK1,SPP1,TNFRSF1A
Tularemia	1.26	0.111	3/36 (8%)	0/36 (0%)	1/36 (3%)	32/36 (89%)	APP,IL6,MMP9,OSM
Epithelial ovarian tumor	1.26	0.111	1/36 (3%)	0/36 (0%)	3/36 (8%)	32/36 (89%)	BHLHE40,CD274,CSF2RB,GATA1
Severe anemia	1.26	0.111	0/36 (0%)	0/36 (0%)	4/36 (11%)	32/36 (89%)	CA4,EPOR,GATA1,NFE2
T-cell malignant neoplasm	1.26	0.111	2/36 (6%)	0/36 (0%)	2/36 (6%)	32/36 (89%)	BRCA1,CDKN1A,JMY,NOTCH1
Extracranial solid tumor	1.26	0.111	1/36 (3%)	0/36 (0%)	3/36 (8%)	32/36 (89%)	BRCA1,CDKN1A,COL18A1,PTAFR
Nonhematologic malignant neoplasm	1.26	0.111	1/36 (3%)	0/36 (0%)	3/36 (8%)	32/36 (89%)	CDKN1A,COL18A1,SPP1,TNFSF10
Allergic contact dermatitis	1.25	0.136	0/22 (0%)	0/22 (0%)	3/22 (14%)	19/22 (86%)	CSF3R,HLA-C,IL1R1
Stenosis of artery	1.25	0.136	1/22 (5%)	0/22 (0%)	2/22 (9%)	19/22 (86%)	CXCL8,GBP1,TMOD1
Macular dystrophy or cone or cone-rod dystrophy	1.25	0.136	0/22 (0%)	0/22 (0%)	3/22 (14%)	19/22 (86%)	BEST1,NBEAL2,ZBP1
Small-cell carcinoma	1.24	0.0962	2/52 (4%)	0/52 (0%)	3/52 (6%)	47/52 (90%)	CD274,EREG,MME,MXD1,THBS1
Gonadal tumor	1.24	0.0962	3/52 (6%)	0/52 (0%)	2/52 (4%)	47/52 (90%)	BRCA1,CDKN1A,JMY,THBS1,TUBA1A
Esophageal carcinoma	1.24	0.0962	0/52 (0%)	0/52 (0%)	5/52 (10%)	47/52 (90%)	ARAP1,CDC42,HERC5,IKBIP,PACSIN2
Rectum tumor	1.24	0.0962	0/52 (0%)	0/52 (0%)	5/52 (10%)	47/52 (90%)	BMX,CD274,ELL,HSPA1B,SH2B2
Mitral valvular disease	1.24	0.0962	0/52 (0%)	0/52 (0%)	5/52 (10%)	47/52 (90%)	ABHD5,HCAR2,HEY1,PACSIN2,PNPLA1
Rectosigmoid neoplasm	1.24	0.0962	0/52 (0%)	0/52 (0%)	5/52 (10%)	47/52 (90%)	BMX,CD274,ELL,HSPA1B,SH2B2
Alveolitis	1.23	0.2	1/10 (10%)	0/10 (0%)	1/10 (10%)	8/10 (80%)	IMPDH1,PANX1
Hyperphagia	1.22	0.108	2/37 (5%)	0/37 (0%)	2/37 (5%)	33/37 (89%)	CA4,CNTF,IL6,IL6R
Hyperalgesia	1.22	0.108	1/37 (3%)	0/37 (0%)	3/37 (8%)	33/37 (89%)	C5AR1,F2RL1,IL6,IL6R
Preterm birth	1.22	0.108	2/37 (5%)	0/37 (0%)	2/37 (5%)	33/37 (89%)	EPOR,IL6,NFKBIZ,TNFRSF1A
Heart conduction disorder	1.22	0.108	1/37 (3%)	0/37 (0%)	3/37 (8%)	33/37 (89%)	DOK3,DSC2,GHRL,MPO
Brain lesion	1.22	0.108	2/37 (5%)	0/37 (0%)	2/37 (5%)	33/37 (89%)	ADRA2B,APP,F12,TUBA1A
Early-onset myopathy	1.22	0.108	2/37 (5%)	0/37 (0%)	2/37 (5%)	33/37 (89%)	DTX2,NACA,SACS,TTN
Pancreaticobiliary cancer	1.22	0.108	2/37 (5%)	0/37 (0%)	2/37 (5%)	33/37 (89%)	CD274,IL6,JMY,TNFSF10
Ovarian carcinoma	1.22	0.108	1/37 (3%)	0/37 (0%)	3/37 (8%)	33/37 (89%)	BHLHE40,CD274,CSF2RB,GATA1
Ovarian or fallopian tube carcinoma	1.22	0.108	1/37 (3%)	0/37 (0%)	3/37 (8%)	33/37 (89%)	BHLHE40,CD274,CSF2RB,GATA1
Progressive motor neuropathy	1.21	0.0943	0/53 (0%)	0/53 (0%)	5/53 (9%)	48/53 (91%)	ISG15,LRRK2,PARP9,PINK1,RNASEL
Progressive motor neuron disease	1.21	0.0943	0/53 (0%)	0/53 (0%)	5/53 (9%)	48/53 (91%)	ISG15,LRRK2,PARP9,PINK1,RNASEL
Angioedema	1.2	0.13	1/23 (4%)	0/23 (0%)	2/23 (9%)	20/23 (87%)	CHRM4,F12,SERPING1
Pemphigus	1.2	0.13	0/23 (0%)	0/23 (0%)	3/23 (13%)	20/23 (87%)	FANCA,FCGR1A,MMP9
Osteomyelitis	1.2	0.13	0/23 (0%)	0/23 (0%)	3/23 (13%)	20/23 (87%)	IL1R1,TNFRSF1A,ZNF746
Gastric ulcer	1.2	0.13	0/23 (0%)	0/23 (0%)	3/23 (13%)	20/23 (87%)	GHRL,MMP9,TREM1
Stenosis of vasculature	1.2	0.13	1/23 (4%)	0/23 (0%)	2/23 (9%)	20/23 (87%)	CCL20,MED25,TMOD1
Digestive system neuroendocrine tumor	1.19	0.105	1/38 (3%)	0/38 (0%)	3/38 (8%)	34/38 (89%)	F12,MMP9,QPCT,THBS1
Immunodeficiency	1.19	0.105	2/38 (5%)	0/38 (0%)	2/38 (5%)	34/38 (89%)	HYOU1,JAK3,SOX4,STK40
Sensorineural hearing loss	1.19	0.105	2/38 (5%)	0/38 (0%)	2/38 (5%)	34/38 (89%)	EPHA4,KCNJ2,OTOF,THRB
Teratoma	1.19	0.0926	2/54 (4%)	0/54 (0%)	3/54 (6%)	49/54 (91%)	BRCA1,CSF3R,JMY,KLF4,UBE2C
Malabsorption	1.19	0.0926	1/54 (2%)	0/54 (0%)	4/54 (7%)	49/54 (91%)	ARAP1,CXCR2,JUN,PACSIN2,STX3
Pediatric cancer	1.19	0.0926	1/54 (2%)	0/54 (0%)	4/54 (7%)	49/54 (91%)	CSF3R,HSPA1B,NCF2,NPM1,TNFRSF1A
Sporadic neurological disorder	1.19	0.0926	3/54 (6%)	0/54 (0%)	2/54 (4%)	49/54 (91%)	APP,CHRM4,CREB5,IL6,MPZ
Syndromic developmental disorder with congenital malformation	1.16	0.0909	4/55 (7%)	0/55 (0%)	1/55 (2%)	50/55 (91%)	CDKN1C,RPL23,RPL7A,RPS27,SVIL
Ovarian tumor	1.16	0.0909	3/55 (5%)	0/55 (0%)	2/55 (4%)	50/55 (91%)	BRCA1,CDKN1A,JMY,THBS1,TUBA1A
Recurrent malignant solid tumor	1.16	0.0909	0/55 (0%)	0/55 (0%)	5/55 (9%)	50/55 (91%)	BCL6,IRF7,ISG15,RIGI,RNASEL
Intellectual disability and congenital malformations	1.16	0.0909	4/55 (7%)	0/55 (0%)	1/55 (2%)	50/55 (91%)	CDKN1C,RPL23,RPL7A,RPS27,SVIL
Dyspnea	1.15	0.125	1/24 (4%)	0/24 (0%)	2/24 (8%)	21/24 (88%)	ABCA1,CDKN1C,RAB3D
Chronic bowel disorder	1.15	0.125	2/24 (8%)	0/24 (0%)	1/24 (4%)	21/24 (88%)	IL6,TLE1,WAS
Parasitic Infection	1.15	0.103	1/39 (3%)	0/39 (0%)	3/39 (8%)	35/39 (90%)	HBA1,HBB,PIK3R1,SNX27
Chronic infection	1.15	0.103	0/39 (0%)	0/39 (0%)	4/39 (10%)	35/39 (90%)	DBN1,IMPDH1,OPRL1,PDCD1LG2
Pancreaticobiliary carcinoma	1.15	0.103	2/39 (5%)	0/39 (0%)	2/39 (5%)	35/39 (90%)	CD274,IL6,JMY,TNFSF10
Vesicoureteral reflux	1.13	0.0893	3/56 (5%)	0/56 (0%)	2/56 (4%)	51/56 (91%)	FANCA,HNRNPA1,PDE4D,SEPTIN4,TLE1
Skin squamous cell carcinoma	1.13	0.0893	0/56 (0%)	0/56 (0%)	5/56 (9%)	51/56 (91%)	H1-4,H1-5,IKBIP,PILRA,TTN
Hepatocellular carcinoma	1.12	0.1	2/40 (5%)	0/40 (0%)	2/40 (5%)	36/40 (90%)	IL6,OSM,PTAFR,TGFA
Remodeling of left ventricle	1.12	0.1	0/40 (0%)	0/40 (0%)	4/40 (10%)	36/40 (90%)	BMX,DBN1,IFIT2,IRF7
Growth of tumor	1.12	0.1	1/40 (3%)	0/40 (0%)	3/40 (8%)	36/40 (90%)	COL18A1,IL6,PTAFR,SPP1
Bicuspid aortic valve	1.12	0.1	1/40 (3%)	0/40 (0%)	3/40 (8%)	36/40 (90%)	GATA1,NOTCH1,SH2B2,SMAD6
Brainstem disorder	1.12	0.1	0/40 (0%)	0/40 (0%)	4/40 (10%)	36/40 (90%)	BGLAP,GCA,LRRK2,ZNF746
Malignant neoplasm of bronchus and lung	1.12	0.1	2/40 (5%)	0/40 (0%)	2/40 (5%)	36/40 (90%)	CD274,CDKN1A,IL6,SNX27
Bullous pemphigoid	1.11	0.12	0/25 (0%)	0/25 (0%)	3/25 (12%)	22/25 (88%)	FANCA,FCGR1A,MMP9
Chronic lymphocytic leukemia	1.11	0.0877	2/57 (4%)	0/57 (0%)	3/57 (5%)	52/57 (91%)	DOK3,JMY,KLF4,MXD1,PTPRN2
Malignant neoplasm of aerodigestive tract	1.11	0.0877	1/57 (2%)	0/57 (0%)	4/57 (7%)	52/57 (91%)	ANPEP,CD274,HYOU1,MMP9,PCBP3
Relapsed neoplasia	1.11	0.0877	0/57 (0%)	0/57 (0%)	5/57 (9%)	52/57 (91%)	BCL6,IRF7,ISG15,RIGI,RNASEL
Hepato-pancreato-biliary cancer	1.09	0.0976	2/41 (5%)	0/41 (0%)	2/41 (5%)	37/41 (90%)	CDKN1A,IL6,PTAFR,TGFA
Steatohepatitis	1.09	0.0976	3/41 (7%)	0/41 (0%)	1/41 (2%)	37/41 (90%)	ACOX1,LGR4,PDE4D,PLXNA4
Tremor	1.09	0.0976	2/41 (5%)	0/41 (0%)	2/41 (5%)	37/41 (90%)	EGR2,MMP9,NR4A2,ST8SIA4
Systemic inflammatory response syndrome	1.09	0.0976	2/41 (5%)	0/41 (0%)	2/41 (5%)	37/41 (90%)	APP,NLRP12,OSM,STK40
Familial cardiomyopathy	1.09	0.0976	0/41 (0%)	0/41 (0%)	4/41 (10%)	37/41 (90%)	CACNA1D,DSC2,MYBPC3,TTN
Severe kidney disease	1.09	0.0976	1/41 (2%)	0/41 (0%)	3/41 (7%)	37/41 (90%)	ALPL,AREG,ARHGAP25,TMOD1
Invasive mammary tumor	1.09	0.0976	0/41 (0%)	0/41 (0%)	4/41 (10%)	37/41 (90%)	ACOX1,BRCA1,F11R,TGFA
Invasive breast adenocarcinoma	1.09	0.0976	1/41 (2%)	0/41 (0%)	3/41 (7%)	37/41 (90%)	ACOX1,BRCA1,CD274,MAPK6
Malignant hematological disorder	1.09	0.0976	2/41 (5%)	0/41 (0%)	2/41 (5%)	37/41 (90%)	BRCA1,CDKN1A,JMY,RIGI
Dryness of skin	1.09	0.0976	2/41 (5%)	0/41 (0%)	2/41 (5%)	37/41 (90%)	FOSB,HSPA1B,IKBIP,NFKBIA
Extrapulmonary secondary neoplasm	1.09	0.0976	2/41 (5%)	0/41 (0%)	2/41 (5%)	37/41 (90%)	COL18A1,NCR3LG1,RAB11FIP1,SNAI1
Progressive anemia	1.07	0.115	1/26 (4%)	0/26 (0%)	2/26 (8%)	23/26 (88%)	FANCA,IMPDH1,NFKBIZ
Lactic acidosis	1.06	0.0952	3/42 (7%)	0/42 (0%)	1/42 (2%)	38/42 (90%)	CACNA1E,JUN,SOCS3,TLE1
Contact hypersensitivity	1.06	0.0952	0/42 (0%)	0/42 (0%)	4/42 (10%)	38/42 (90%)	C5AR1,HLA-C,IL1R1,NCF1
Supraventricular arrhythmia	1.06	0.0952	2/42 (5%)	0/42 (0%)	2/42 (5%)	38/42 (90%)	CREM,KCNJ2,MPO,MYL4
Lymphoreticular neoplasm	1.06	0.0952	2/42 (5%)	0/42 (0%)	2/42 (5%)	38/42 (90%)	BRCA1,CDKN1A,JMY,RIGI
Central nervous system amyloidosis	1.06	0.0952	1/42 (2%)	0/42 (0%)	3/42 (7%)	38/42 (90%)	ABCA1,ABCG1,APP,MME
Endometrioid neoplasm	1.06	0.0952	2/42 (5%)	0/42 (0%)	2/42 (5%)	38/42 (90%)	AREG,CD274,INHBB,TGFBR3
Abdominal carcinoma	1.06	0.0952	2/42 (5%)	0/42 (0%)	2/42 (5%)	38/42 (90%)	CDKN1A,IL6,TGFA,TNFSF10
Primary glaucoma	1.06	0.0952	1/42 (2%)	0/42 (0%)	3/42 (7%)	38/42 (90%)	COL18A1,LTBP2,MCAM,TEK
Genitourinary carcinoma	1.06	0.0952	1/42 (2%)	0/42 (0%)	3/42 (7%)	38/42 (90%)	BRCA1,CDKN1A,TGFA,TUBA1A
Dilated or arrhythmogenic cardiomyopathy	1.06	0.0952	1/42 (2%)	0/42 (0%)	3/42 (7%)	38/42 (90%)	DSC2,IRS1,SOD2,TTN
Hereditary venous malformation	1.06	0.0952	0/42 (0%)	0/42 (0%)	4/42 (10%)	38/42 (90%)	EPHB4,HEY1,NOTCH1,TEK
Liquid tumor	1.06	0.0847	2/59 (3%)	0/59 (0%)	3/59 (5%)	54/59 (92%)	BRCA1,ID1,IRF7,JMY,RIGI
Thoracic aortic aneurysms and dissections	1.03	0.111	1/27 (4%)	0/27 (0%)	2/27 (7%)	24/27 (89%)	EPOR,NOTCH1,OLR1
Autosomal recessive neurological disorder	1.03	0.111	2/27 (7%)	0/27 (0%)	1/27 (4%)	24/27 (89%)	ANPEP,CHRM4,SACS
Urinary tract infection	1.03	0.093	0/43 (0%)	0/43 (0%)	4/43 (9%)	39/43 (91%)	IRF7,TLR10,TLR5,TLR6
Hyper-IgE syndrome	1.03	0.093	2/43 (5%)	0/43 (0%)	2/43 (5%)	39/43 (91%)	BCL6,DNAJB1,FOSL1,IL6R
Respiratory failure	1.03	0.093	2/43 (5%)	0/43 (0%)	2/43 (5%)	39/43 (91%)	ADRA2B,CHRM4,IL6R,MEF2B
Infection by Staphylococcus aureus	1.03	0.093	0/43 (0%)	0/43 (0%)	4/43 (9%)	39/43 (91%)	ABCA1,ABCG1,TLR5,TLR6
Neuromuscular disease	1.03	0.093	2/43 (5%)	0/43 (0%)	2/43 (5%)	39/43 (91%)	APP,LRRK2,SACS,ZNF746
Autosomal dominant encephalopathy	1.03	0.093	1/43 (2%)	0/43 (0%)	3/43 (7%)	39/43 (91%)	ABCA7,ITM2B,LRRK2,YES1
Scar tissue	1.03	0.093	0/43 (0%)	0/43 (0%)	4/43 (9%)	39/43 (91%)	NCF1,SORL1,SPP1,TNFSF14
Primary neoplasm	1.03	0.093	1/43 (2%)	0/43 (0%)	3/43 (7%)	39/43 (91%)	CTLA4,PDCD1LG2,TNFRSF9,TUBA1A
Atrial fibrillation or flutter	1.03	0.093	2/43 (5%)	0/43 (0%)	2/43 (5%)	39/43 (91%)	CREM,KCNJ2,MPO,MYL4
Ventricular remodeling	1.03	0.093	0/43 (0%)	0/43 (0%)	4/43 (9%)	39/43 (91%)	BMX,DBN1,IFIT2,IRF7
Hydronephrosis	1.03	0.154	1/13 (8%)	0/13 (0%)	1/13 (8%)	11/13 (85%)	CXCL8,CXCR2
Airway hyperresponsiveness	1	0.0909	2/44 (5%)	0/44 (0%)	2/44 (5%)	40/44 (91%)	CHRM4,NCR3LG1,PTGDR2,SLPI
Failure of liver	1	0.0909	3/44 (7%)	0/44 (0%)	1/44 (2%)	40/44 (91%)	IL6,IL6R,NFKBIA,OSM
Invasive breast cancer	1	0.0909	0/44 (0%)	0/44 (0%)	4/44 (9%)	40/44 (91%)	ACOX1,BRCA1,F11R,TGFA
Extrapulmonary squamous cell carcinoma	1	0.0909	0/44 (0%)	0/44 (0%)	4/44 (9%)	40/44 (91%)	CD274,IKBIP,MMP9,TUBA1A
Bronchopathy	0.996	0.107	2/28 (7%)	0/28 (0%)	1/28 (4%)	25/28 (89%)	CHRM4,IRF7,PTX3
Pathological dilation of abdominal aorta	0.996	0.107	1/28 (4%)	0/28 (0%)	2/28 (7%)	25/28 (89%)	MMP9,NR4A3,SPP1
Hepatic adenocarcinoma	0.986	0.0806	2/62 (3%)	0/62 (0%)	3/62 (5%)	57/62 (92%)	CD274,IL1R1,QPCT,RPL37,THBS1
B-lymphoblastic leukemia/lymphoma	0.986	0.0806	2/62 (3%)	0/62 (0%)	3/62 (5%)	57/62 (92%)	AKT3,CHST15,CSF2RB,CXCR1,KLF4
Acute respiratory disorder	0.975	0.0889	2/45 (4%)	0/45 (0%)	2/45 (4%)	41/45 (91%)	ADRA2B,C5AR1,DUSP1,IL6R
Chronic hepatitis	0.975	0.0889	0/45 (0%)	0/45 (0%)	4/45 (9%)	41/45 (91%)	IMPDH1,NLRP12,RIGI,SPP1
Arrhythmia	0.975	0.0889	1/45 (2%)	0/45 (0%)	3/45 (7%)	41/45 (91%)	DSC2,GHRL,MPO,SORL1
Cerebral atrophy	0.975	0.0889	1/45 (2%)	0/45 (0%)	3/45 (7%)	41/45 (91%)	ARG1,NAMPT,NR1D2,ZNF746
Progressive solid tumor	0.975	0.0889	1/45 (2%)	0/45 (0%)	3/45 (7%)	41/45 (91%)	JMY,MMP9,PROK2,SPP1
Dysglycemia	0.975	0.0889	2/45 (4%)	0/45 (0%)	2/45 (4%)	41/45 (91%)	CACNA1E,GHRL,IRS1,MAFB
Congenital left heart disease	0.975	0.0889	1/45 (2%)	0/45 (0%)	3/45 (7%)	41/45 (91%)	GATA1,NOTCH1,SH2B2,SMAD6
Exanthem of skin	0.975	0.0889	2/45 (4%)	0/45 (0%)	2/45 (4%)	41/45 (91%)	BHLHE40,CD274,CTLA4,PDCD1LG2
Lung injury	0.975	0.0889	2/45 (4%)	0/45 (0%)	2/45 (4%)	41/45 (91%)	ADRA2B,C5AR1,DUSP1,IL6R
Malaria	0.972	0.143	0/14 (0%)	0/14 (0%)	2/14 (14%)	12/14 (86%)	HBA1,HBB
Acute coronary syndrome	0.972	0.143	1/14 (7%)	0/14 (0%)	1/14 (7%)	12/14 (86%)	KLF1,OLR1
Acidemia	0.972	0.143	0/14 (0%)	0/14 (0%)	2/14 (14%)	12/14 (86%)	AMT,LPAR2
Abdominal aortic aneurysm	0.961	0.103	1/29 (3%)	0/29 (0%)	2/29 (7%)	26/29 (90%)	MMP9,NR4A3,SPP1
Anaphylaxis	0.961	0.103	2/29 (7%)	0/29 (0%)	1/29 (3%)	26/29 (90%)	ADRA2B,CHRM4,FCGR2A
Thrombus	0.961	0.103	1/29 (3%)	0/29 (0%)	2/29 (7%)	26/29 (90%)	CLEC1B,FCGR2A,RIGI
Gigantism	0.961	0.103	2/29 (7%)	0/29 (0%)	1/29 (3%)	26/29 (90%)	CDKN1C,SACS,TUBA1A
Syndromic neurodevelopmental disorder	0.961	0.103	3/29 (10%)	0/29 (0%)	0/29 (0%)	26/29 (90%)	KLF9,NOCT,PDE4D
Familial cystic kidney	0.949	0.087	3/46 (7%)	0/46 (0%)	1/46 (2%)	42/46 (91%)	CEP290,KLF11,MAFB,SOX6
Immune mediated inflammatory disease	0.949	0.087	2/46 (4%)	0/46 (0%)	2/46 (4%)	42/46 (91%)	IL6,IL6R,NCR3LG1,PTGDR2
Bone tumor	0.949	0.087	2/46 (4%)	0/46 (0%)	2/46 (4%)	42/46 (91%)	EPHA2,IGF2R,SPRY1,TUBA1A
Progression of carcinoma	0.949	0.087	1/46 (2%)	0/46 (0%)	3/46 (7%)	42/46 (91%)	DHRS9,JMY,MMP9,SPP1
Arrhythmia of atrium	0.949	0.087	2/46 (4%)	0/46 (0%)	2/46 (4%)	42/46 (91%)	CREM,KCNJ2,MPO,MYL4
Paraproteinemia	0.949	0.087	0/46 (0%)	0/46 (0%)	4/46 (9%)	42/46 (91%)	IRF7,ISG15,RIGI,RNASEL
Memory deficits	0.949	0.087	1/46 (2%)	0/46 (0%)	3/46 (7%)	42/46 (91%)	APP,EPOR,ITM2B,MME
Lipofuscinosis	0.949	0.087	2/46 (4%)	0/46 (0%)	2/46 (4%)	42/46 (91%)	EIF4A1,LRRK2,SLC7A5,SRPK1
Progressive epithelial neoplasm	0.949	0.087	1/46 (2%)	0/46 (0%)	3/46 (7%)	42/46 (91%)	DHRS9,JMY,MMP9,SPP1
Dyscrasia	0.949	0.087	0/46 (0%)	0/46 (0%)	4/46 (9%)	42/46 (91%)	IRF7,ISG15,RIGI,RNASEL
Supra-aortic artery disease	0.949	0.087	1/46 (2%)	0/46 (0%)	3/46 (7%)	42/46 (91%)	APP,FCGR2A,HBB,TLR6
Familial polycystic kidney disease	0.949	0.087	3/46 (7%)	0/46 (0%)	1/46 (2%)	42/46 (91%)	CEP290,KLF11,MAFB,SOX6
Abdominal aorta lesion	0.928	0.1	1/30 (3%)	0/30 (0%)	2/30 (7%)	27/30 (90%)	MMP9,NR4A3,SPP1
Malignant neoplasm of respiratory system	0.928	0.1	2/30 (7%)	0/30 (0%)	1/30 (3%)	27/30 (90%)	CD274,CDKN1A,IL6
Aortic dissection	0.928	0.1	1/30 (3%)	0/30 (0%)	2/30 (7%)	27/30 (90%)	EPOR,F11R,MPO
Periodontal disease	0.928	0.1	1/30 (3%)	0/30 (0%)	2/30 (7%)	27/30 (90%)	DNAJB1,FPR1,RBCK1
Hematoma	0.928	0.1	2/30 (7%)	0/30 (0%)	1/30 (3%)	27/30 (90%)	APP,HSPA1B,TNFAIP3
Viral hepatitis	0.928	0.1	1/30 (3%)	0/30 (0%)	2/30 (7%)	27/30 (90%)	IMPDH1,RPL5,TGFA
Otitis	0.928	0.1	2/30 (7%)	0/30 (0%)	1/30 (3%)	27/30 (90%)	ADRA2B,ID1,STK40
Intra-abdominal infectious disorder	0.928	0.1	1/30 (3%)	0/30 (0%)	2/30 (7%)	27/30 (90%)	IMPDH1,RPL5,TGFA
Hashimotos encephalitis	0.928	0.1	1/30 (3%)	0/30 (0%)	2/30 (7%)	27/30 (90%)	DNAJB1,EPOR,SPP1
Progression of tumor	0.923	0.0851	2/47 (4%)	0/47 (0%)	2/47 (4%)	43/47 (91%)	IL6,JMY,PROK2,SPP1
Progression of squamous-cell carcinoma	0.923	0.0851	2/47 (4%)	0/47 (0%)	2/47 (4%)	43/47 (91%)	CD69,HBEGF,IKBIP,MMP9
Hypertrophic cardiomyopathy	0.923	0.0851	1/47 (2%)	0/47 (0%)	3/47 (6%)	43/47 (91%)	DBN1,KLF4,MYBPC3,RPS6KA5
Autoimmune glomerulonephritis	0.923	0.0851	1/47 (2%)	0/47 (0%)	3/47 (6%)	43/47 (91%)	AATK,HYOU1,OASL,SKAP2
Progression of squamous cell tumor	0.923	0.0851	2/47 (4%)	0/47 (0%)	2/47 (4%)	43/47 (91%)	CD69,HBEGF,IKBIP,MMP9
Withdrawal syndrome	0.923	0.0851	1/47 (2%)	0/47 (0%)	3/47 (6%)	43/47 (91%)	ARAP1,HIP1,NCR3LG1,PACSIN2
Caveolinopathy	0.923	0.0851	1/47 (2%)	0/47 (0%)	3/47 (6%)	43/47 (91%)	DBN1,KLF4,MYBPC3,RPS6KA5
Immune-mediated nephritis	0.923	0.0851	1/47 (2%)	0/47 (0%)	3/47 (6%)	43/47 (91%)	AATK,HYOU1,OASL,SKAP2
Non-germinomatous germ cell tumor	0.923	0.0851	2/47 (4%)	0/47 (0%)	2/47 (4%)	43/47 (91%)	CSF3R,JMY,KLF4,UBE2C
Dysglobulinemia	0.923	0.0851	0/47 (0%)	0/47 (0%)	4/47 (9%)	43/47 (91%)	IFIT2,IRF7,MNDA,OLIG2
Glaucoma	0.921	0.133	0/15 (0%)	0/15 (0%)	2/15 (13%)	13/15 (87%)	LTBP2,TEK
Thromboembolism	0.921	0.133	0/15 (0%)	0/15 (0%)	2/15 (13%)	13/15 (87%)	PROC,TLR10
Bile duct carcinoma	0.899	0.0833	1/48 (2%)	0/48 (0%)	3/48 (6%)	44/48 (92%)	CD274,IL1R1,RPL37,TNFSF10
Pneumonia	0.899	0.0833	0/48 (0%)	0/48 (0%)	4/48 (8%)	44/48 (92%)	CD274,CSF3R,IL1R1,RIGI
Tumor tissue	0.899	0.0833	2/48 (4%)	0/48 (0%)	2/48 (4%)	44/48 (92%)	CDKN1A,COL18A1,LGR4,SPP1
Cholangiocarcinoma	0.899	0.0833	1/48 (2%)	0/48 (0%)	3/48 (6%)	44/48 (92%)	CD274,IL1R1,RPL37,TNFSF10
Bile duct cancer	0.899	0.0833	1/48 (2%)	0/48 (0%)	3/48 (6%)	44/48 (92%)	CD274,IL1R1,RPL37,TNFSF10
Cerebral degeneration	0.899	0.0833	1/48 (2%)	0/48 (0%)	3/48 (6%)	44/48 (92%)	ABCA7,ARG1,MPO,NAMPT
Acute leukemia	0.899	0.0833	2/48 (4%)	0/48 (0%)	2/48 (4%)	44/48 (92%)	BRCA1,JMY,NOTCH1,NPM1
Malignant peripheral nerve sheath tumor	0.899	0.0833	3/48 (6%)	0/48 (0%)	1/48 (2%)	44/48 (92%)	AKAP5,JMY,PGAM2,RPS7
Bile duct tumor	0.899	0.0833	1/48 (2%)	0/48 (0%)	3/48 (6%)	44/48 (92%)	CD274,IL1R1,RPL37,TNFSF10
Connective tissue cancer	0.899	0.0833	2/48 (4%)	0/48 (0%)	2/48 (4%)	44/48 (92%)	FOS,JMY,MXD1,TUBA1A
Bile duct adenocarcinoma	0.899	0.0833	1/48 (2%)	0/48 (0%)	3/48 (6%)	44/48 (92%)	CD274,IL1R1,RPL37,TNFSF10
Syndromic ciliopathy	0.899	0.0833	3/48 (6%)	0/48 (0%)	1/48 (2%)	44/48 (92%)	CEP290,KLF11,MAFB,SOX6
Peripheral nerve sheath tumor	0.899	0.0833	3/48 (6%)	0/48 (0%)	1/48 (2%)	44/48 (92%)	AKAP5,JMY,PGAM2,RPS7
Small blue round cell sarcoma	0.899	0.0833	2/48 (4%)	0/48 (0%)	2/48 (4%)	44/48 (92%)	CDKN1A,FOS,MXD1,TUBA1A
Pancytopenia	0.896	0.0968	2/31 (6%)	0/31 (0%)	1/31 (3%)	28/31 (90%)	CAMKK1,TNFRSF21,ZFP36L2
Glomerulonephritis	0.896	0.0968	0/31 (0%)	0/31 (0%)	3/31 (10%)	28/31 (90%)	IMPDH1,JAK3,TLR10
Vasculitis	0.896	0.0968	1/31 (3%)	0/31 (0%)	2/31 (6%)	28/31 (90%)	DNAJB1,IL6R,MNDA
Toxoplasmosis	0.896	0.0968	1/31 (3%)	0/31 (0%)	2/31 (6%)	28/31 (90%)	DUSP2,GBP1,OAS1
Protozoan infection	0.896	0.0968	1/31 (3%)	0/31 (0%)	2/31 (6%)	28/31 (90%)	DUSP2,GBP1,OAS1
Granuloma	0.875	0.0816	1/49 (2%)	0/49 (0%)	3/49 (6%)	45/49 (92%)	NCF2,NCF4,OSM,SPP1
Biliary tract tumor	0.875	0.0816	2/49 (4%)	0/49 (0%)	2/49 (4%)	45/49 (92%)	CD274,IL6,RPL37,TNFSF10
Biliary tract carcinoma	0.875	0.0816	1/49 (2%)	0/49 (0%)	3/49 (6%)	45/49 (92%)	CD274,IL1R1,RPL37,TNFSF10
Biliary tract adenocarcinoma	0.875	0.0816	1/49 (2%)	0/49 (0%)	3/49 (6%)	45/49 (92%)	CD274,IL1R1,RPL37,TNFSF10
Infection by Zaire ebolavirus	0.866	0.0938	2/32 (6%)	0/32 (0%)	1/32 (3%)	29/32 (91%)	EIF4A1,RPL5,SLC16A3
Staphylococcal infection	0.866	0.0938	0/32 (0%)	0/32 (0%)	3/32 (9%)	29/32 (91%)	NCF1,TLR5,TLR6
Immediate hypersensitivity	0.866	0.0938	1/32 (3%)	0/32 (0%)	2/32 (6%)	29/32 (91%)	CHRM4,FCGR2A,PTGDR2
Atopy	0.866	0.0938	1/32 (3%)	0/32 (0%)	2/32 (6%)	29/32 (91%)	CHRM4,FCGR2A,PTGDR2
Microcytic anemia	0.866	0.0938	0/32 (0%)	0/32 (0%)	3/32 (9%)	29/32 (91%)	EPOR,HBA1,HBB
Neurodevelopmental disorder	0.866	0.0938	3/32 (9%)	0/32 (0%)	0/32 (0%)	29/32 (91%)	KLF9,NOCT,PDE4D
DNA repair-deficiency disorder	0.866	0.0938	2/32 (6%)	0/32 (0%)	1/32 (3%)	29/32 (91%)	CXCR4,FANCA,HYOU1
Keratitis	0.837	0.0909	0/33 (0%)	0/33 (0%)	3/33 (9%)	30/33 (91%)	IL1R1,NOTCH1,TREM1
Intra-abdominal infection	0.837	0.0909	1/33 (3%)	0/33 (0%)	2/33 (6%)	30/33 (91%)	IMPDH1,RPL5,TGFA
Autoimmune thyroid disease	0.831	0.118	1/17 (6%)	0/17 (0%)	1/17 (6%)	15/17 (88%)	CTLA4,IL6R
Adenomatous polyp	0.829	0.0784	1/51 (2%)	0/51 (0%)	3/51 (6%)	47/51 (92%)	H1-4,H1-5,H3-3A,RPS20
Hydrocephalus	0.829	0.0784	4/51 (8%)	0/51 (0%)	0/51 (0%)	47/51 (92%)	AKT3,FOSB,MCAM,RPL9
Progressive malignant solid tumor	0.829	0.0784	1/51 (2%)	0/51 (0%)	3/51 (6%)	47/51 (92%)	DHRS9,JMY,MMP9,SPP1
Extrapancreatic malignant tumor	0.809	0.0882	1/34 (3%)	0/34 (0%)	2/34 (6%)	31/34 (91%)	BRCA1,CDKN1A,TNFSF10
Adenocarcinoma	0.809	0.0882	1/34 (3%)	0/34 (0%)	2/34 (6%)	31/34 (91%)	BRCA1,CDKN1A,TNFSF10
Delayed puberty	0.809	0.0882	3/34 (9%)	0/34 (0%)	0/34 (0%)	31/34 (91%)	LGR4,PDE4D,THRB
Neuropathic pain	0.809	0.0882	0/34 (0%)	0/34 (0%)	3/34 (9%)	31/34 (91%)	F2RL1,KCNS1,PRKD2
Aortic valve disease	0.809	0.0882	1/34 (3%)	0/34 (0%)	2/34 (6%)	31/34 (91%)	MMP9,NOTCH1,SMAD6
Orofacial cleft	0.809	0.0882	2/34 (6%)	0/34 (0%)	1/34 (3%)	31/34 (91%)	ADRA2B,FKBP8,SNAI1
Lymphoproliferative disorder of the skin	0.809	0.0882	2/34 (6%)	0/34 (0%)	1/34 (3%)	31/34 (91%)	CXCR4,ISG15,NFKBIA
Urothelial neoplasm	0.808	0.0769	2/52 (4%)	0/52 (0%)	2/52 (4%)	48/52 (92%)	BRCA1,CD274,CDKN1A,JMY
Nonsquamous non-small cell lung carcinoma	0.808	0.0769	2/52 (4%)	0/52 (0%)	2/52 (4%)	48/52 (92%)	CD274,CDKN1A,CDKN1C,DOK3
Urothelial cancer	0.808	0.0769	2/52 (4%)	0/52 (0%)	2/52 (4%)	48/52 (92%)	BRCA1,CD274,CDKN1A,JMY
Non-squamous lung carcinoma	0.808	0.0769	2/52 (4%)	0/52 (0%)	2/52 (4%)	48/52 (92%)	CD274,CDKN1A,CDKN1C,DOK3
Non-squamous lung cancer	0.808	0.0769	2/52 (4%)	0/52 (0%)	2/52 (4%)	48/52 (92%)	CD274,CDKN1A,CDKN1C,DOK3
Hepatoblastoma	0.787	0.0755	1/53 (2%)	0/53 (0%)	3/53 (6%)	49/53 (92%)	KLF4,MBOAT7,MXD1,PHC2
Tonic-clonic seizure	0.787	0.0755	2/53 (4%)	0/53 (0%)	2/53 (4%)	49/53 (92%)	FOSB,OLIG2,RGS14,RPL9
Motor seizure	0.787	0.0755	2/53 (4%)	0/53 (0%)	2/53 (4%)	49/53 (92%)	FOSB,OLIG2,RGS14,RPL9
Non-melanoma skin cancer	0.787	0.0755	0/53 (0%)	0/53 (0%)	4/53 (8%)	49/53 (92%)	H1-4,H1-5,IKBIP,PILRA
Bone marrow neoplasm	0.787	0.0755	2/53 (4%)	0/53 (0%)	2/53 (4%)	49/53 (92%)	BRCA1,JMY,SNAI1,WAS
Hepatorenal fibrocystic disease	0.787	0.0755	3/53 (6%)	0/53 (0%)	1/53 (2%)	49/53 (92%)	CEP290,KLF11,MAFB,SOX6
Lymphatic node tumor	0.782	0.0857	1/35 (3%)	0/35 (0%)	2/35 (6%)	32/35 (91%)	COL18A1,NCR3LG1,TUBA1A
Hyperphosphatemia	0.782	0.0857	1/35 (3%)	0/35 (0%)	2/35 (6%)	32/35 (91%)	HCAR2,HCAR3,NPM1
Ebola hemorrhagic fever	0.782	0.0857	2/35 (6%)	0/35 (0%)	1/35 (3%)	32/35 (91%)	IL6,KCNE1,RPL5
Thymoma	0.782	0.0857	0/35 (0%)	0/35 (0%)	3/35 (9%)	32/35 (91%)	NOTCH1,TUBA1A,XAF1
Hypokalemia	0.782	0.0857	1/35 (3%)	0/35 (0%)	2/35 (6%)	32/35 (91%)	CA4,F2RL1,PER1
Salt-sensitive essential hypertension	0.782	0.0857	1/35 (3%)	0/35 (0%)	2/35 (6%)	32/35 (91%)	KLHL21,RPS6KA5,SIK1
Speech and language disorders	0.782	0.0857	0/35 (0%)	0/35 (0%)	3/35 (9%)	32/35 (91%)	HECW2,KDM6B,SLC6A8
Neurogenic muscular atrophy	0.782	0.0857	0/35 (0%)	0/35 (0%)	3/35 (9%)	32/35 (91%)	IFIT2,IRF7,MPZ
Digestive system cancer	0.782	0.0857	2/35 (6%)	0/35 (0%)	1/35 (3%)	32/35 (91%)	CDKN1A,IL6,TNFSF10
Progressive muscular dystrophy	0.782	0.0857	0/35 (0%)	0/35 (0%)	3/35 (9%)	32/35 (91%)	DTX2,DYSF,TTN
Aortic aneurysm	0.782	0.0857	1/35 (3%)	0/35 (0%)	2/35 (6%)	32/35 (91%)	CA4,NR4A3,SPP1
Lymph node lesion	0.782	0.0857	1/35 (3%)	0/35 (0%)	2/35 (6%)	32/35 (91%)	COL18A1,NCR3LG1,TUBA1A
Congenital hypothyroidism	0.766	0.0741	2/54 (4%)	0/54 (0%)	2/54 (4%)	50/54 (93%)	ALDH1A2,DPPA4,IL5RA,THRB
Early-onset ataxia	0.766	0.0741	2/54 (4%)	0/54 (0%)	2/54 (4%)	50/54 (93%)	HBB,NAMPT,PNN,SACS
Familial hypothyroidism	0.766	0.0741	2/54 (4%)	0/54 (0%)	2/54 (4%)	50/54 (93%)	ALDH1A2,DPPA4,IL5RA,THRB
Hepatic steatosis	0.757	0.0833	2/36 (6%)	0/36 (0%)	1/36 (3%)	33/36 (92%)	DDIT4,DGAT2,SIK1
Preterm birth or low birth weight	0.757	0.0833	2/36 (6%)	0/36 (0%)	1/36 (3%)	33/36 (92%)	IL6,NFKBIZ,TNFRSF1A
Pancreatic mass	0.757	0.0833	1/36 (3%)	0/36 (0%)	2/36 (6%)	33/36 (92%)	JMY,MMP9,TUBA1A
Bone resorption disorder	0.757	0.0833	1/36 (3%)	0/36 (0%)	2/36 (6%)	33/36 (92%)	CSF1,SBNO2,ZNF521
Pancreatic lesion	0.757	0.0833	1/36 (3%)	0/36 (0%)	2/36 (6%)	33/36 (92%)	JMY,MMP9,TUBA1A
Gastrointestinal ulcer	0.754	0.105	0/19 (0%)	0/19 (0%)	2/19 (11%)	17/19 (89%)	GHRL,MBOAT7
Maculopathy	0.754	0.105	0/19 (0%)	0/19 (0%)	2/19 (11%)	17/19 (89%)	ATP2A1,BEST1
Gastroenteritis	0.754	0.105	0/19 (0%)	0/19 (0%)	2/19 (11%)	17/19 (89%)	IKBIP,MADCAM1
Myosarcoma	0.746	0.0727	2/55 (4%)	0/55 (0%)	2/55 (4%)	51/55 (93%)	CDKN1A,FOS,MXD1,TUBA1A
Recurrent solid tumor	0.746	0.0727	0/55 (0%)	0/55 (0%)	4/55 (7%)	51/55 (93%)	IRF7,ISG15,RIGI,RNASEL
Organismal abnormalities of semilunar valve	0.732	0.0811	1/37 (3%)	0/37 (0%)	2/37 (5%)	34/37 (92%)	IL1R1,NOTCH1,SMAD6
Thyroiditis	0.732	0.0811	2/37 (5%)	0/37 (0%)	1/37 (3%)	34/37 (92%)	CTLA4,SNX27,THRB
Pregnancy-induced hypertension	0.732	0.0811	1/37 (3%)	0/37 (0%)	2/37 (5%)	34/37 (92%)	ADRA2B,CORIN,MALAT1
Cytosis of blood cells	0.732	0.0811	2/37 (5%)	0/37 (0%)	1/37 (3%)	34/37 (92%)	FOSL1,NFKBIZ,TLR5
Parkinsonism	0.732	0.0811	1/37 (3%)	0/37 (0%)	2/37 (5%)	34/37 (92%)	LRRK2,NR4A2,PINK1
Hypotonia	0.732	0.0811	0/37 (0%)	0/37 (0%)	3/37 (8%)	34/37 (92%)	ACOX1,HECW2,KDM6B
Infection by cytomegalovirus	0.732	0.0811	1/37 (3%)	0/37 (0%)	2/37 (5%)	34/37 (92%)	EPHA2,PARP14,PRKD2
Autoimmune thyroiditis	0.732	0.0811	2/37 (5%)	0/37 (0%)	1/37 (3%)	34/37 (92%)	CTLA4,THRB,TNFRSF1A
Maternal hypertension	0.732	0.0811	1/37 (3%)	0/37 (0%)	2/37 (5%)	34/37 (92%)	ADRA2B,CORIN,MALAT1
Early-onset muscular dystrophy	0.732	0.0811	2/37 (5%)	0/37 (0%)	1/37 (3%)	34/37 (92%)	LRRK2,MAFB,RPL39
Early-onset skeletal myopathy	0.732	0.0811	2/37 (5%)	0/37 (0%)	1/37 (3%)	34/37 (92%)	LRRK2,MAFB,RPL39
Primary dyslipidemia	0.732	0.0811	3/37 (8%)	0/37 (0%)	0/37 (0%)	34/37 (92%)	MAFB,NPM1,TLE1
Familial dyslipidemia	0.732	0.0811	3/37 (8%)	0/37 (0%)	0/37 (0%)	34/37 (92%)	MAFB,NPM1,TLE1
Structural renal abnormality	0.732	0.0811	1/37 (3%)	0/37 (0%)	2/37 (5%)	34/37 (92%)	HYOU1,KDM6B,PDLIM7
Intraabdominal organ tumor	0.732	0.0811	2/37 (5%)	0/37 (0%)	1/37 (3%)	34/37 (92%)	CDKN1A,IL6,TGFA
Acute lymphoblastic leukemia	0.727	0.0714	1/56 (2%)	0/56 (0%)	3/56 (5%)	52/56 (93%)	AKT3,IRF7,NOTCH1,RIGI
Tubular adenocarcinoma	0.727	0.0714	1/56 (2%)	0/56 (0%)	3/56 (5%)	52/56 (93%)	CD274,GAB1,HYOU1,JAK3
Abnormal aortic valve physiology	0.719	0.1	0/20 (0%)	0/20 (0%)	2/20 (10%)	18/20 (90%)	IL1RAP,MMP9
Carditis	0.719	0.1	0/20 (0%)	0/20 (0%)	2/20 (10%)	18/20 (90%)	BCL6,MYBPC3
Severe cardiovascular disorder	0.719	0.1	1/20 (5%)	0/20 (0%)	1/20 (5%)	18/20 (90%)	ADRA2B,MYBPC3
Leydig cell tumor	0.709	0.0789	1/38 (3%)	0/38 (0%)	2/38 (5%)	35/38 (92%)	CDKN1A,PHC2,SKAP2
Amyloidosis	0.709	0.0789	1/38 (3%)	0/38 (0%)	2/38 (5%)	35/38 (92%)	ABCA1,APP,SOD2
Acquired immunodeficiency syndrome	0.709	0.0789	1/38 (3%)	0/38 (0%)	2/38 (5%)	35/38 (92%)	CCL3L1,NCF1,PRKD2
Endotoxemia	0.709	0.0789	1/38 (3%)	0/38 (0%)	2/38 (5%)	35/38 (92%)	IKBIP,TNFAIP3,TNFRSF1A
Stomach tumor	0.709	0.0789	1/38 (3%)	0/38 (0%)	2/38 (5%)	35/38 (92%)	CD274,CDKN1A,IRF2
Chronic sinusitis	0.709	0.0789	1/38 (3%)	0/38 (0%)	2/38 (5%)	35/38 (92%)	AATK,ADRA2B,OASL
Head and neck carcinoma	0.709	0.0789	1/38 (3%)	0/38 (0%)	2/38 (5%)	35/38 (92%)	CD274,MMP9,THRB
Autosomal recessive polycystic kidney disease	0.708	0.0702	3/57 (5%)	0/57 (0%)	1/57 (2%)	53/57 (93%)	CEP290,KLF11,MAFB,SOX6
Recurrent neoplasm	0.708	0.0702	0/57 (0%)	0/57 (0%)	4/57 (7%)	53/57 (93%)	IRF7,ISG15,RIGI,RNASEL
Lymphocytic leukemia	0.69	0.069	0/58 (0%)	0/58 (0%)	4/58 (7%)	54/58 (93%)	IRF7,NOTCH1,PARP9,RIGI
Polycystic Kidney Disease	0.69	0.069	3/58 (5%)	0/58 (0%)	1/58 (2%)	54/58 (93%)	CEP290,KLF11,MAFB,SOX6
Follicular lymphoma	0.69	0.069	3/58 (5%)	0/58 (0%)	1/58 (2%)	54/58 (93%)	CXCL8,ENC1,IL6,TUBA1A
Autism	0.686	0.0769	1/39 (3%)	0/39 (0%)	2/39 (5%)	36/39 (92%)	ALPL,ARHGAP25,IL6
Pneumococcal infection	0.686	0.0769	1/39 (3%)	0/39 (0%)	2/39 (5%)	36/39 (92%)	AIM2,EPHA2,F12
Motor dysfunction	0.686	0.0769	1/39 (3%)	0/39 (0%)	2/39 (5%)	36/39 (92%)	NR4A2,RGS14,TRIM69
Toxemia	0.686	0.0769	1/39 (3%)	0/39 (0%)	2/39 (5%)	36/39 (92%)	IKBIP,TNFAIP3,TNFRSF1A
Autosomal recessive inborn error of metabolism	0.686	0.0769	0/39 (0%)	0/39 (0%)	3/39 (8%)	36/39 (92%)	AATK,JAK3,OASL
Platelet clot	0.686	0.0769	0/39 (0%)	0/39 (0%)	3/39 (8%)	36/39 (92%)	AATK,OASL,TPST1
Familial skeletal dysplasia	0.686	0.0769	3/39 (8%)	0/39 (0%)	0/39 (0%)	36/39 (92%)	AKT3,COL5A2,ZNF521
Focal segmental glomerulosclerosis	0.686	0.0952	0/21 (0%)	0/21 (0%)	2/21 (10%)	19/21 (90%)	APOL1,IL5RA
Enteritis	0.686	0.0952	0/21 (0%)	0/21 (0%)	2/21 (10%)	19/21 (90%)	IKBIP,MADCAM1
Urolithiasis	0.686	0.0952	1/21 (5%)	0/21 (0%)	1/21 (5%)	19/21 (90%)	HYOU1,MADCAM1
Stenosis of blood vessel	0.686	0.0952	1/21 (5%)	0/21 (0%)	1/21 (5%)	19/21 (90%)	CCL20,MED25
Inborn error of carbohydrate metabolism	0.686	0.0952	1/21 (5%)	0/21 (0%)	1/21 (5%)	19/21 (90%)	GALNS,KLF9
Abdominal hernia	0.673	0.0678	4/59 (7%)	0/59 (0%)	0/59 (0%)	55/59 (93%)	CDKN1A,CDKN1C,RPL9,ZNF704
Nasopharyngeal epithelial tumor	0.665	0.075	0/40 (0%)	0/40 (0%)	3/40 (8%)	37/40 (93%)	CDC42,PCBP3,SLC16A3
Degenerative brain disorder	0.665	0.075	1/40 (3%)	0/40 (0%)	2/40 (5%)	37/40 (93%)	SACS,TNFAIP6,ZNF746
Sinusitis	0.665	0.075	1/40 (3%)	0/40 (0%)	2/40 (5%)	37/40 (93%)	AATK,ADRA2B,OASL
Huntington Disease	0.665	0.075	2/40 (5%)	0/40 (0%)	1/40 (3%)	37/40 (93%)	CHRM4,CNTF,ZNF746
Hypersensitive reaction	0.665	0.075	1/40 (3%)	0/40 (0%)	2/40 (5%)	37/40 (93%)	CHRM4,FCGR2A,PTGDR2
Mammary tumor	0.665	0.075	1/40 (3%)	0/40 (0%)	2/40 (5%)	37/40 (93%)	BRCA1,ID1,SPP1
Lymphoma	0.665	0.075	2/40 (5%)	0/40 (0%)	1/40 (3%)	37/40 (93%)	CDKN1A,JMY,RIGI
Amyotrophic lateral sclerosis	0.665	0.075	2/40 (5%)	0/40 (0%)	1/40 (3%)	37/40 (93%)	APOBEC3B,CHRM4,THBS1
Septicemia	0.665	0.075	1/40 (3%)	0/40 (0%)	2/40 (5%)	37/40 (93%)	IKBIP,TNFAIP3,TNFRSF1A
Nasopharyngeal carcinoma	0.665	0.075	0/40 (0%)	0/40 (0%)	3/40 (8%)	37/40 (93%)	CDC42,PCBP3,SLC16A3
Atresia	0.665	0.075	0/40 (0%)	0/40 (0%)	3/40 (8%)	37/40 (93%)	FPR2,IGF2R,MAPK13
Behavioral deficit	0.665	0.075	1/40 (3%)	0/40 (0%)	2/40 (5%)	37/40 (93%)	ADRA2B,KDM6B,SLC6A8
Ophthalmia	0.665	0.075	1/40 (3%)	0/40 (0%)	2/40 (5%)	37/40 (93%)	C5AR2,CEBPE,NFKBIZ
Cerebral edema	0.665	0.075	2/40 (5%)	0/40 (0%)	1/40 (3%)	37/40 (93%)	EPHA2,MBOAT7,OLR1
Fistula	0.665	0.075	2/40 (5%)	0/40 (0%)	1/40 (3%)	37/40 (93%)	DNAJB1,RBCK1,SOX4
Congenital cataract	0.665	0.075	1/40 (3%)	0/40 (0%)	2/40 (5%)	37/40 (93%)	EPHA2,HIP1,TRIM69
Combined immunodeficiency	0.665	0.075	2/40 (5%)	0/40 (0%)	1/40 (3%)	37/40 (93%)	CXCR4,HYOU1,JAK3
Lung squamous cell carcinoma	0.665	0.075	1/40 (3%)	0/40 (0%)	2/40 (5%)	37/40 (93%)	CD274,HSPA1B,RPS15A
Familial hypocalcemia	0.665	0.075	1/40 (3%)	0/40 (0%)	2/40 (5%)	37/40 (93%)	DPPA4,IL5RA,PTGDR2
Severe combined immunodeficiency	0.665	0.075	2/40 (5%)	0/40 (0%)	1/40 (3%)	37/40 (93%)	CXCR4,HYOU1,JAK3
Severe immunodeficiency	0.665	0.075	2/40 (5%)	0/40 (0%)	1/40 (3%)	37/40 (93%)	CXCR4,HYOU1,JAK3
Frontotemporal lobar degeneration or amyotrophic lateral sclerosis	0.665	0.075	2/40 (5%)	0/40 (0%)	1/40 (3%)	37/40 (93%)	APOBEC3B,CHRM4,THBS1
Severe primary immunodeficiency disorder	0.665	0.075	2/40 (5%)	0/40 (0%)	1/40 (3%)	37/40 (93%)	CXCR4,HYOU1,JAK3
Frontotemporal degeneration spectrum disorder	0.665	0.075	2/40 (5%)	0/40 (0%)	1/40 (3%)	37/40 (93%)	APOBEC3B,CHRM4,THBS1
Deficiency of cell-mediated immunity	0.665	0.075	2/40 (5%)	0/40 (0%)	1/40 (3%)	37/40 (93%)	CXCR4,HYOU1,JAK3
Lung squamous cell tumor	0.665	0.075	1/40 (3%)	0/40 (0%)	2/40 (5%)	37/40 (93%)	CD274,HSPA1B,RPS15A
Macrophage activation syndrome or hemophagocytic lymphohistiocytosis	0.656	0.0909	1/22 (5%)	0/22 (0%)	1/22 (5%)	20/22 (91%)	NFKBIZ,UNC13D
Hemophagocytic lymphohistiocytosis	0.656	0.0909	1/22 (5%)	0/22 (0%)	1/22 (5%)	20/22 (91%)	NFKBIZ,UNC13D
Calcification of kidney	0.656	0.0909	1/22 (5%)	0/22 (0%)	1/22 (5%)	20/22 (91%)	DBN1,HYOU1
Hemophagocytic syndrome	0.656	0.0909	1/22 (5%)	0/22 (0%)	1/22 (5%)	20/22 (91%)	NFKBIZ,UNC13D
Purpura	0.656	0.0909	1/22 (5%)	0/22 (0%)	1/22 (5%)	20/22 (91%)	PROC,TLE1
Lymph node cancer	0.656	0.0909	0/22 (0%)	0/22 (0%)	2/22 (9%)	20/22 (91%)	RAB11FIP1,TUBA1A
Colorectal adenoma	0.644	0.0732	0/41 (0%)	0/41 (0%)	3/41 (7%)	38/41 (93%)	H1-4,H1-5,RTN4R
Acute respiratory distress syndrome	0.644	0.0732	1/41 (2%)	0/41 (0%)	2/41 (5%)	38/41 (93%)	ADRA2B,IL6R,RGS14
Eosinophilia	0.644	0.0732	1/41 (2%)	0/41 (0%)	2/41 (5%)	38/41 (93%)	IL1RAP,PTGDR2,SLC7A5
Bradycardia	0.644	0.0732	2/41 (5%)	0/41 (0%)	1/41 (2%)	38/41 (93%)	ADRA2B,CACNA1D,CHRM4
T-lymphoblastic leukemia/lymphoma	0.644	0.0732	0/41 (0%)	0/41 (0%)	3/41 (7%)	38/41 (93%)	IRF7,NOTCH1,OLIG2
Shock Response	0.644	0.0732	2/41 (5%)	0/41 (0%)	1/41 (2%)	38/41 (93%)	ADRA2B,IKBIP,TNFAIP3
Telangiectasis	0.644	0.0732	0/41 (0%)	0/41 (0%)	3/41 (7%)	38/41 (93%)	CSF3R,MXD3,NCF2
Colon adenoma	0.644	0.0732	0/41 (0%)	0/41 (0%)	3/41 (7%)	38/41 (93%)	H1-4,H1-5,RTN4R
Mediastinal neoplasm	0.644	0.0732	2/41 (5%)	0/41 (0%)	1/41 (2%)	38/41 (93%)	CDKN1C,JMY,TUBA1A
High grade glioma	0.644	0.0732	3/41 (7%)	0/41 (0%)	0/41 (0%)	38/41 (93%)	CDKN1C,CXCR4,JMY
Malignant neoplasm of connective or soft tissue of pelvis	0.644	0.0732	1/41 (2%)	0/41 (0%)	2/41 (5%)	38/41 (93%)	CD274,CSF3R,TNFSF9
Malignant gallbladder neoplasm	0.644	0.0732	0/41 (0%)	0/41 (0%)	3/41 (7%)	38/41 (93%)	ARAP1,CD274,PACSIN2
Right ventricular abnormality	0.644	0.0732	0/41 (0%)	0/41 (0%)	3/41 (7%)	38/41 (93%)	ABCA1,ABCG1,DSC2
High grade central nervous system tumor	0.644	0.0732	3/41 (7%)	0/41 (0%)	0/41 (0%)	38/41 (93%)	CDKN1C,CXCR4,JMY
Pancreaticobiliary neoplasm	0.644	0.0732	2/41 (5%)	0/41 (0%)	1/41 (2%)	38/41 (93%)	CD274,IL6,JMY
Multi-organ cancers	0.644	0.0732	0/41 (0%)	0/41 (0%)	3/41 (7%)	38/41 (93%)	BRCA1,TGFA,TUBA1A
High-grade neuroepithelial tumor	0.644	0.0732	3/41 (7%)	0/41 (0%)	0/41 (0%)	38/41 (93%)	CDKN1C,CXCR4,JMY
Plasma cell myeloma	0.639	0.0656	0/61 (0%)	0/61 (0%)	4/61 (7%)	57/61 (93%)	IRF7,ISG15,RIGI,RNASEL
Plasma cell dyscrasia	0.639	0.0656	0/61 (0%)	0/61 (0%)	4/61 (7%)	57/61 (93%)	IRF7,ISG15,RIGI,RNASEL
Cyanosis	0.627	0.087	0/23 (0%)	0/23 (0%)	2/23 (9%)	21/23 (91%)	HBG2,OLIG1
Streptococcal infection	0.627	0.087	1/23 (4%)	0/23 (0%)	1/23 (4%)	21/23 (91%)	AIM2,EPHA2
Metabolic alkalosis	0.627	0.087	0/23 (0%)	0/23 (0%)	2/23 (9%)	21/23 (91%)	CA4,ITM2B
Tauopathy	0.624	0.0714	1/42 (2%)	0/42 (0%)	2/42 (5%)	39/42 (93%)	APP,ARG1,MME
Hypertrophy	0.624	0.0714	3/42 (7%)	0/42 (0%)	0/42 (0%)	39/42 (93%)	DUSP5,IL6,TNFAIP3
Nasopharyngeal tumor	0.624	0.0714	0/42 (0%)	0/42 (0%)	3/42 (7%)	39/42 (93%)	CDC42,PCBP3,SLC16A3
Lymphohematopoietic neoplasia	0.624	0.0714	2/42 (5%)	0/42 (0%)	1/42 (2%)	39/42 (93%)	BRCA1,CDKN1A,JMY
Large intestine neoplasm	0.624	0.0714	1/42 (2%)	0/42 (0%)	2/42 (5%)	39/42 (93%)	H1-4,NRG1,TNFSF10
Familial glaucoma	0.624	0.0714	1/42 (2%)	0/42 (0%)	2/42 (5%)	39/42 (93%)	LTBP2,MCAM,TEK
Limb defect	0.624	0.0714	1/42 (2%)	0/42 (0%)	2/42 (5%)	39/42 (93%)	ADRA2B,FKBP8,SFRP2
Mixed neoplasia	0.624	0.0714	2/42 (5%)	0/42 (0%)	1/42 (2%)	39/42 (93%)	EREG,KLF4,TUBA1A
Childhood onset movement disorder	0.624	0.0714	2/42 (5%)	0/42 (0%)	1/42 (2%)	39/42 (93%)	EGR1,HTR7,SNX27
Development of gonadal tumor	0.623	0.0645	2/62 (3%)	0/62 (0%)	2/62 (3%)	58/62 (94%)	CD274,ELL,MCAM,THBS1
Precursor B-cell acute lymphoblastic leukemia	0.607	0.0635	1/63 (2%)	0/63 (0%)	3/63 (5%)	59/63 (94%)	AKT3,CSF1,CSF2RB,CXCR1
Myocardial dysfunction	0.604	0.0698	1/43 (2%)	0/43 (0%)	2/43 (5%)	40/43 (93%)	MYBPC3,OLR1,TTN
Squamous cell tumor	0.604	0.0698	1/43 (2%)	0/43 (0%)	2/43 (5%)	40/43 (93%)	CD274,CDKN1A,TUBA1A
Polycythemia vera	0.604	0.0698	1/43 (2%)	0/43 (0%)	2/43 (5%)	40/43 (93%)	EPOR,OAS1,PMAIP1
Leukocytosis	0.604	0.0698	2/43 (5%)	0/43 (0%)	1/43 (2%)	40/43 (93%)	FOSL1,NFKBIZ,TLR5
Sepsis	0.604	0.0698	1/43 (2%)	0/43 (0%)	2/43 (5%)	40/43 (93%)	IKBIP,TNFAIP3,TNFRSF1A
Development of lung carcinoma	0.604	0.0698	2/43 (5%)	0/43 (0%)	1/43 (2%)	40/43 (93%)	CDKN1A,DOK3,JMY
Rheumatic disease of joint	0.604	0.0698	3/43 (7%)	0/43 (0%)	0/43 (0%)	40/43 (93%)	IL6,OSM,TNFAIP3
Scoliosis	0.604	0.0698	2/43 (5%)	0/43 (0%)	1/43 (2%)	40/43 (93%)	CAMKK1,EGR2,EGR3
Infection by chlamydia	0.604	0.0698	0/43 (0%)	0/43 (0%)	3/43 (7%)	40/43 (93%)	IRF7,PDCD1LG2,RIGI
Paresis	0.604	0.0698	0/43 (0%)	0/43 (0%)	3/43 (7%)	40/43 (93%)	PINK1,RRM2B,ZNF746
Hematopoietic neoplasm	0.604	0.0698	2/43 (5%)	0/43 (0%)	1/43 (2%)	40/43 (93%)	BRCA1,CDKN1A,JMY
Craniosynostosis	0.604	0.0698	2/43 (5%)	0/43 (0%)	1/43 (2%)	40/43 (93%)	FRAT2,IL6,TRPC1
Familial amyloidosis	0.604	0.0698	2/43 (5%)	0/43 (0%)	1/43 (2%)	40/43 (93%)	ABCA7,APP,MPO
Familial heart disease	0.604	0.0698	0/43 (0%)	0/43 (0%)	3/43 (7%)	40/43 (93%)	ELL,MYBPC3,TTN
Lymphocytic neoplasm	0.604	0.0698	2/43 (5%)	0/43 (0%)	1/43 (2%)	40/43 (93%)	CDKN1A,JMY,RIGI
Connective tissue dysplasia	0.604	0.0698	2/43 (5%)	0/43 (0%)	1/43 (2%)	40/43 (93%)	COL5A2,SOX6,ZNF521
Stenosis of semilunar valve	0.6	0.0833	1/24 (4%)	0/24 (0%)	1/24 (4%)	22/24 (92%)	IL6,MMP9
Gastric regurgitation	0.6	0.0833	1/24 (4%)	0/24 (0%)	1/24 (4%)	22/24 (92%)	HTR3B,MAPK6
Meningioma	0.592	0.0625	1/64 (2%)	0/64 (0%)	3/64 (5%)	60/64 (94%)	ERRFI1,HERC5,OASL,TRIM25
Meningothelial cell neoplasm	0.592	0.0625	1/64 (2%)	0/64 (0%)	3/64 (5%)	60/64 (94%)	ERRFI1,HERC5,OASL,TRIM25
Hearing loss	0.586	0.0682	1/44 (2%)	0/44 (0%)	2/44 (5%)	41/44 (93%)	CACNA1D,CACNA1E,THRB
Congenital heart disease	0.586	0.0682	2/44 (5%)	0/44 (0%)	1/44 (2%)	41/44 (93%)	CXCR4,SOX4,TTN
Dysplasia of skeleton	0.586	0.0682	2/44 (5%)	0/44 (0%)	1/44 (2%)	41/44 (93%)	COL5A2,SOX6,ZNF521
Urinary tract tumor	0.586	0.0682	1/44 (2%)	0/44 (0%)	2/44 (5%)	41/44 (93%)	CD274,CDKN1A,HSPA1B
Endotoxicosis	0.586	0.0682	1/44 (2%)	0/44 (0%)	2/44 (5%)	41/44 (93%)	IKBIP,TNFAIP3,TNFRSF1A
Nerve sheath tumor	0.586	0.0682	0/44 (0%)	0/44 (0%)	3/44 (7%)	41/44 (93%)	MXD1,PGAM2,SOX6
Thyroid carcinoma	0.586	0.0682	1/44 (2%)	0/44 (0%)	2/44 (5%)	41/44 (93%)	GATA1,RBCK1,THRB
Severe disorder of pancreas	0.586	0.0682	2/44 (5%)	0/44 (0%)	1/44 (2%)	41/44 (93%)	CREM,MAFB,SOX6
Systemic inflammatory response syndrome and/or sepsis	0.586	0.0682	1/44 (2%)	0/44 (0%)	2/44 (5%)	41/44 (93%)	IKBIP,TNFAIP3,TNFRSF1A
Mediastinal cancer	0.586	0.0682	2/44 (5%)	0/44 (0%)	1/44 (2%)	41/44 (93%)	CDKN1C,JMY,TUBA1A
Urinary system neoplasm	0.586	0.0682	1/44 (2%)	0/44 (0%)	2/44 (5%)	41/44 (93%)	CD274,CDKN1A,HSPA1B
Non-hematological solid tumor	0.586	0.0682	1/44 (2%)	0/44 (0%)	2/44 (5%)	41/44 (93%)	CDKN1A,COL18A1,SPP1
Chronic respiratory disorder	0.586	0.0682	2/44 (5%)	0/44 (0%)	1/44 (2%)	41/44 (93%)	APP,CCR6,TGFA
Esophageal lesion	0.586	0.0682	1/44 (2%)	0/44 (0%)	2/44 (5%)	41/44 (93%)	BRCA1,JMY,VASP
Meningeal neoplasm	0.577	0.0615	1/65 (2%)	0/65 (0%)	3/65 (5%)	61/65 (94%)	ERRFI1,HERC5,OASL,TRIM25
Familial brain tumor	0.577	0.0615	1/65 (2%)	0/65 (0%)	3/65 (5%)	61/65 (94%)	ERRFI1,HERC5,OASL,TRIM25
Interstitial lung disease	0.575	0.08	1/25 (4%)	0/25 (0%)	1/25 (4%)	23/25 (92%)	EGR1,TNFRSF1A
Peptic ulcer disease	0.575	0.08	0/25 (0%)	0/25 (0%)	2/25 (8%)	23/25 (92%)	GHRL,MMP9
Advanced pulmonary disease	0.575	0.08	0/25 (0%)	0/25 (0%)	2/25 (8%)	23/25 (92%)	CD274,MMP9
Hemochromatosis	0.568	0.0667	0/45 (0%)	0/45 (0%)	3/45 (7%)	42/45 (93%)	BEST1,HBB,TAPBP
Clear-cell adenocarcinoma	0.568	0.0667	0/45 (0%)	0/45 (0%)	3/45 (7%)	42/45 (93%)	H1-4,H1-5,SORL1
Squamous-cell carcinoma	0.568	0.0667	1/45 (2%)	0/45 (0%)	2/45 (4%)	42/45 (93%)	CD274,CDKN1A,TUBA1A
Adrenal cortex tumor	0.568	0.0667	2/45 (4%)	0/45 (0%)	1/45 (2%)	42/45 (93%)	AREG,CACNA1D,JMY
Infection by mycobacteria	0.568	0.0667	0/45 (0%)	0/45 (0%)	3/45 (7%)	42/45 (93%)	SLC11A1,SNX27,TLR5
Valvular regurgitation	0.568	0.0667	0/45 (0%)	0/45 (0%)	3/45 (7%)	42/45 (93%)	CA4,HEY1,PACSIN2
Soft tissue neoplasm	0.568	0.0667	2/45 (4%)	0/45 (0%)	1/45 (2%)	42/45 (93%)	CDKN1A,FOS,MXD1
Malignant neoplasm of retroperitoneum	0.568	0.0667	3/45 (7%)	0/45 (0%)	0/45 (0%)	42/45 (93%)	CDKN1A,IL6,JMY
Malignant neoplasm of heart, mediastinum and pleura	0.568	0.0667	2/45 (4%)	0/45 (0%)	1/45 (2%)	42/45 (93%)	CDKN1C,JMY,TUBA1A
Clear cell neoplasm	0.568	0.0667	0/45 (0%)	0/45 (0%)	3/45 (7%)	42/45 (93%)	H1-4,H1-5,SORL1
Radial ray deficiency	0.568	0.0667	0/45 (0%)	0/45 (0%)	3/45 (7%)	42/45 (93%)	ATP2A1,FANCA,IMPDH1
Familial cardiovascular disease	0.568	0.0667	0/45 (0%)	0/45 (0%)	3/45 (7%)	42/45 (93%)	ELL,MYBPC3,TTN
Clear cell carcinoma	0.568	0.0667	0/45 (0%)	0/45 (0%)	3/45 (7%)	42/45 (93%)	H1-4,H1-5,SORL1
Non-colon gastrointestinal cancer	0.568	0.0667	0/45 (0%)	0/45 (0%)	3/45 (7%)	42/45 (93%)	CD274,MMP9,TNFSF10
Nodule	0.551	0.0769	1/26 (4%)	0/26 (0%)	1/26 (4%)	24/26 (92%)	CCN3,MCAM
Cholestasis	0.551	0.0769	0/26 (0%)	0/26 (0%)	2/26 (8%)	24/26 (92%)	ABCB6,CHST15
Stenosis of cardiac valve	0.551	0.0769	1/26 (4%)	0/26 (0%)	1/26 (4%)	24/26 (92%)	HEY1,IL6
Hypotension	0.551	0.0769	1/26 (4%)	0/26 (0%)	1/26 (4%)	24/26 (92%)	ADRA2B,IL1R1
Cholelithiasis	0.551	0.0769	1/26 (4%)	0/26 (0%)	1/26 (4%)	24/26 (92%)	CHRM4,RSAD2
Stenosis of aortic valve	0.551	0.0769	0/26 (0%)	0/26 (0%)	2/26 (8%)	24/26 (92%)	IL1RAP,MMP9
Weight gain	0.551	0.0769	2/26 (8%)	0/26 (0%)	0/26 (0%)	24/26 (92%)	CHRM4,SIK1
Infarction of brain	0.551	0.0769	1/26 (4%)	0/26 (0%)	1/26 (4%)	24/26 (92%)	APP,IL1R1
Paroxysmal movement disorder	0.551	0.0769	0/26 (0%)	0/26 (0%)	2/26 (8%)	24/26 (92%)	CACNB4,ELL
Thoracic hypoplasia	0.551	0.0769	0/26 (0%)	0/26 (0%)	2/26 (8%)	24/26 (92%)	JAK3,NOTCH1
Kidney clear cell tumor	0.55	0.0652	0/46 (0%)	0/46 (0%)	3/46 (7%)	43/46 (93%)	H1-4,H1-5,SORL1
Mixed hematopoietic and lymphoid cancer	0.55	0.0652	2/46 (4%)	0/46 (0%)	1/46 (2%)	43/46 (93%)	CDKN1A,JMY,RIGI
Myopathy of skeletal muscle	0.55	0.0652	1/46 (2%)	0/46 (0%)	2/46 (4%)	43/46 (93%)	DUSP1,IRF7,RRM2B
Omphalocele	0.55	0.0652	2/46 (4%)	0/46 (0%)	1/46 (2%)	43/46 (93%)	AKAP5,CDKN1C,TUBA1A
Dystonia	0.55	0.0652	2/46 (4%)	0/46 (0%)	1/46 (2%)	43/46 (93%)	CHRM4,NOCT,OLIG2
Chronic brain damage	0.55	0.0652	1/46 (2%)	0/46 (0%)	2/46 (4%)	43/46 (93%)	CXCR4,IRF7,RIGI
Congenital malformation of brain	0.55	0.0652	0/46 (0%)	0/46 (0%)	3/46 (7%)	43/46 (93%)	BRCA1,FKBP8,TUBA1A
Lymphoproliferative malignancy	0.55	0.0652	2/46 (4%)	0/46 (0%)	1/46 (2%)	43/46 (93%)	CDKN1A,JMY,RIGI
Infantile convulsion	0.55	0.0652	0/46 (0%)	0/46 (0%)	3/46 (7%)	43/46 (93%)	ABCB6,ACOX1,PDLIM7
Renal clear cell adenocarcinoma	0.55	0.0652	0/46 (0%)	0/46 (0%)	3/46 (7%)	43/46 (93%)	H1-4,H1-5,SORL1
Progressive kidney disease	0.55	0.0652	3/46 (7%)	0/46 (0%)	0/46 (0%)	43/46 (93%)	CREM,JUN,TGFBR3
Ear malformation	0.55	0.0652	2/46 (4%)	0/46 (0%)	1/46 (2%)	43/46 (93%)	DPPA4,IL5RA,JMY
Extraadrenal retroperitoneal tumor	0.55	0.0652	2/46 (4%)	0/46 (0%)	1/46 (2%)	43/46 (93%)	IL6,JMY,MMP9
Retroperitoneal neoplasm	0.55	0.0652	2/46 (4%)	0/46 (0%)	1/46 (2%)	43/46 (93%)	IL6,JMY,MMP9
Soft tissue sarcoma	0.55	0.0652	2/46 (4%)	0/46 (0%)	1/46 (2%)	43/46 (93%)	CDKN1A,FOS,MXD1
Malignant neoplasm of soft connective tissue	0.55	0.0652	2/46 (4%)	0/46 (0%)	1/46 (2%)	43/46 (93%)	CDKN1A,FOS,MXD1
Tuberculosis	0.534	0.0638	0/47 (0%)	0/47 (0%)	3/47 (6%)	44/47 (94%)	MMP9,TLR5,TLR6
Atrial fibrillation	0.534	0.0638	1/47 (2%)	0/47 (0%)	2/47 (4%)	44/47 (94%)	KCNJ2,MPO,MYL4
Atrial ventricular block	0.534	0.0638	1/47 (2%)	0/47 (0%)	2/47 (4%)	44/47 (94%)	AKAP5,ATP2A1,CACNA1D
Iron deficiency	0.534	0.0638	0/47 (0%)	0/47 (0%)	3/47 (6%)	44/47 (94%)	EPOR,HBA1,HBB
Diabetes mellitus	0.534	0.0638	2/47 (4%)	0/47 (0%)	1/47 (2%)	44/47 (94%)	IRS1,MAFB,TNFRSF1A
Neuroendocrine carcinoma	0.534	0.0638	1/47 (2%)	0/47 (0%)	2/47 (4%)	44/47 (94%)	CD274,MXD1,THBS1
Follicular thyroid tumor	0.534	0.0638	1/47 (2%)	0/47 (0%)	2/47 (4%)	44/47 (94%)	ATP2A1,DOCK5,THRB
Hyperglycemia	0.534	0.0638	2/47 (4%)	0/47 (0%)	1/47 (2%)	44/47 (94%)	GHRL,IRS1,MAFB
Herpes simplex encephalitis	0.534	0.0638	0/47 (0%)	0/47 (0%)	3/47 (6%)	44/47 (94%)	IRF7,RIGI,SNX27
Lipidosis	0.534	0.0638	1/47 (2%)	0/47 (0%)	2/47 (4%)	44/47 (94%)	GK,MBOAT7,SIK1
Mitochondrial disorder	0.534	0.0638	0/47 (0%)	0/47 (0%)	3/47 (6%)	44/47 (94%)	GALNS,PINK1,ZNF746
Endometrial adenocarcinoma	0.534	0.0638	0/47 (0%)	0/47 (0%)	3/47 (6%)	44/47 (94%)	CSF3R,HBA2,ZBP1
Follicular thyroid carcinoma	0.534	0.0638	1/47 (2%)	0/47 (0%)	2/47 (4%)	44/47 (94%)	ATP2A1,DOCK5,THRB
Liver metastasis	0.534	0.0638	2/47 (4%)	0/47 (0%)	1/47 (2%)	44/47 (94%)	RAB11FIP1,RASAL2,SNAI1
Cardiac fibrillation	0.534	0.0638	1/47 (2%)	0/47 (0%)	2/47 (4%)	44/47 (94%)	KCNJ2,MPO,MYL4
Glandular intraepithelial neoplasm	0.534	0.0638	2/47 (4%)	0/47 (0%)	1/47 (2%)	44/47 (94%)	EAF2,HLA-C,SOCS3
Muscle fibrillation	0.534	0.0638	1/47 (2%)	0/47 (0%)	2/47 (4%)	44/47 (94%)	KCNJ2,MPO,MYL4
Thyroid gland adenocarcinoma	0.534	0.0638	1/47 (2%)	0/47 (0%)	2/47 (4%)	44/47 (94%)	ATP2A1,DOCK5,THRB
Upper gastrointestinal carcinoma	0.534	0.0638	0/47 (0%)	0/47 (0%)	3/47 (6%)	44/47 (94%)	CD274,MMP9,PCBP3
Axonal degeneration	0.534	0.0638	2/47 (4%)	0/47 (0%)	1/47 (2%)	44/47 (94%)	CDKN1A,ENC1,HERC5
Endocrine pancreatic dysfunction	0.534	0.0638	2/47 (4%)	0/47 (0%)	1/47 (2%)	44/47 (94%)	IRS1,MAFB,TNFRSF1A
Peptic disorder	0.528	0.0741	0/27 (0%)	0/27 (0%)	2/27 (7%)	25/27 (93%)	GHRL,MMP9
Urinary tract obstruction	0.528	0.0741	0/27 (0%)	0/27 (0%)	2/27 (7%)	25/27 (93%)	FRAT1,FRAT2
Schizophrenia spectrum disorder	0.528	0.0741	2/27 (7%)	0/27 (0%)	0/27 (0%)	25/27 (93%)	IL6,NRG1
Infection by Influenza A virus	0.517	0.0625	0/48 (0%)	0/48 (0%)	3/48 (6%)	45/48 (94%)	IFITM3,IRF7,RIGI
Rhabdomyosarcoma	0.517	0.0625	2/48 (4%)	0/48 (0%)	1/48 (2%)	45/48 (94%)	CDKN1A,FOS,MXD1
Histiocytosis	0.517	0.0625	2/48 (4%)	0/48 (0%)	1/48 (2%)	45/48 (94%)	CDKN1A,THBS1,UNC13D
Infection by Influenza virus	0.517	0.0625	0/48 (0%)	0/48 (0%)	3/48 (6%)	45/48 (94%)	IFITM3,IRF7,RIGI
Adenoma	0.517	0.0625	1/48 (2%)	0/48 (0%)	2/48 (4%)	45/48 (94%)	CDKN1A,PHC2,TGFA
Gastroesophageal cancer	0.517	0.0625	0/48 (0%)	0/48 (0%)	3/48 (6%)	45/48 (94%)	HSPA1B,IKBIP,TNFSF10
Atrioventricular conduction disorder	0.517	0.0625	1/48 (2%)	0/48 (0%)	2/48 (4%)	45/48 (94%)	AKAP5,ATP2A1,CACNA1D
Anterior segment inflammation	0.517	0.0625	1/48 (2%)	0/48 (0%)	2/48 (4%)	45/48 (94%)	CFLAR,NFKBIZ,TNFRSF9
Advanced adenocarcinoma	0.517	0.0625	0/48 (0%)	0/48 (0%)	3/48 (6%)	45/48 (94%)	DSC2,RAB11FIP1,STK40
B-cell lymphoma	0.517	0.0625	2/48 (4%)	0/48 (0%)	1/48 (2%)	45/48 (94%)	BCL6,CDKN1A,KLF4
Hereditary connective tissue disorder	0.517	0.0625	1/48 (2%)	0/48 (0%)	2/48 (4%)	45/48 (94%)	CSF1,SBNO2,ZNF521
Head and neck adenocarcinoma	0.517	0.0625	1/48 (2%)	0/48 (0%)	2/48 (4%)	45/48 (94%)	ATP2A1,DOCK5,THRB
Blue round small cell tumor	0.517	0.0625	1/48 (2%)	0/48 (0%)	2/48 (4%)	45/48 (94%)	CD274,MXD1,THBS1
Endocrine carcinoma	0.517	0.0625	2/48 (4%)	0/48 (0%)	1/48 (2%)	45/48 (94%)	MXD1,THBS1,THRB
Allodynia	0.51	0.111	1/9 (11%)	0/9 (0%)	0/9 (0%)	8/9 (89%)	NTN4
Respiratory distress syndrome	0.507	0.0714	1/28 (4%)	0/28 (0%)	1/28 (4%)	26/28 (93%)	ADRA2B,IL6R
Congenital bleeding disorder	0.507	0.0714	1/28 (4%)	0/28 (0%)	1/28 (4%)	26/28 (93%)	F13A1,NBEAL2
Adenomatous intestinal polyp	0.502	0.0612	0/49 (0%)	0/49 (0%)	3/49 (6%)	46/49 (94%)	HSPA6,MXD1,TGFA
Esophagus tumor	0.502	0.0612	1/49 (2%)	0/49 (0%)	2/49 (4%)	46/49 (94%)	BRCA1,JMY,TUBA1A
Alzheimer disease	0.502	0.0612	1/49 (2%)	0/49 (0%)	2/49 (4%)	46/49 (94%)	ABCA7,APP,MME
Thymus gland tumor	0.502	0.0612	2/49 (4%)	0/49 (0%)	1/49 (2%)	46/49 (94%)	CDKN1C,JMY,TEK
Plasmacytoma	0.502	0.0612	3/49 (6%)	0/49 (0%)	0/49 (0%)	46/49 (94%)	IL6,KLF4,PANX1
Nonalcoholic steatohepatitis	0.502	0.0612	1/49 (2%)	0/49 (0%)	2/49 (4%)	46/49 (94%)	ACOX1,GCA,PDE4D
Infection by Influenza A virus subtype H1N1	0.502	0.0612	0/49 (0%)	0/49 (0%)	3/49 (6%)	46/49 (94%)	IFITM3,IRF7,RIGI
Cognitive impairment	0.502	0.0612	1/49 (2%)	0/49 (0%)	2/49 (4%)	46/49 (94%)	APP,ITM2B,MME
Differentiated thyroid cancer	0.502	0.0612	1/49 (2%)	0/49 (0%)	2/49 (4%)	46/49 (94%)	ATP2A1,DOCK5,THRB
Skin pigmentation disorder	0.502	0.0612	0/49 (0%)	0/49 (0%)	3/49 (6%)	46/49 (94%)	KLHL21,MXD1,RXRB
Smooth muscle tumor	0.502	0.0612	2/49 (4%)	0/49 (0%)	1/49 (2%)	46/49 (94%)	CDKN1A,CSF3R,JMY
Thyroid gland nonmedullary carcinoma	0.502	0.0612	1/49 (2%)	0/49 (0%)	2/49 (4%)	46/49 (94%)	ATP2A1,DOCK5,THRB
Adipose tissue tumor	0.502	0.0612	3/49 (6%)	0/49 (0%)	0/49 (0%)	46/49 (94%)	EIF4A1,JMY,NFKBIZ
Metastatic adenocarcinoma	0.502	0.0612	0/49 (0%)	0/49 (0%)	3/49 (6%)	46/49 (94%)	DSC2,RAB11FIP1,STK40
Cardiovascular disorder of cardiac valve	0.502	0.0612	0/49 (0%)	0/49 (0%)	3/49 (6%)	46/49 (94%)	CA4,HEY1,PACSIN2
Familial colorectal tumor	0.502	0.0612	0/49 (0%)	0/49 (0%)	3/49 (6%)	46/49 (94%)	HSPA6,MXD1,TGFA
Hereditary kidney disease	0.487	0.06	2/50 (4%)	0/50 (0%)	1/50 (2%)	47/50 (94%)	KLF11,MAFB,SOX6
Osteopetrosis	0.487	0.06	0/50 (0%)	0/50 (0%)	3/50 (6%)	47/50 (94%)	CSF1,PGAM2,SBNO2
Development of benign tumor	0.487	0.06	1/50 (2%)	0/50 (0%)	2/50 (4%)	47/50 (94%)	CDKN1A,PHC2,TGFA
Development of angioma	0.487	0.06	1/50 (2%)	0/50 (0%)	2/50 (4%)	47/50 (94%)	COL18A1,ISG15,THBS1
High bone mass disease	0.487	0.06	0/50 (0%)	0/50 (0%)	3/50 (6%)	47/50 (94%)	CSF1,PGAM2,SBNO2
Primum atrial septal defect	0.487	0.06	1/50 (2%)	0/50 (0%)	2/50 (4%)	47/50 (94%)	ATP2A1,DOK3,DUSP1
Familial nephrotic syndrome	0.487	0.06	2/50 (4%)	0/50 (0%)	1/50 (2%)	47/50 (94%)	KLF11,MAFB,SOX6
Malignant soft tissue neoplasm	0.487	0.06	2/50 (4%)	0/50 (0%)	1/50 (2%)	47/50 (94%)	CDKN1A,FOS,MXD1
Hereditary cytopenia	0.487	0.069	0/29 (0%)	0/29 (0%)	2/29 (7%)	27/29 (93%)	CSF3R,NBEAL2
Familial growth hormone deficiency	0.487	0.069	2/29 (7%)	0/29 (0%)	0/29 (0%)	27/29 (93%)	EGR2,KLF9
Pancreatic endocrine tumor	0.487	0.069	0/29 (0%)	0/29 (0%)	2/29 (7%)	27/29 (93%)	F12,QPCT
Amnesia	0.487	0.069	1/29 (3%)	0/29 (0%)	1/29 (3%)	27/29 (93%)	APP,CSF3R
Pituitary dysfunction	0.487	0.069	2/29 (7%)	0/29 (0%)	0/29 (0%)	27/29 (93%)	CDKN1C,KLF9
Glioma	0.487	0.069	0/29 (0%)	0/29 (0%)	2/29 (7%)	27/29 (93%)	TNFSF10,TUBA1A
Progressive parkinsonism	0.487	0.069	0/29 (0%)	0/29 (0%)	2/29 (7%)	27/29 (93%)	LRRK2,PINK1
Congenital cytopenia	0.487	0.069	0/29 (0%)	0/29 (0%)	2/29 (7%)	27/29 (93%)	CSF3R,NBEAL2
Central nervous system neuroepithelial tumor	0.487	0.069	0/29 (0%)	0/29 (0%)	2/29 (7%)	27/29 (93%)	TNFSF10,TUBA1A
Metabolic syndrome X	0.472	0.0588	1/51 (2%)	0/51 (0%)	2/51 (4%)	48/51 (94%)	FRAT2,GHRL,KLF9
Development of neuroendocrine tumor	0.472	0.0588	0/51 (0%)	0/51 (0%)	3/51 (6%)	48/51 (94%)	CSF3R,OAS1,PHC2
Histiocytic sarcoma	0.472	0.0588	2/51 (4%)	0/51 (0%)	1/51 (2%)	48/51 (94%)	CDKN1A,THBS1,TUBA1A
Lung adenocarcinoma	0.472	0.0588	2/51 (4%)	0/51 (0%)	1/51 (2%)	48/51 (94%)	CDKN1A,CDKN1C,DOK3
Heart block	0.472	0.0588	0/51 (0%)	0/51 (0%)	3/51 (6%)	48/51 (94%)	ATP2A1,CACNA1D,KCNJ2
Axonal neuropathy	0.472	0.0588	2/51 (4%)	0/51 (0%)	1/51 (2%)	48/51 (94%)	CDKN1A,ENC1,HERC5
Non-small cell adenocarcinoma	0.472	0.0588	2/51 (4%)	0/51 (0%)	1/51 (2%)	48/51 (94%)	CDKN1A,CDKN1C,DOK3
Early-onset seizures	0.472	0.0588	0/51 (0%)	0/51 (0%)	3/51 (6%)	48/51 (94%)	ABCB6,ACOX1,PDLIM7
Chronic obstructive pulmonary disease	0.467	0.0667	1/30 (3%)	0/30 (0%)	1/30 (3%)	28/30 (93%)	CCR6,TGFA
Otitis media	0.467	0.0667	1/30 (3%)	0/30 (0%)	1/30 (3%)	28/30 (93%)	ID1,STK40
Otalgia	0.467	0.0667	1/30 (3%)	0/30 (0%)	1/30 (3%)	28/30 (93%)	ID1,STK40
Obstructive pulmonary disease	0.467	0.0667	1/30 (3%)	0/30 (0%)	1/30 (3%)	28/30 (93%)	CCR6,TGFA
Chronic pulmonary disease	0.467	0.0667	1/30 (3%)	0/30 (0%)	1/30 (3%)	28/30 (93%)	CCR6,TGFA
Severe developmental disorder	0.467	0.0667	0/30 (0%)	0/30 (0%)	2/30 (7%)	28/30 (93%)	HTR3B,SNX27
Sclerotic lesion	0.467	0.0667	0/30 (0%)	0/30 (0%)	2/30 (7%)	28/30 (93%)	ACKR1,TUBA1A
B-cell leukemia	0.458	0.0577	1/52 (2%)	0/52 (0%)	2/52 (4%)	49/52 (94%)	AKT3,CSF2RB,CXCR1
Malignant neuroendocrine neoplasm	0.458	0.0577	1/52 (2%)	0/52 (0%)	2/52 (4%)	49/52 (94%)	CD274,MXD1,THBS1
Stromal neoplasm	0.458	0.0577	3/52 (6%)	0/52 (0%)	0/52 (0%)	49/52 (94%)	CDKN1A,MCAM,THBS1
Neuroendocrine gastroenteropancreatic tumor	0.449	0.0645	0/31 (0%)	0/31 (0%)	2/31 (6%)	29/31 (94%)	F12,QPCT
Endocrine gastroenteropancreatic tumor	0.449	0.0645	0/31 (0%)	0/31 (0%)	2/31 (6%)	29/31 (94%)	F12,QPCT
Germ cell cancer	0.445	0.0566	1/53 (2%)	0/53 (0%)	2/53 (4%)	50/53 (94%)	CSF3R,ELL,THBS1
Infection by Hepatitis C virus	0.431	0.0556	0/54 (0%)	0/54 (0%)	3/54 (6%)	51/54 (94%)	FRAT2,IMPDH1,ISG15
Rhinitis	0.431	0.0556	1/54 (2%)	0/54 (0%)	2/54 (4%)	51/54 (94%)	CEBPE,F11R,RPL9
Ventricular extrasystole	0.431	0.0556	0/54 (0%)	0/54 (0%)	3/54 (6%)	51/54 (94%)	ARHGAP25,CACNA1D,DBN1
Cystic kidney disease	0.431	0.0556	0/54 (0%)	0/54 (0%)	3/54 (6%)	51/54 (94%)	DHRS9,P2RY14,STX3
Nondiabetic nephropathy	0.431	0.0556	0/54 (0%)	0/54 (0%)	3/54 (6%)	51/54 (94%)	DHRS9,P2RY14,STX3
Central nervous system hemangioma	0.431	0.0556	1/54 (2%)	0/54 (0%)	2/54 (4%)	51/54 (94%)	KLF4,STX3,THBD
B-cell neoplasm	0.431	0.0556	3/54 (6%)	0/54 (0%)	0/54 (0%)	51/54 (94%)	CDKN1A,JMY,KLF4
Advanced stage carcinoma	0.431	0.0556	0/54 (0%)	0/54 (0%)	3/54 (6%)	51/54 (94%)	F11R,RAB11FIP1,TRIM9
Extrasystole	0.431	0.0556	0/54 (0%)	0/54 (0%)	3/54 (6%)	51/54 (94%)	ARHGAP25,CACNA1D,DBN1
SjÃ¶gren syndrome	0.431	0.0625	1/32 (3%)	0/32 (0%)	1/32 (3%)	30/32 (94%)	NFKBIA,TNFSF10
Immunoglobulin deficiency	0.431	0.0625	1/32 (3%)	0/32 (0%)	1/32 (3%)	30/32 (94%)	ERRFI1,SNX27
Dehydration	0.431	0.0625	1/32 (3%)	0/32 (0%)	1/32 (3%)	30/32 (94%)	DGAT2,FOSB
Upper gastrointestinal tract tumor	0.431	0.0625	1/32 (3%)	0/32 (0%)	1/32 (3%)	30/32 (94%)	CD274,CDKN1A
Short stature	0.431	0.0625	2/32 (6%)	0/32 (0%)	0/32 (0%)	30/32 (94%)	KLF9,NOCT
Antibody-deficiency syndrome	0.431	0.0625	1/32 (3%)	0/32 (0%)	1/32 (3%)	30/32 (94%)	ERRFI1,SNX27
Infection by HIV-1	0.415	0.0606	1/33 (3%)	0/33 (0%)	1/33 (3%)	31/33 (94%)	CXCR4,TUBA1A
Atherosclerotic lesion	0.415	0.0606	1/33 (3%)	0/33 (0%)	1/33 (3%)	31/33 (94%)	ACKR1,P2RY1
Neutropenia	0.415	0.0606	1/33 (3%)	0/33 (0%)	1/33 (3%)	31/33 (94%)	CSF3R,ENC1
Leukopenia	0.415	0.0606	0/33 (0%)	0/33 (0%)	2/33 (6%)	31/33 (94%)	CSF3R,JAK3
Fibroma	0.415	0.0606	0/33 (0%)	0/33 (0%)	2/33 (6%)	31/33 (94%)	SKAP2,TGFA
Apnea	0.415	0.0606	0/33 (0%)	0/33 (0%)	2/33 (6%)	31/33 (94%)	FKBP8,TRIM69
Intestinal tumor	0.415	0.0606	1/33 (3%)	0/33 (0%)	1/33 (3%)	31/33 (94%)	CDKN1A,H1-4
Dyssomnia	0.415	0.0606	1/33 (3%)	0/33 (0%)	1/33 (3%)	31/33 (94%)	CACNA1E,NR4A2
Hemosiderosis	0.415	0.0606	0/33 (0%)	0/33 (0%)	2/33 (6%)	31/33 (94%)	CEBPE,IL34
Hereditary Eye Disease	0.415	0.0606	2/33 (6%)	0/33 (0%)	0/33 (0%)	31/33 (94%)	MAFB,TLE1
Familial congenital heart disease	0.415	0.0606	0/33 (0%)	0/33 (0%)	2/33 (6%)	31/33 (94%)	ELL,TTN
Advanced lung cancer	0.415	0.0606	0/33 (0%)	0/33 (0%)	2/33 (6%)	31/33 (94%)	CD274,MMP9
Carcinomatous lesion	0.415	0.0606	1/33 (3%)	0/33 (0%)	1/33 (3%)	31/33 (94%)	CDKN1A,SPP1
Myeloproliferative neoplasm	0.406	0.0536	0/56 (0%)	0/56 (0%)	3/56 (5%)	53/56 (95%)	NOTCH1,RIGI,WAS
Adrenal cancer	0.406	0.0536	1/56 (2%)	0/56 (0%)	2/56 (4%)	53/56 (95%)	RAB11FIP1,S1PR4,SNAI1
Chronic lymphocytic leukemia / small lymphocytic lymphoma	0.406	0.0536	1/56 (2%)	0/56 (0%)	2/56 (4%)	53/56 (95%)	KLF4,MXD1,NOTCH1
Mature lymphocytic neoplasm	0.406	0.0536	2/56 (4%)	0/56 (0%)	1/56 (2%)	53/56 (95%)	IL6,KLF4,RIGI
Thrombosis of atrium	0.399	0.0588	1/34 (3%)	0/34 (0%)	1/34 (3%)	32/34 (94%)	MAPK13,P2RY1
Edema	0.399	0.0588	0/34 (0%)	0/34 (0%)	2/34 (6%)	32/34 (94%)	F2RL1,SERPING1
Glomerulosclerosis	0.399	0.0588	1/34 (3%)	0/34 (0%)	1/34 (3%)	32/34 (94%)	IMPDH1,SNAI1
Tachycardia	0.399	0.0588	0/34 (0%)	0/34 (0%)	2/34 (6%)	32/34 (94%)	CACNA1D,KCNJ2
Lymphoproliferative disorder	0.399	0.0588	1/34 (3%)	0/34 (0%)	1/34 (3%)	32/34 (94%)	CDKN1A,RIGI
Oligozoospermia	0.399	0.0588	0/34 (0%)	0/34 (0%)	2/34 (6%)	32/34 (94%)	RGS14,TRIM69
Muscle spasticity	0.399	0.0588	1/34 (3%)	0/34 (0%)	1/34 (3%)	32/34 (94%)	SACS,SRPK1
Bone deformity	0.399	0.0588	2/34 (6%)	0/34 (0%)	0/34 (0%)	32/34 (94%)	ADRA2B,ZBTB16
Oxidative stress	0.399	0.0588	0/34 (0%)	0/34 (0%)	2/34 (6%)	32/34 (94%)	SELL,SOD2
Arterial aneurysm	0.399	0.0588	1/34 (3%)	0/34 (0%)	1/34 (3%)	32/34 (94%)	NR4A3,SPP1
Progressive neurological disorder	0.399	0.0588	1/34 (3%)	0/34 (0%)	1/34 (3%)	32/34 (94%)	APP,LRRK2
Colorectal lesion	0.399	0.0588	1/34 (3%)	0/34 (0%)	1/34 (3%)	32/34 (94%)	NRG1,SLC19A1
Mastocytoma	0.394	0.0526	1/57 (2%)	0/57 (0%)	2/57 (4%)	54/57 (95%)	CXCL8,NQO2,PLEKHO2
Inborn error of amino acid metabolism	0.394	0.0526	0/57 (0%)	0/57 (0%)	3/57 (5%)	54/57 (95%)	ALDH1A2,CBS,FANCA
Mixed cell carcinoma	0.394	0.0526	1/57 (2%)	0/57 (0%)	2/57 (4%)	54/57 (95%)	CDKN1A,PHC2,TUBA1A
Familial seizure disorder	0.394	0.0526	1/57 (2%)	0/57 (0%)	2/57 (4%)	54/57 (95%)	CA4,HNRNPA1,ST8SIA4
Aggressive lymphoma	0.394	0.0526	1/57 (2%)	0/57 (0%)	2/57 (4%)	54/57 (95%)	BCL6,KLF4,MME
Neovascularization of choroid	0.384	0.0769	0/13 (0%)	0/13 (0%)	1/13 (8%)	12/13 (92%)	MMP9
Neurologic gait disorder	0.384	0.0769	1/13 (8%)	0/13 (0%)	0/13 (0%)	12/13 (92%)	CHRM4
Fibrosis	0.384	0.0571	0/35 (0%)	0/35 (0%)	2/35 (6%)	33/35 (94%)	DBN1,IMPDH1
Infection of respiratory tract	0.384	0.0571	1/35 (3%)	0/35 (0%)	1/35 (3%)	33/35 (94%)	ADRA2B,C5AR1
Carotid artery disease	0.384	0.0571	0/35 (0%)	0/35 (0%)	2/35 (6%)	33/35 (94%)	FCGR2A,HBB
Valvulopathy	0.384	0.0571	1/35 (3%)	0/35 (0%)	1/35 (3%)	33/35 (94%)	NOTCH1,SMAD6
Genitourinary tumor	0.384	0.0571	1/35 (3%)	0/35 (0%)	1/35 (3%)	33/35 (94%)	BRCA1,CDKN1A
Autoimmune anemia	0.384	0.0571	1/35 (3%)	0/35 (0%)	1/35 (3%)	33/35 (94%)	FCGR1A,SLC7A5
Precancerous condition	0.383	0.0517	0/58 (0%)	0/58 (0%)	3/58 (5%)	55/58 (95%)	FANCA,MEF2B,NOTCH1
Familial congenital anomalies of the kidney and urinary tract	0.383	0.0517	2/58 (3%)	0/58 (0%)	1/58 (2%)	55/58 (95%)	KLF11,MAFB,SOX6
Papillary adenocarcinoma	0.372	0.0508	1/59 (2%)	0/59 (0%)	2/59 (3%)	56/59 (95%)	KLF4,NOTCH1,PDLIM7
Oligodendroglioma	0.372	0.0508	2/59 (3%)	0/59 (0%)	1/59 (2%)	56/59 (95%)	CDKN1C,CHRM4,MMP9
Mesothelioma	0.372	0.0508	3/59 (5%)	0/59 (0%)	0/59 (0%)	56/59 (95%)	CXCR4,FOSL1,THBS1
Mesothelial tumor	0.372	0.0508	3/59 (5%)	0/59 (0%)	0/59 (0%)	56/59 (95%)	CXCR4,FOSL1,THBS1
Hereditary myopathy	0.372	0.0508	0/59 (0%)	0/59 (0%)	3/59 (5%)	56/59 (95%)	DYSF,MYBPC3,TTN
Mature B cell malignant tumor	0.372	0.0508	2/59 (3%)	0/59 (0%)	1/59 (2%)	56/59 (95%)	BCL6,IL6,KLF4
Development of adenocarcinoma	0.369	0.0556	1/36 (3%)	0/36 (0%)	1/36 (3%)	34/36 (94%)	BRCA1,CDKN1A
Hypophosphatemia	0.369	0.0556	1/36 (3%)	0/36 (0%)	1/36 (3%)	34/36 (94%)	PDLIM7,SACS
Pulmonary metastasis	0.369	0.0556	1/36 (3%)	0/36 (0%)	1/36 (3%)	34/36 (94%)	MMP9,THRB
Non-small cell lung carcinoma	0.369	0.0556	1/36 (3%)	0/36 (0%)	1/36 (3%)	34/36 (94%)	CDKN1A,DOK3
Ventricular septal defect	0.369	0.0556	2/36 (6%)	0/36 (0%)	0/36 (0%)	34/36 (94%)	CXCR4,SOX4
Formation of uterine carcinoma	0.369	0.0556	0/36 (0%)	0/36 (0%)	2/36 (6%)	34/36 (94%)	HBA2,ZBP1
Pruritus	0.369	0.0556	0/36 (0%)	0/36 (0%)	2/36 (6%)	34/36 (94%)	CHI3L1,ZNF746
Mastocytosis	0.369	0.0556	0/36 (0%)	0/36 (0%)	2/36 (6%)	34/36 (94%)	BCL6,IL1RAP
Lymphatic system tumor	0.369	0.0556	1/36 (3%)	0/36 (0%)	1/36 (3%)	34/36 (94%)	CDKN1A,RIGI
Non-small cell carcinoma	0.369	0.0556	1/36 (3%)	0/36 (0%)	1/36 (3%)	34/36 (94%)	CDKN1A,DOK3
Left heart disease	0.369	0.0556	0/36 (0%)	0/36 (0%)	2/36 (6%)	34/36 (94%)	MYBPC3,TTN
Uveal melanoma	0.361	0.05	0/60 (0%)	0/60 (0%)	3/60 (5%)	57/60 (95%)	CSF2RB,NOTCH1,RBCK1
Myasthenia gravis	0.36	0.0714	0/14 (0%)	0/14 (0%)	1/14 (7%)	13/14 (93%)	IL6R
Torticollis	0.36	0.0714	0/14 (0%)	0/14 (0%)	1/14 (7%)	13/14 (93%)	PRKD2
Hypocalcemia	0.355	0.0541	1/37 (3%)	0/37 (0%)	1/37 (3%)	35/37 (95%)	SACS,UBE2D1
Dysplasia of bone	0.355	0.0541	2/37 (5%)	0/37 (0%)	0/37 (0%)	35/37 (95%)	LTF,ZNF521
Parkinson's disease	0.355	0.0541	0/37 (0%)	0/37 (0%)	2/37 (5%)	35/37 (95%)	LRRK2,PINK1
Dermatitis	0.355	0.0541	1/37 (3%)	0/37 (0%)	1/37 (3%)	35/37 (95%)	C5AR1,NFKBIA
Aneurysm	0.355	0.0541	1/37 (3%)	0/37 (0%)	1/37 (3%)	35/37 (95%)	NR4A3,SPP1
Lupus erythematosus	0.355	0.0541	1/37 (3%)	0/37 (0%)	1/37 (3%)	35/37 (95%)	HERC5,JUNB
Liver carcinoma	0.355	0.0541	1/37 (3%)	0/37 (0%)	1/37 (3%)	35/37 (95%)	IL6,TGFA
Fibrous tissue tumor	0.355	0.0541	1/37 (3%)	0/37 (0%)	1/37 (3%)	35/37 (95%)	CDKN1A,H1-4
Congenital adrenal insufficiency	0.355	0.0541	1/37 (3%)	0/37 (0%)	1/37 (3%)	35/37 (95%)	CDKN1C,SOD2
Atrial or ventricular septal defect	0.355	0.0541	2/37 (5%)	0/37 (0%)	0/37 (0%)	35/37 (95%)	CXCR4,SOX4
Chronic myeloproliferative neoplasm	0.35	0.0492	0/61 (0%)	0/61 (0%)	3/61 (5%)	58/61 (95%)	C5AR2,IRF7,RIGI
Follicular B-cell or T-cell lymphoma	0.35	0.0492	1/61 (2%)	0/61 (0%)	2/61 (3%)	58/61 (95%)	ENC1,FCGR2A,TUBA1A
Uterine carcinoma	0.342	0.0526	0/38 (0%)	0/38 (0%)	2/38 (5%)	36/38 (95%)	HBA2,ZBP1
Cystic Fibrosis	0.342	0.0526	0/38 (0%)	0/38 (0%)	2/38 (5%)	36/38 (95%)	AATK,OASL
Atopic dermatitis	0.342	0.0526	1/38 (3%)	0/38 (0%)	1/38 (3%)	36/38 (95%)	NFAM1,NFKBIZ
Erythema	0.342	0.0526	1/38 (3%)	0/38 (0%)	1/38 (3%)	36/38 (95%)	ADRA2B,NCF2
Neural tube defect	0.342	0.0526	0/38 (0%)	0/38 (0%)	2/38 (5%)	36/38 (95%)	BRCA1,FUZ
Gastrointestinal tract cancer	0.342	0.0526	0/38 (0%)	0/38 (0%)	2/38 (5%)	36/38 (95%)	HSPA1B,TNFSF10
Hepatotoxicity	0.342	0.0526	1/38 (3%)	0/38 (0%)	1/38 (3%)	36/38 (95%)	ELL,OSM
Eosinophilic inflammation	0.342	0.0526	0/38 (0%)	0/38 (0%)	2/38 (5%)	36/38 (95%)	IL5RA,PTGDR2
Liver cholangiocarcinoma	0.342	0.0526	1/38 (3%)	0/38 (0%)	1/38 (3%)	36/38 (95%)	CD274,RPL37
Severe neurological disorder	0.342	0.0526	0/38 (0%)	0/38 (0%)	2/38 (5%)	36/38 (95%)	ARSA,SNX27
Familial tumor	0.342	0.0526	1/38 (3%)	0/38 (0%)	1/38 (3%)	36/38 (95%)	BRCA1,CTLA4
Familial autoimmune disease	0.342	0.0526	0/38 (0%)	0/38 (0%)	2/38 (5%)	36/38 (95%)	C5AR2,IL1R1
Hereditary bleeding disorder	0.342	0.0526	0/38 (0%)	0/38 (0%)	2/38 (5%)	36/38 (95%)	NAMPT,NBEAL2
Thymic epithelial tumor	0.342	0.0526	0/38 (0%)	0/38 (0%)	2/38 (5%)	36/38 (95%)	NOTCH1,XAF1
Major affective disorder	0.342	0.0526	1/38 (3%)	0/38 (0%)	1/38 (3%)	36/38 (95%)	EIF4A1,GHRL
Familial midline defect	0.342	0.0526	1/38 (3%)	0/38 (0%)	1/38 (3%)	36/38 (95%)	ELL,SOX4
Orofacial dysmorphism	0.342	0.0526	1/38 (3%)	0/38 (0%)	1/38 (3%)	36/38 (95%)	ADRA2B,FKBP8
CFTR-related disorder	0.342	0.0526	0/38 (0%)	0/38 (0%)	2/38 (5%)	36/38 (95%)	AATK,OASL
Genitourinary adenocarcinoma	0.342	0.0526	1/38 (3%)	0/38 (0%)	1/38 (3%)	36/38 (95%)	BRCA1,CDKN1A
Intra-hepatic biliary tract cancer	0.342	0.0526	1/38 (3%)	0/38 (0%)	1/38 (3%)	36/38 (95%)	CD274,RPL37
Intrahepatic bile duct cancer	0.342	0.0526	1/38 (3%)	0/38 (0%)	1/38 (3%)	36/38 (95%)	CD274,RPL37
High grade lymphoid cancer	0.34	0.0484	1/62 (2%)	0/62 (0%)	2/62 (3%)	59/62 (95%)	BCL6,KLF4,MME
High grade lymphocytic cancer	0.34	0.0484	1/62 (2%)	0/62 (0%)	2/62 (3%)	59/62 (95%)	BCL6,KLF4,MME
Contact dermatitis or eczema	0.338	0.0667	0/15 (0%)	0/15 (0%)	1/15 (7%)	14/15 (93%)	RPS6KA5
Development of ovarian tumor	0.33	0.0476	1/63 (2%)	0/63 (0%)	2/63 (3%)	60/63 (95%)	CD274,ELL,THBS1
Endometrial carcinoma	0.329	0.0513	0/39 (0%)	0/39 (0%)	2/39 (5%)	37/39 (95%)	HBA2,ZBP1
Lung neuroendocrine carcinoma	0.329	0.0513	0/39 (0%)	0/39 (0%)	2/39 (5%)	37/39 (95%)	CD274,MXD1
Alopecia areata	0.329	0.0513	0/39 (0%)	0/39 (0%)	2/39 (5%)	37/39 (95%)	CDH2,JAK3
Hyperinsulinism	0.329	0.0513	1/39 (3%)	0/39 (0%)	1/39 (3%)	37/39 (95%)	GHRL,IRS1
Long-QT syndrome	0.329	0.0513	0/39 (0%)	0/39 (0%)	2/39 (5%)	37/39 (95%)	KCNE1,KCNJ2
Hyperthyroidism	0.329	0.0513	2/39 (5%)	0/39 (0%)	0/39 (0%)	37/39 (95%)	IL6,SACS
Hypoplasia	0.329	0.0513	2/39 (5%)	0/39 (0%)	0/39 (0%)	37/39 (95%)	JUN,SPRY1
Anovulation	0.329	0.0513	0/39 (0%)	0/39 (0%)	2/39 (5%)	37/39 (95%)	HSPA6,TRIM69
Intervertebral disc disorder	0.329	0.0513	1/39 (3%)	0/39 (0%)	1/39 (3%)	37/39 (95%)	JMY,OLIG2
Acute kidney injury	0.329	0.0513	1/39 (3%)	0/39 (0%)	1/39 (3%)	37/39 (95%)	ADRA2B,GBP1
Female genital neoplasm	0.329	0.0513	1/39 (3%)	0/39 (0%)	1/39 (3%)	37/39 (95%)	BRCA1,CDKN1A
Malignant myeloid neoplasm	0.329	0.0513	1/39 (3%)	0/39 (0%)	1/39 (3%)	37/39 (95%)	BRCA1,JMY
Severe psychological disorder	0.329	0.0513	1/39 (3%)	0/39 (0%)	1/39 (3%)	37/39 (95%)	ARSA,NRG1
Brain atrophy	0.329	0.0513	0/39 (0%)	0/39 (0%)	2/39 (5%)	37/39 (95%)	OLIG2,ZNF746
Hepatobiliary carcinoma	0.329	0.0513	1/39 (3%)	0/39 (0%)	1/39 (3%)	37/39 (95%)	IL6,TGFA
Myasthenia	0.318	0.0625	0/16 (0%)	0/16 (0%)	1/16 (6%)	15/16 (94%)	IL6R
HIV infection	0.318	0.0625	1/16 (6%)	0/16 (0%)	0/16 (0%)	15/16 (94%)	CXCR4
Pleural effusion	0.318	0.0625	1/16 (6%)	0/16 (0%)	0/16 (0%)	15/16 (94%)	F13A1
Demyelinating peripheral neuropathy	0.318	0.0625	0/16 (0%)	0/16 (0%)	1/16 (6%)	15/16 (94%)	MPZ
Anthrax	0.318	0.0625	0/16 (0%)	0/16 (0%)	1/16 (6%)	15/16 (94%)	CXCR2
Ulcer	0.318	0.0625	0/16 (0%)	0/16 (0%)	1/16 (6%)	15/16 (94%)	GHRL
Cardiotoxicity	0.318	0.0625	0/16 (0%)	0/16 (0%)	1/16 (6%)	15/16 (94%)	NCF4
Astrocytoma	0.317	0.05	2/40 (5%)	0/40 (0%)	0/40 (0%)	38/40 (95%)	CXCR4,JMY
Development of digestive organ tumor	0.317	0.05	1/40 (3%)	0/40 (0%)	1/40 (3%)	38/40 (95%)	CDKN1A,PHC2
Epithelial neoplasm	0.317	0.05	1/40 (3%)	0/40 (0%)	1/40 (3%)	38/40 (95%)	CDKN1A,SPP1
Sarcoma	0.317	0.05	2/40 (5%)	0/40 (0%)	0/40 (0%)	38/40 (95%)	CDKN1A,IL6
Small cell lung carcinoma	0.317	0.05	0/40 (0%)	0/40 (0%)	2/40 (5%)	38/40 (95%)	CD274,MXD1
Pheochromocytoma	0.317	0.05	0/40 (0%)	0/40 (0%)	2/40 (5%)	38/40 (95%)	CSF3R,HBA2
Combined pituitary hormone deficiency	0.317	0.05	1/40 (3%)	0/40 (0%)	1/40 (3%)	38/40 (95%)	ITM2B,KLF9
Formation of renal lesion	0.317	0.05	1/40 (3%)	0/40 (0%)	1/40 (3%)	38/40 (95%)	JMY,VASP
Lung carcinoma	0.317	0.05	1/40 (3%)	0/40 (0%)	1/40 (3%)	38/40 (95%)	CDKN1A,CXCR2
Sympathetic paraganglioma	0.317	0.05	0/40 (0%)	0/40 (0%)	2/40 (5%)	38/40 (95%)	CSF3R,HBA2
Sympathetic nervous system neoplasm	0.317	0.05	0/40 (0%)	0/40 (0%)	2/40 (5%)	38/40 (95%)	CSF3R,HBA2
Constriction of bronchus	0.317	0.05	0/40 (0%)	0/40 (0%)	2/40 (5%)	38/40 (95%)	C5AR1,IL1R1
Sinus disorder	0.317	0.05	0/40 (0%)	0/40 (0%)	2/40 (5%)	38/40 (95%)	AATK,OASL
Abdominal sympathetic paraganglioma	0.317	0.05	0/40 (0%)	0/40 (0%)	2/40 (5%)	38/40 (95%)	CSF3R,HBA2
Thoracoabdominal paraganglioma	0.317	0.05	0/40 (0%)	0/40 (0%)	2/40 (5%)	38/40 (95%)	CSF3R,HBA2
Invasive breast carcinoma	0.317	0.05	0/40 (0%)	0/40 (0%)	2/40 (5%)	38/40 (95%)	ACOX1,BRCA1
Female genital tract adenocarcinoma	0.317	0.05	0/40 (0%)	0/40 (0%)	2/40 (5%)	38/40 (95%)	CD274,ZBP1
Abdominal paraganglioma	0.317	0.05	0/40 (0%)	0/40 (0%)	2/40 (5%)	38/40 (95%)	CSF3R,HBA2
Osteosarcoma	0.317	0.05	2/40 (5%)	0/40 (0%)	0/40 (0%)	38/40 (95%)	CDKN1A,FOS
Neuroendocrine lung cancer	0.317	0.05	0/40 (0%)	0/40 (0%)	2/40 (5%)	38/40 (95%)	CD274,MXD1
Adult-onset diabetes mellitus	0.317	0.05	1/40 (3%)	0/40 (0%)	1/40 (3%)	38/40 (95%)	KLF11,PTPRN2
Nonpituitary endocrine tumor	0.317	0.05	1/40 (3%)	0/40 (0%)	1/40 (3%)	38/40 (95%)	MMP9,THRB
Epithelial basal cell carcinoma	0.312	0.0462	1/65 (2%)	0/65 (0%)	2/65 (3%)	62/65 (95%)	FKBP8,RASAL2,TTN
Undifferentiated tumor	0.312	0.0462	0/65 (0%)	0/65 (0%)	3/65 (5%)	62/65 (95%)	NOTCH1,RBCK1,TUBA1A
Undifferentiated malignant neoplasm	0.312	0.0462	0/65 (0%)	0/65 (0%)	3/65 (5%)	62/65 (95%)	NOTCH1,RBCK1,TUBA1A
Albuminuria	0.306	0.0488	0/41 (0%)	0/41 (0%)	2/41 (5%)	39/41 (95%)	CACNA1D,NCF1
Development of colorectal tumor	0.306	0.0488	1/41 (2%)	0/41 (0%)	1/41 (2%)	39/41 (95%)	ALOX15,NRG1
Development of carcinoma	0.306	0.0488	1/41 (2%)	0/41 (0%)	1/41 (2%)	39/41 (95%)	BRCA1,CDKN1A
Mast cell neoplasm	0.306	0.0488	1/41 (2%)	0/41 (0%)	1/41 (2%)	39/41 (95%)	BCL6,EPHA2
Papilloma	0.306	0.0488	0/41 (0%)	0/41 (0%)	2/41 (5%)	39/41 (95%)	FRAT1,MAPK13
Occlusion of artery	0.306	0.0488	1/41 (2%)	0/41 (0%)	1/41 (2%)	39/41 (95%)	ACKR1,P2RY1
Carcinosarcoma	0.306	0.0488	1/41 (2%)	0/41 (0%)	1/41 (2%)	39/41 (95%)	CD274,TNFSF9
Metastatic breast cancer	0.306	0.0488	0/41 (0%)	0/41 (0%)	2/41 (5%)	39/41 (95%)	BRCA1,F11R
Paraganglioma	0.306	0.0488	0/41 (0%)	0/41 (0%)	2/41 (5%)	39/41 (95%)	CSF3R,HBA2
Gallbladder neoplasm	0.306	0.0488	1/41 (2%)	0/41 (0%)	1/41 (2%)	39/41 (95%)	CD274,NRG1
Congenital hand deformity	0.306	0.0488	1/41 (2%)	0/41 (0%)	1/41 (2%)	39/41 (95%)	ADRA2B,SOX6
Gastrointestinal carcinoma	0.306	0.0488	1/41 (2%)	0/41 (0%)	1/41 (2%)	39/41 (95%)	SOCS3,TNFSF10
Hamartomatous polyposis syndrome	0.306	0.0488	1/41 (2%)	0/41 (0%)	1/41 (2%)	39/41 (95%)	PDCD1LG2,SMAD6
Retinal lesion	0.306	0.0488	1/41 (2%)	0/41 (0%)	1/41 (2%)	39/41 (95%)	CDKN1A,CSF3R
Rhizomelia	0.306	0.0488	1/41 (2%)	0/41 (0%)	1/41 (2%)	39/41 (95%)	DBN1,KLF9
Pelvic carcinosarcoma	0.306	0.0488	1/41 (2%)	0/41 (0%)	1/41 (2%)	39/41 (95%)	CD274,TNFSF9
Retroperitoneal fibrosis	0.306	0.0488	0/41 (0%)	0/41 (0%)	2/41 (5%)	39/41 (95%)	IL6R,TNFSF10
Thoracic neuroendocrine neoplasm	0.306	0.0488	0/41 (0%)	0/41 (0%)	2/41 (5%)	39/41 (95%)	CD274,MXD1
Hereditary retinal disease	0.306	0.0488	1/41 (2%)	0/41 (0%)	1/41 (2%)	39/41 (95%)	CEP290,NBEAL2
Lens disorder	0.306	0.0488	1/41 (2%)	0/41 (0%)	1/41 (2%)	39/41 (95%)	CCN3,CTSG
Basal cell carcinoma	0.303	0.0455	1/66 (2%)	0/66 (0%)	2/66 (3%)	63/66 (95%)	FKBP8,RASAL2,TTN
Sun-shielded melanoma	0.303	0.0455	0/66 (0%)	0/66 (0%)	3/66 (5%)	63/66 (95%)	IRF7,ISG15,RIGI
Visceromegaly	0.299	0.0588	0/17 (0%)	0/17 (0%)	1/17 (6%)	16/17 (94%)	TTN
Severe obesity	0.299	0.0588	0/17 (0%)	0/17 (0%)	1/17 (6%)	16/17 (94%)	ACSL1
B-cell lymphoproliferative disorder	0.294	0.0476	2/42 (5%)	0/42 (0%)	0/42 (0%)	40/42 (95%)	CDKN1A,KLF4
Infection by human herpesvirus 4	0.294	0.0476	2/42 (5%)	0/42 (0%)	0/42 (0%)	40/42 (95%)	CXCL8,KLF4
Ovarian cyst	0.294	0.0476	2/42 (5%)	0/42 (0%)	0/42 (0%)	40/42 (95%)	LGR4,MCAM
Intrauterine growth retardation	0.294	0.0476	1/42 (2%)	0/42 (0%)	1/42 (2%)	40/42 (95%)	CDKN1C,IGF2R
T-cell leukemia	0.294	0.0476	0/42 (0%)	0/42 (0%)	2/42 (5%)	40/42 (95%)	IRF7,NOTCH1
Atherosclerosis	0.294	0.0476	1/42 (2%)	0/42 (0%)	1/42 (2%)	40/42 (95%)	ACKR1,P2RY1
Systemic lupus erythematosus	0.294	0.0476	1/42 (2%)	0/42 (0%)	1/42 (2%)	40/42 (95%)	HERC5,JUNB
Arteriosclerosis	0.294	0.0476	1/42 (2%)	0/42 (0%)	1/42 (2%)	40/42 (95%)	ACKR1,P2RY1
Candidiasis	0.294	0.0476	0/42 (0%)	0/42 (0%)	2/42 (5%)	40/42 (95%)	IFIT2,IRF7
Arrhythmia of heart ventricle	0.294	0.0476	0/42 (0%)	0/42 (0%)	2/42 (5%)	40/42 (95%)	ARHGAP25,CACNA1D
Chorea	0.294	0.0476	1/42 (2%)	0/42 (0%)	1/42 (2%)	40/42 (95%)	CHRM4,ZNF746
Glucose metabolism disorder	0.294	0.0476	1/42 (2%)	0/42 (0%)	1/42 (2%)	40/42 (95%)	GK,IRS1
Medullary thyroid carcinoma	0.294	0.0476	0/42 (0%)	0/42 (0%)	2/42 (5%)	40/42 (95%)	EPOR,OAS1
Thymus cancer	0.294	0.0476	2/42 (5%)	0/42 (0%)	0/42 (0%)	40/42 (95%)	CDKN1C,JMY
Listeriosis	0.294	0.0476	2/42 (5%)	0/42 (0%)	0/42 (0%)	40/42 (95%)	HNRNPA1,IL6
Pancreatic duct disorder	0.294	0.0476	1/42 (2%)	0/42 (0%)	1/42 (2%)	40/42 (95%)	BRCA1,JMY
Malignant neoplasm of large intestine	0.294	0.0476	0/42 (0%)	0/42 (0%)	2/42 (5%)	40/42 (95%)	ABCA7,TNFSF10
Malignant neoplasm of anterior mediastinum	0.294	0.0476	2/42 (5%)	0/42 (0%)	0/42 (0%)	40/42 (95%)	CDKN1C,JMY
Ventricular dysfunction	0.294	0.0476	0/42 (0%)	0/42 (0%)	2/42 (5%)	40/42 (95%)	MYBPC3,TTN
Soft tissue lesion	0.294	0.0476	1/42 (2%)	0/42 (0%)	1/42 (2%)	40/42 (95%)	CDKN1A,MXD1
Abdominal neuroendocrine tumor	0.294	0.0476	0/42 (0%)	0/42 (0%)	2/42 (5%)	40/42 (95%)	F12,MMP9
Tongue disease	0.294	0.0476	1/42 (2%)	0/42 (0%)	1/42 (2%)	40/42 (95%)	DUSP1,F2RL1
Formation of solid tumor	0.294	0.0476	1/42 (2%)	0/42 (0%)	1/42 (2%)	40/42 (95%)	CDKN1A,COL18A1
Development of renal tumor	0.284	0.0465	1/43 (2%)	0/43 (0%)	1/43 (2%)	41/43 (95%)	JMY,VASP
Hypoglycemia	0.284	0.0465	2/43 (5%)	0/43 (0%)	0/43 (0%)	41/43 (95%)	FFAR1,TLE1
Lymphoid cancer	0.284	0.0465	1/43 (2%)	0/43 (0%)	1/43 (2%)	41/43 (95%)	CDKN1A,RIGI
Systolic dysfunction	0.284	0.0465	0/43 (0%)	0/43 (0%)	2/43 (5%)	41/43 (95%)	ABHD5,SOX6
Organic aciduria	0.284	0.0465	1/43 (2%)	0/43 (0%)	1/43 (2%)	41/43 (95%)	ENC1,SH2B2
Blepharitis	0.284	0.0465	1/43 (2%)	0/43 (0%)	1/43 (2%)	41/43 (95%)	CFLAR,NFKBIZ
Progressive encephalopathy	0.284	0.0465	1/43 (2%)	0/43 (0%)	1/43 (2%)	41/43 (95%)	APP,LRRK2
Gastrointestinal adenoma	0.284	0.0465	0/43 (0%)	0/43 (0%)	2/43 (5%)	41/43 (95%)	H1-4,H1-5
Early-onset neurological disorder	0.284	0.0465	0/43 (0%)	0/43 (0%)	2/43 (5%)	41/43 (95%)	BRCA1,FKBP8
Mediastinal lymphoma	0.284	0.0465	2/43 (5%)	0/43 (0%)	0/43 (0%)	41/43 (95%)	CDKN1C,JMY
Thorax lymphoma	0.284	0.0465	2/43 (5%)	0/43 (0%)	0/43 (0%)	41/43 (95%)	CDKN1C,JMY
Urinary tract carcinoma	0.284	0.0465	1/43 (2%)	0/43 (0%)	1/43 (2%)	41/43 (95%)	CD274,CDKN1A
Familial encephalopathy	0.284	0.0465	1/43 (2%)	0/43 (0%)	1/43 (2%)	41/43 (95%)	SACS,ZNF746
Pelvic carcinoma	0.284	0.0465	0/43 (0%)	0/43 (0%)	2/43 (5%)	41/43 (95%)	CD274,HBA2
Isolated developmental disorder	0.282	0.0556	0/18 (0%)	0/18 (0%)	1/18 (6%)	17/18 (94%)	JAK3
Infarction of muscle	0.282	0.0556	1/18 (6%)	0/18 (0%)	0/18 (0%)	17/18 (94%)	MPO
Infarction of cardiac muscle	0.282	0.0556	1/18 (6%)	0/18 (0%)	0/18 (0%)	17/18 (94%)	MPO
Myocardial infarction	0.282	0.0556	1/18 (6%)	0/18 (0%)	0/18 (0%)	17/18 (94%)	MPO
Myasthenic syndrome	0.282	0.0556	0/18 (0%)	0/18 (0%)	1/18 (6%)	17/18 (94%)	IL6R
Colonic polyposis	0.274	0.0455	0/44 (0%)	0/44 (0%)	2/44 (5%)	42/44 (95%)	MXD1,TGFA
Megaloblastic anemia	0.274	0.0455	1/44 (2%)	0/44 (0%)	1/44 (2%)	42/44 (95%)	CDKN1A,NOTCH1
Fibrosarcoma	0.274	0.0455	2/44 (5%)	0/44 (0%)	0/44 (0%)	42/44 (95%)	CDKN1A,LTF
Ventricular tachycardia	0.274	0.0455	0/44 (0%)	0/44 (0%)	2/44 (5%)	42/44 (95%)	CACNA1D,KCNJ2
Dwarfism	0.274	0.0455	2/44 (5%)	0/44 (0%)	0/44 (0%)	42/44 (95%)	NOCT,SMAD6
Neuroendocrine tumor	0.274	0.0455	1/44 (2%)	0/44 (0%)	1/44 (2%)	42/44 (95%)	CD274,THBS1
Olfaction disorder	0.274	0.0455	2/44 (5%)	0/44 (0%)	0/44 (0%)	42/44 (95%)	APP,HBEGF
Neoplastic colorectal polyp	0.274	0.0455	0/44 (0%)	0/44 (0%)	2/44 (5%)	42/44 (95%)	MXD1,TGFA
Familial short stature	0.274	0.0455	2/44 (5%)	0/44 (0%)	0/44 (0%)	42/44 (95%)	NOCT,SMAD6
Pituitary lesion	0.274	0.0455	2/44 (5%)	0/44 (0%)	0/44 (0%)	42/44 (95%)	CDKN1A,THRB
Neuroblastic tumor	0.274	0.0455	1/44 (2%)	0/44 (0%)	1/44 (2%)	42/44 (95%)	BRCA1,JMY
Extrapancreatic neuroendocrine tumor	0.274	0.0455	1/44 (2%)	0/44 (0%)	1/44 (2%)	42/44 (95%)	CD274,CDKN1A
Aplasia or hypoplasia	0.274	0.0455	2/44 (5%)	0/44 (0%)	0/44 (0%)	42/44 (95%)	JUN,SPRY1
Obesity	0.266	0.0526	1/19 (5%)	0/19 (0%)	0/19 (0%)	18/19 (95%)	PRKAR2B
Chronic kidney disease	0.266	0.0526	0/19 (0%)	0/19 (0%)	1/19 (5%)	18/19 (95%)	EPOR
Growth hormone deficiency	0.266	0.0526	1/19 (5%)	0/19 (0%)	0/19 (0%)	18/19 (95%)	KLF9
Overweight disorder	0.266	0.0526	1/19 (5%)	0/19 (0%)	0/19 (0%)	18/19 (95%)	PRKAR2B
Bipolar disorder	0.264	0.0444	1/45 (2%)	0/45 (0%)	1/45 (2%)	43/45 (96%)	PTPRN2,TLE1
Synostosis	0.264	0.0444	1/45 (2%)	0/45 (0%)	1/45 (2%)	43/45 (96%)	FKBP8,SMAD6
Gait disturbance	0.264	0.0444	0/45 (0%)	0/45 (0%)	2/45 (4%)	43/45 (96%)	F12,IL1R1
Glioblastoma	0.264	0.0444	2/45 (4%)	0/45 (0%)	0/45 (0%)	43/45 (96%)	CXCR4,JMY
Impaired glucose tolerance	0.264	0.0444	1/45 (2%)	0/45 (0%)	1/45 (2%)	43/45 (96%)	GCA,IRS1
Congenital malformation of genital organs	0.264	0.0444	1/45 (2%)	0/45 (0%)	1/45 (2%)	43/45 (96%)	KISS1R,PER1
Primary immunodeficiency disorder	0.264	0.0444	1/45 (2%)	0/45 (0%)	1/45 (2%)	43/45 (96%)	CXCR4,JAK3
Blastoma	0.264	0.0444	2/45 (4%)	0/45 (0%)	0/45 (0%)	43/45 (96%)	CXCR4,JMY
Skin hyperpigmentation	0.264	0.0444	0/45 (0%)	0/45 (0%)	2/45 (4%)	43/45 (96%)	MXD1,RXRB
Large intestine adenoma	0.264	0.0444	0/45 (0%)	0/45 (0%)	2/45 (4%)	43/45 (96%)	H1-4,H1-5
Depigmentation/hyperpigmentation of skin	0.264	0.0444	0/45 (0%)	0/45 (0%)	2/45 (4%)	43/45 (96%)	MXD1,RXRB
Hereditary skeletal myopathy	0.254	0.0435	0/46 (0%)	0/46 (0%)	2/46 (4%)	44/46 (96%)	DYSF,TTN
Advanced malignant bone neoplasm	0.254	0.0435	1/46 (2%)	0/46 (0%)	1/46 (2%)	44/46 (96%)	EPHA2,IRF7
Development of sarcoma	0.254	0.0435	2/46 (4%)	0/46 (0%)	0/46 (0%)	44/46 (96%)	CDKN1A,THBS1
Dystrophy of muscle	0.254	0.0435	0/46 (0%)	0/46 (0%)	2/46 (4%)	44/46 (96%)	DYSF,TTN
Large-cell lymphoma	0.254	0.0435	1/46 (2%)	0/46 (0%)	1/46 (2%)	44/46 (96%)	BCL6,KLF4
Mental retardation	0.254	0.0435	2/46 (4%)	0/46 (0%)	0/46 (0%)	44/46 (96%)	ADRA2B,CDKN1C
Hypogonadotropic hypogonadism	0.254	0.0435	1/46 (2%)	0/46 (0%)	1/46 (2%)	44/46 (96%)	BGLAP,TLE1
Cataract disease	0.254	0.0435	1/46 (2%)	0/46 (0%)	1/46 (2%)	44/46 (96%)	CCN3,CTSG
Aciduria	0.254	0.0435	1/46 (2%)	0/46 (0%)	1/46 (2%)	44/46 (96%)	ENC1,SH2B2
Skeletal metastasis	0.254	0.0435	1/46 (2%)	0/46 (0%)	1/46 (2%)	44/46 (96%)	EPHA2,IRF7
Congenital myopathy	0.254	0.0435	0/46 (0%)	0/46 (0%)	2/46 (4%)	44/46 (96%)	IKBIP,TTN
Skin carcinoma	0.254	0.0435	0/46 (0%)	0/46 (0%)	2/46 (4%)	44/46 (96%)	CD274,TGFA
Breast adenocarcinoma	0.254	0.0435	1/46 (2%)	0/46 (0%)	1/46 (2%)	44/46 (96%)	BRCA1,JMY
Severe neutropenia	0.254	0.0435	1/46 (2%)	0/46 (0%)	1/46 (2%)	44/46 (96%)	CSF3R,ENC1
Gonadotrophin-releasing hormone deficiency	0.254	0.0435	1/46 (2%)	0/46 (0%)	1/46 (2%)	44/46 (96%)	BGLAP,TLE1
Congenital lower extremity deformity	0.254	0.0435	2/46 (4%)	0/46 (0%)	0/46 (0%)	44/46 (96%)	ADRA2B,NOCT
Lens opacity	0.254	0.0435	1/46 (2%)	0/46 (0%)	1/46 (2%)	44/46 (96%)	CCN3,CTSG
Psychosis	0.252	0.05	0/20 (0%)	0/20 (0%)	1/20 (5%)	19/20 (95%)	IFITM3
Immunosuppression	0.252	0.05	0/20 (0%)	0/20 (0%)	1/20 (5%)	19/20 (95%)	SLC6A6
Sphingolipidosis	0.252	0.05	0/20 (0%)	0/20 (0%)	1/20 (5%)	19/20 (95%)	LRRK2
Sinus arrhythmia	0.252	0.05	0/20 (0%)	0/20 (0%)	1/20 (5%)	19/20 (95%)	CACNA1D
Primary hypertension	0.252	0.05	0/20 (0%)	0/20 (0%)	1/20 (5%)	19/20 (95%)	RPS6KA5
Cardiac lesion	0.252	0.05	1/20 (5%)	0/20 (0%)	0/20 (0%)	19/20 (95%)	JUN
Progressive hematopoietic disorder	0.245	0.0426	1/47 (2%)	0/47 (0%)	1/47 (2%)	45/47 (96%)	FANCA,TNFAIP3
Familial psychiatric disease	0.245	0.0426	1/47 (2%)	0/47 (0%)	1/47 (2%)	45/47 (96%)	LRRK2,SACS
Development of head and neck tumor	0.245	0.0426	1/47 (2%)	0/47 (0%)	1/47 (2%)	45/47 (96%)	CDKN1A,CSF3R
Development of germ cell tumor	0.245	0.0426	0/47 (0%)	0/47 (0%)	2/47 (4%)	45/47 (96%)	F11R,UBE2C
Neuroepithelial tumor	0.245	0.0426	0/47 (0%)	0/47 (0%)	2/47 (4%)	45/47 (96%)	TNFSF10,TUBA1A
Mesenchymal tumor	0.245	0.0426	1/47 (2%)	0/47 (0%)	1/47 (2%)	45/47 (96%)	CDKN1A,H1-4
Papillary carcinoma	0.245	0.0426	1/47 (2%)	0/47 (0%)	1/47 (2%)	45/47 (96%)	KLF4,NOTCH1
Infection by herpes simplex virus	0.245	0.0426	0/47 (0%)	0/47 (0%)	2/47 (4%)	45/47 (96%)	IRF7,RIGI
Colon adenocarcinoma	0.245	0.0426	0/47 (0%)	0/47 (0%)	2/47 (4%)	45/47 (96%)	LAMP2,SKAP2
Leukoencephalopathy	0.245	0.0426	1/47 (2%)	0/47 (0%)	1/47 (2%)	45/47 (96%)	NR4A2,ZNF746
Conotruncal heart malformations	0.245	0.0426	1/47 (2%)	0/47 (0%)	1/47 (2%)	45/47 (96%)	ELL,SOX4
Early-onset encephalopathy	0.245	0.0426	0/47 (0%)	0/47 (0%)	2/47 (4%)	45/47 (96%)	BRCA1,FKBP8
Upper gastrointestinal polyp	0.245	0.0426	0/47 (0%)	0/47 (0%)	2/47 (4%)	45/47 (96%)	CDH2,OTX1
Upper urinary tract tumor	0.245	0.0426	1/47 (2%)	0/47 (0%)	1/47 (2%)	45/47 (96%)	CDKN1A,PHC2
Familial vascular disease	0.245	0.0426	1/47 (2%)	0/47 (0%)	1/47 (2%)	45/47 (96%)	NOTCH1,SOX4
Intestinal carcinoma	0.245	0.0426	1/47 (2%)	0/47 (0%)	1/47 (2%)	45/47 (96%)	NRG1,TNFSF10
Familial glomerulopathy	0.245	0.0426	1/47 (2%)	0/47 (0%)	1/47 (2%)	45/47 (96%)	AKT3,DSC2
Neuro-cardio-facio-cutaneous syndrome	0.238	0.0476	1/21 (5%)	0/21 (0%)	0/21 (0%)	20/21 (95%)	KLF9
Noonan syndrome	0.238	0.0476	1/21 (5%)	0/21 (0%)	0/21 (0%)	20/21 (95%)	KLF9
Headache	0.238	0.0476	1/21 (5%)	0/21 (0%)	0/21 (0%)	20/21 (95%)	CNTF
Occlusion of carotid artery	0.238	0.0476	0/21 (0%)	0/21 (0%)	1/21 (5%)	20/21 (95%)	F12
Congenital deformity of foot	0.238	0.0476	1/21 (5%)	0/21 (0%)	0/21 (0%)	20/21 (95%)	ADRA2B
Leopard syndrome and Noonan syndrome	0.238	0.0476	1/21 (5%)	0/21 (0%)	0/21 (0%)	20/21 (95%)	KLF9
Noonan spectrum disorder	0.238	0.0476	1/21 (5%)	0/21 (0%)	0/21 (0%)	20/21 (95%)	KLF9
Chronic renal impairment	0.238	0.0476	0/21 (0%)	0/21 (0%)	1/21 (5%)	20/21 (95%)	EPOR
Infection by hepatitis B virus	0.236	0.0417	0/48 (0%)	0/48 (0%)	2/48 (4%)	46/48 (96%)	RIGI,TGFA
Hyperphenylalaninemia	0.236	0.0417	1/48 (2%)	0/48 (0%)	1/48 (2%)	46/48 (96%)	CBS,PTS
Recurrence of tumor	0.236	0.0417	1/48 (2%)	0/48 (0%)	1/48 (2%)	46/48 (96%)	CD274,SOX4
Development of neuroepithelial tumor	0.236	0.0417	0/48 (0%)	0/48 (0%)	2/48 (4%)	46/48 (96%)	TNFSF10,TUBA1A
Congenital encephalopathy	0.236	0.0417	0/48 (0%)	0/48 (0%)	2/48 (4%)	46/48 (96%)	BRCA1,FKBP8
Chronic lymphoproliferative disease	0.236	0.0417	0/48 (0%)	0/48 (0%)	2/48 (4%)	46/48 (96%)	NCF2,RIGI
Colorectal carcinoma	0.236	0.0417	1/48 (2%)	0/48 (0%)	1/48 (2%)	46/48 (96%)	RBCK1,SOCS3
T acute lymphoblastic leukemia	0.236	0.0417	0/48 (0%)	0/48 (0%)	2/48 (4%)	46/48 (96%)	IRF7,NOTCH1
Chronic liver disease	0.236	0.0417	0/48 (0%)	0/48 (0%)	2/48 (4%)	46/48 (96%)	IMPDH1,RIGI
Malignant solid organ tumor	0.236	0.0417	2/48 (4%)	0/48 (0%)	0/48 (0%)	46/48 (96%)	CDKN1A,SNAI1
Development of non-small cell lung carcinoma	0.236	0.0417	1/48 (2%)	0/48 (0%)	1/48 (2%)	46/48 (96%)	CDKN1A,DOK3
Insulin resistance	0.228	0.0408	1/49 (2%)	0/49 (0%)	1/49 (2%)	47/49 (96%)	IRS1,SH2B2
Acute pancreatitis	0.228	0.0408	0/49 (0%)	0/49 (0%)	2/49 (4%)	47/49 (96%)	MME,QPCT
Dysgenesis	0.228	0.0408	2/49 (4%)	0/49 (0%)	0/49 (0%)	47/49 (96%)	JUN,SPRY1
Premature aging	0.228	0.0408	0/49 (0%)	0/49 (0%)	2/49 (4%)	47/49 (96%)	BRCA1,PHC2
Bone marrow cancer	0.228	0.0408	1/49 (2%)	0/49 (0%)	1/49 (2%)	47/49 (96%)	BRCA1,JMY
Upper gastrointestinal tract cancer	0.228	0.0408	0/49 (0%)	0/49 (0%)	2/49 (4%)	47/49 (96%)	CD274,MMP9
Progressive dementia	0.228	0.0408	1/49 (2%)	0/49 (0%)	1/49 (2%)	47/49 (96%)	APP,MME
Degenerative dementia	0.228	0.0408	1/49 (2%)	0/49 (0%)	1/49 (2%)	47/49 (96%)	APP,MME
Familial neurodevelopmental disorder	0.226	0.0455	1/22 (5%)	0/22 (0%)	0/22 (0%)	21/22 (95%)	KLF9
Adrenocortical hyperfunction	0.214	0.0435	0/23 (0%)	0/23 (0%)	1/23 (4%)	22/23 (96%)	CACNA1D
Fatty lesion	0.214	0.0435	0/23 (0%)	0/23 (0%)	1/23 (4%)	22/23 (96%)	MMP9
Alkalosis	0.214	0.0435	0/23 (0%)	0/23 (0%)	1/23 (4%)	22/23 (96%)	CA4
Rickets	0.214	0.0435	1/23 (4%)	0/23 (0%)	0/23 (0%)	22/23 (96%)	SACS
Ovarian failure	0.214	0.0435	0/23 (0%)	0/23 (0%)	1/23 (4%)	22/23 (96%)	CSF3R
Depressive disorder	0.214	0.0435	1/23 (4%)	0/23 (0%)	0/23 (0%)	22/23 (96%)	IL6
Premature ovarian failure	0.214	0.0435	0/23 (0%)	0/23 (0%)	1/23 (4%)	22/23 (96%)	CSF3R
Mesangial nephropathy	0.214	0.0435	1/23 (4%)	0/23 (0%)	0/23 (0%)	22/23 (96%)	MPO
Fatal infantile encephalopathy or pulmonary hypertension	0.214	0.0435	1/23 (4%)	0/23 (0%)	0/23 (0%)	22/23 (96%)	MCAM
Hypothermia	0.203	0.0417	0/24 (0%)	0/24 (0%)	1/24 (4%)	23/24 (96%)	ELL
Colitis	0.203	0.0417	0/24 (0%)	0/24 (0%)	1/24 (4%)	23/24 (96%)	MADCAM1
Hypertriglyceridemia	0.203	0.0417	0/24 (0%)	0/24 (0%)	1/24 (4%)	23/24 (96%)	ABCA1
Schizophrenia	0.203	0.0417	1/24 (4%)	0/24 (0%)	0/24 (0%)	23/24 (96%)	NRG1
Hyperglyceridemia	0.203	0.0417	0/24 (0%)	0/24 (0%)	1/24 (4%)	23/24 (96%)	ABCA1
Hormonal imbalance	0.203	0.0417	1/24 (4%)	0/24 (0%)	0/24 (0%)	23/24 (96%)	KLF9
Orthopedic injury	0.203	0.0417	0/24 (0%)	0/24 (0%)	1/24 (4%)	23/24 (96%)	SNX27
Malignant intracranial tumor	0	0.0189	0/53 (0%)	0/53 (0%)	1/53 (2%)	52/53 (98%)	TUBA1A
Complex neurodevelopmental disorder	0	0.0227	1/44 (2%)	0/44 (0%)	0/44 (0%)	43/44 (98%)	SPRY1
Prostatomegaly	0	0.0244	1/41 (2%)	0/41 (0%)	0/41 (0%)	40/41 (98%)	RASAL2
Encephalomyopathy	0	0.0179	0/56 (0%)	0/56 (0%)	1/56 (2%)	55/56 (98%)	ZNF746
Cerebellar lesion	0	0.0233	0/43 (0%)	0/43 (0%)	1/43 (2%)	42/43 (98%)	CSF3R
Idiopathic fibrosis	0	0.0217	0/46 (0%)	0/46 (0%)	1/46 (2%)	45/46 (98%)	LPAR2
Intracranial embryonal tumor	0	0.0357	1/56 (2%)	0/56 (0%)	1/56 (2%)	54/56 (96%)	AKT3,CSF3R
Familial polyposis	0	0.0204	0/49 (0%)	0/49 (0%)	1/49 (2%)	48/49 (98%)	PDCD1LG2
Non-astrocytoma brain tumor	0	0.0351	2/57 (4%)	0/57 (0%)	0/57 (0%)	55/57 (96%)	EREG,THBS1
Mineral deficiency	0	0.0303	0/33 (0%)	0/33 (0%)	1/33 (3%)	32/33 (97%)	HBA1
Mitochondrial neuromuscular disorder	0	0.0179	0/56 (0%)	0/56 (0%)	1/56 (2%)	55/56 (98%)	ZNF746
Familial neurological disorder	0	0.0222	1/45 (2%)	0/45 (0%)	0/45 (0%)	44/45 (98%)	SACS
Complex neurocristopathy syndrome	0	0.0227	1/44 (2%)	0/44 (0%)	0/44 (0%)	43/44 (98%)	SPRY1
Familial open angle glaucoma	0	0.0244	1/41 (2%)	0/41 (0%)	0/41 (0%)	40/41 (98%)	MCAM
Female genital carcinoma	0	0.0385	0/52 (0%)	0/52 (0%)	2/52 (4%)	50/52 (96%)	HBA2,ZBP1
High-grade lymphoma	0	0.0339	1/59 (2%)	0/59 (0%)	1/59 (2%)	57/59 (97%)	BCL6,KLF4
Basal-cell tumor	0	0.0385	0/52 (0%)	0/52 (0%)	2/52 (4%)	50/52 (96%)	FKBP8,TTN
Pervasive developmental disorder	0	0.0385	1/26 (4%)	0/26 (0%)	0/26 (0%)	25/26 (96%)	IL6
Testicular tumor	0	0.037	0/54 (0%)	0/54 (0%)	2/54 (4%)	52/54 (96%)	CSF3R,PHC2
Nephritis	0	0.0227	0/44 (0%)	0/44 (0%)	1/44 (2%)	43/44 (98%)	JAK3
Lymphoblastic lymphoma	0	0.0169	0/59 (0%)	0/59 (0%)	1/59 (2%)	58/59 (98%)	CDH2
Cryptorchidism	0	0.0222	0/45 (0%)	0/45 (0%)	1/45 (2%)	44/45 (98%)	INSL3
Primitive neuroectodermal tumor	0	0.0213	1/47 (2%)	0/47 (0%)	0/47 (0%)	46/47 (98%)	EREG
Leigh syndrome	0	0.0179	0/56 (0%)	0/56 (0%)	1/56 (2%)	55/56 (98%)	ZNF746
Ischemia of heart	0	0.0286	0/35 (0%)	0/35 (0%)	1/35 (3%)	34/35 (97%)	FPR1
Embolus	0	0.0323	0/31 (0%)	0/31 (0%)	1/31 (3%)	30/31 (97%)	PROC
Prostatic adenocarcinoma	0	0.0233	1/43 (2%)	0/43 (0%)	0/43 (0%)	42/43 (98%)	SPRY1
Chronic pancreatitis	0	0.0357	1/28 (4%)	0/28 (0%)	0/28 (0%)	27/28 (96%)	CTLA4
Diffuse B-cell lymphoma	0	0.037	1/54 (2%)	0/54 (0%)	1/54 (2%)	52/54 (96%)	BCL6,KLF4
Diffuse lymphoma	0	0.0345	1/58 (2%)	0/58 (0%)	1/58 (2%)	56/58 (97%)	BCL6,KLF4
Small intestine tumor	0	0.0256	1/39 (3%)	0/39 (0%)	0/39 (0%)	38/39 (97%)	IL6
Occlusion of blood vessel	0	0.0238	0/42 (0%)	0/42 (0%)	1/42 (2%)	41/42 (98%)	ACKR1
Pulmonary Hypertension	0	0.0286	1/35 (3%)	0/35 (0%)	0/35 (0%)	34/35 (97%)	MCAM
Hypertension	0	0.0244	0/41 (0%)	0/41 (0%)	1/41 (2%)	40/41 (98%)	SPP1
Development of hemangioma	0	0.0286	0/35 (0%)	0/35 (0%)	1/35 (3%)	34/35 (97%)	COL18A1
Development of astrocytoma	0	0.0244	1/41 (2%)	0/41 (0%)	0/41 (0%)	40/41 (98%)	JMY
Bladder carcinoma	0	0.0208	0/48 (0%)	0/48 (0%)	1/48 (2%)	47/48 (98%)	CD274
Nonalcoholic fatty liver disease	0	0.025	0/40 (0%)	0/40 (0%)	1/40 (3%)	39/40 (98%)	GCA
Gastrointestinal stromal tumor	0	0.04	0/50 (0%)	0/50 (0%)	2/50 (4%)	48/50 (96%)	DHRS9,PRDM5
Development of intestinal tumor	0	0.0213	1/47 (2%)	0/47 (0%)	0/47 (0%)	46/47 (98%)	NRG1
Occurrence of tumor	0	0.0233	0/43 (0%)	0/43 (0%)	1/43 (2%)	42/43 (98%)	ENTPD2
Demyelination	0	0.027	0/37 (0%)	0/37 (0%)	1/37 (3%)	36/37 (97%)	ST8SIA4
Prostatic carcinoma	0	0.0294	0/34 (0%)	0/34 (0%)	1/34 (3%)	33/34 (97%)	SPP1
Failure of heart	0	0.0238	0/42 (0%)	0/42 (0%)	1/42 (2%)	41/42 (98%)	IGF2R
Chronic myeloid leukemia	0	0.0345	0/58 (0%)	0/58 (0%)	2/58 (3%)	56/58 (97%)	IRF7,RIGI
Autosomal recessive osteopetrosis	0	0.0192	0/52 (0%)	0/52 (0%)	1/52 (2%)	51/52 (98%)	ARG1
Bacterial peritonitis	0	0.04	1/50 (2%)	0/50 (0%)	1/50 (2%)	48/50 (96%)	THBS1,TREM1
Failure of kidney	0	0.0294	0/34 (0%)	0/34 (0%)	1/34 (3%)	33/34 (97%)	EPOR
Transposition of great vessels	0	0.0217	0/46 (0%)	0/46 (0%)	1/46 (2%)	45/46 (98%)	ELL
Epileptic seizure	0	0.0233	0/43 (0%)	0/43 (0%)	1/43 (2%)	42/43 (98%)	TMOD1
Thrombosis of artery	0	0.0286	0/35 (0%)	0/35 (0%)	1/35 (3%)	34/35 (97%)	HBB
Medulloblastoma	0	0.0179	0/56 (0%)	0/56 (0%)	1/56 (2%)	55/56 (98%)	CSF3R
Cirrhosis of liver	0	0.0263	0/38 (0%)	0/38 (0%)	1/38 (3%)	37/38 (97%)	IMPDH1
Development of cardiovascular neoplasm	0	0.0357	1/56 (2%)	0/56 (0%)	1/56 (2%)	54/56 (96%)	COL18A1,THBS1
Progression of glioma	0	0.0339	1/59 (2%)	0/59 (0%)	1/59 (2%)	57/59 (97%)	IL6,PROK2
Prostatic intraepithelial tumor	0	0.04	2/50 (4%)	0/50 (0%)	0/50 (0%)	48/50 (96%)	EAF2,SOCS3
Thyroid gland tumor	0	0.0238	1/42 (2%)	0/42 (0%)	0/42 (0%)	41/42 (98%)	THRB
Cerebral hemorrhage	0	0.0208	0/48 (0%)	0/48 (0%)	1/48 (2%)	47/48 (98%)	MX1
Nevus	0	0.0303	1/33 (3%)	0/33 (0%)	0/33 (0%)	32/33 (97%)	DNAJB1
Hypercalciuria	0	0.0222	1/45 (2%)	0/45 (0%)	0/45 (0%)	44/45 (98%)	SACS
Chronic renal failure	0	0.04	0/25 (0%)	0/25 (0%)	1/25 (4%)	24/25 (96%)	EPOR
Development of primitive neuroectodermal tumor	0	0.0238	0/42 (0%)	0/42 (0%)	1/42 (2%)	41/42 (98%)	MNDA
Endometrioid carcinoma	0	0.0357	0/56 (0%)	0/56 (0%)	2/56 (4%)	54/56 (96%)	CD274,ZBP1
Insulin-dependent diabetes mellitus	0	0.0238	1/42 (2%)	0/42 (0%)	0/42 (0%)	41/42 (98%)	MAFB
Angiosarcoma	0	0.04	2/50 (4%)	0/50 (0%)	0/50 (0%)	48/50 (96%)	CDKN1A,JMY
Genital tumor	0	0.0233	1/43 (2%)	0/43 (0%)	0/43 (0%)	42/43 (98%)	CDKN1A
Primary pulmonary hypertension	0	0.04	0/50 (0%)	0/50 (0%)	2/50 (4%)	48/50 (96%)	HSPA6,UBE2C
Retinal dystrophy	0	0.037	0/27 (0%)	0/27 (0%)	1/27 (4%)	26/27 (96%)	BEST1
Seizures	0	0.0345	1/29 (3%)	0/29 (0%)	0/29 (0%)	28/29 (97%)	FOS
Sexually transmitted disease	0	0.04	0/50 (0%)	0/50 (0%)	2/50 (4%)	48/50 (96%)	IMPDH1,ISG15
Wilms tumor	0	0.0164	1/61 (2%)	0/61 (0%)	0/61 (0%)	60/61 (98%)	EREG
Jaundice	0	0.0256	1/39 (3%)	0/39 (0%)	0/39 (0%)	38/39 (97%)	NFKBIA
Primary open-angle glaucoma	0	0.0244	1/41 (2%)	0/41 (0%)	0/41 (0%)	40/41 (98%)	MCAM
Dementia	0	0.025	1/40 (3%)	0/40 (0%)	0/40 (0%)	39/40 (98%)	APP
Pulmonary embolism	0	0.0357	0/28 (0%)	0/28 (0%)	1/28 (4%)	27/28 (96%)	PROC
Ankylosis	0	0.0222	0/45 (0%)	0/45 (0%)	1/45 (2%)	44/45 (98%)	AATK
Pituitary gland adenoma	0	0.04	0/50 (0%)	0/50 (0%)	2/50 (4%)	48/50 (96%)	MMP9,PHC2
Adrenal gland tumor	0	0.0208	1/48 (2%)	0/48 (0%)	0/48 (0%)	47/48 (98%)	RUNX3
Hemangioma	0	0.0377	1/53 (2%)	0/53 (0%)	1/53 (2%)	51/53 (96%)	COL18A1,THBS1
Stroke	0	0.0357	1/28 (4%)	0/28 (0%)	0/28 (0%)	27/28 (96%)	APP
Myeloid leukemia	0	0.04	1/50 (2%)	0/50 (0%)	1/50 (2%)	48/50 (96%)	BRCA1,JMY
Pathological Cyst	0	0.0256	1/39 (3%)	0/39 (0%)	0/39 (0%)	38/39 (97%)	IL6
Thrombolysis	0	0.0357	0/28 (0%)	0/28 (0%)	1/28 (4%)	27/28 (96%)	GAB1
Development of neuroectodermal tumor	0	0.0238	0/42 (0%)	0/42 (0%)	1/42 (2%)	41/42 (98%)	MNDA
Atelectasis	0	0.0263	0/38 (0%)	0/38 (0%)	1/38 (3%)	37/38 (97%)	STK40
Pituitary gland tumor	0	0.0222	1/45 (2%)	0/45 (0%)	0/45 (0%)	44/45 (98%)	CDKN1A
Hypoproteinemia	0	0.0385	0/26 (0%)	0/26 (0%)	1/26 (4%)	25/26 (96%)	PILRA
Syndactyly	0	0.0345	1/29 (3%)	0/29 (0%)	0/29 (0%)	28/29 (97%)	ADRA2B
Granulosa cell tumor	0	0.0392	1/51 (2%)	0/51 (0%)	1/51 (2%)	49/51 (96%)	AMH,MCAM
Congestive heart failure	0	0.025	0/40 (0%)	0/40 (0%)	1/40 (3%)	39/40 (98%)	IGF2R
Development of malignant tumor	0	0.0278	1/36 (3%)	0/36 (0%)	0/36 (0%)	35/36 (97%)	CDKN1A
Lipodystrophy	0	0.0286	0/35 (0%)	0/35 (0%)	1/35 (3%)	34/35 (97%)	H3-3A
Asthma	0	0.0278	0/36 (0%)	0/36 (0%)	1/36 (3%)	35/36 (97%)	PTGDR2
Weight loss	0	0.037	0/27 (0%)	0/27 (0%)	1/27 (4%)	26/27 (96%)	DGAT2
Hyperkeratosis	0	0.0222	1/45 (2%)	0/45 (0%)	0/45 (0%)	44/45 (98%)	ENC1
Dyskinesia	0	0.0222	1/45 (2%)	0/45 (0%)	0/45 (0%)	44/45 (98%)	ADRA2B
Progression of neuroepithelial tumor	0	0.0377	1/53 (2%)	0/53 (0%)	1/53 (2%)	51/53 (96%)	IL6,PROK2
Paralysis	0	0.027	1/37 (3%)	0/37 (0%)	0/37 (0%)	36/37 (97%)	SACS
Aplastic anemia	0	0.0357	0/56 (0%)	0/56 (0%)	2/56 (4%)	54/56 (96%)	CDH2,FANCA
Generalized seizures	0	0.0357	1/28 (4%)	0/28 (0%)	0/28 (0%)	27/28 (96%)	RPL9
Hypoalbuminemia	0	0.0385	0/26 (0%)	0/26 (0%)	1/26 (4%)	25/26 (96%)	PILRA
Diabetic nephropathy	0	0.0323	0/31 (0%)	0/31 (0%)	1/31 (3%)	30/31 (97%)	WLS
Hyperactive behavior	0	0.0286	0/35 (0%)	0/35 (0%)	1/35 (3%)	34/35 (97%)	SH2B2
Medullary carcinoma	0	0.0263	0/38 (0%)	0/38 (0%)	1/38 (3%)	37/38 (97%)	OAS1
Renal lesion	0	0.0238	0/42 (0%)	0/42 (0%)	1/42 (2%)	41/42 (98%)	PHC2
Development of urinary tract tumor	0	0.0217	0/46 (0%)	0/46 (0%)	1/46 (2%)	45/46 (98%)	CSF3R
Peripheral neuropathy	0	0.037	1/54 (2%)	0/54 (0%)	1/54 (2%)	52/54 (96%)	ITGAD,SACS
Development of respiratory system tumor	0	0.0244	1/41 (2%)	0/41 (0%)	0/41 (0%)	40/41 (98%)	CDKN1A
Neuroaxonal dystrophy	0	0.02	0/50 (0%)	0/50 (0%)	1/50 (2%)	49/50 (98%)	NQO2
Endocardial cushion defect	0	0.0196	0/51 (0%)	0/51 (0%)	1/51 (2%)	50/51 (98%)	SLC19A1
Cerebrovascular dysfunction	0	0.025	1/40 (3%)	0/40 (0%)	0/40 (0%)	39/40 (98%)	THBS1
Acute renal failure	0	0.04	0/25 (0%)	0/25 (0%)	1/25 (4%)	24/25 (96%)	CD274
Salmonellosis	0	0.0244	0/41 (0%)	0/41 (0%)	1/41 (2%)	40/41 (98%)	NLRP12
Agenesis	0	0.0233	0/43 (0%)	0/43 (0%)	1/43 (2%)	42/43 (98%)	TNFSF14
Restenosis	0	0.0278	1/36 (3%)	0/36 (0%)	0/36 (0%)	35/36 (97%)	THBS1
Anxiety Disorders	0	0.0244	0/41 (0%)	0/41 (0%)	1/41 (2%)	40/41 (98%)	CREB5
B-cell non-Hodgkin lymphoma	0	0.037	1/54 (2%)	0/54 (0%)	1/54 (2%)	52/54 (96%)	BCL6,KLF4
Mitochondrial myopathy	0	0.0345	0/58 (0%)	0/58 (0%)	2/58 (3%)	56/58 (97%)	P2RX1,ZNF746
Congenital hypoplasia of part of brain	0	0.0317	1/63 (2%)	0/63 (0%)	1/63 (2%)	61/63 (97%)	BGLAP,FOSB
Open-angle glaucoma	0	0.0244	1/41 (2%)	0/41 (0%)	0/41 (0%)	40/41 (98%)	MCAM
Hypopituitarism	0	0.0278	1/36 (3%)	0/36 (0%)	0/36 (0%)	35/36 (97%)	KLF9
Myoclonus	0	0.0244	0/41 (0%)	0/41 (0%)	1/41 (2%)	40/41 (98%)	GALNS
Urea cycle disorder	0	0.0278	0/36 (0%)	0/36 (0%)	1/36 (3%)	35/36 (97%)	ARG1
Sclerosis	0	0.0244	1/41 (2%)	0/41 (0%)	0/41 (0%)	40/41 (98%)	FOSB
Fungal Infection	0	0.0227	1/44 (2%)	0/44 (0%)	0/44 (0%)	43/44 (98%)	NFKBIZ
Spontaneous abortion	0	0.0312	0/32 (0%)	0/32 (0%)	1/32 (3%)	31/32 (97%)	IKBIP
Peripheral vascular disease	0	0.0303	1/33 (3%)	0/33 (0%)	0/33 (0%)	32/33 (97%)	THBS1
Testicular germ cell tumor	0	0.0385	0/52 (0%)	0/52 (0%)	2/52 (4%)	50/52 (96%)	CSF3R,EPHB1
Degeneration of eye	0	0.0263	1/38 (3%)	0/38 (0%)	0/38 (0%)	37/38 (97%)	APP
Interstitial fibrosis of kidney	0	0.027	0/37 (0%)	0/37 (0%)	1/37 (3%)	36/37 (97%)	IMPDH1
Hyperandrogenemia	0	0.025	0/40 (0%)	0/40 (0%)	1/40 (3%)	39/40 (98%)	ABCB6
Metastatic colorectal cancer	0	0.0278	1/36 (3%)	0/36 (0%)	0/36 (0%)	35/36 (97%)	SIK1
Advanced breast cancer	0	0.0244	0/41 (0%)	0/41 (0%)	1/41 (2%)	40/41 (98%)	F11R
Pancreatic cyst	0	0.0385	0/26 (0%)	0/26 (0%)	1/26 (4%)	25/26 (96%)	PINK1
Reperfusion injury	0	0.0357	1/28 (4%)	0/28 (0%)	0/28 (0%)	27/28 (96%)	ADRA2B
Large-cell diffuse lymphoma	0	0.0377	1/53 (2%)	0/53 (0%)	1/53 (2%)	51/53 (96%)	BCL6,KLF4
Keratosis	0	0.0213	1/47 (2%)	0/47 (0%)	0/47 (0%)	46/47 (98%)	ENC1
X-linked hereditary disease	0	0.0238	0/42 (0%)	0/42 (0%)	1/42 (2%)	41/42 (98%)	NAMPT
Hypotrichosis	0	0.0345	1/58 (2%)	0/58 (0%)	1/58 (2%)	56/58 (97%)	CXCL8,PACSIN2
Renal impairment	0	0.037	0/27 (0%)	0/27 (0%)	1/27 (4%)	26/27 (96%)	EPOR
Vestibular disorder	0	0.0278	1/36 (3%)	0/36 (0%)	0/36 (0%)	35/36 (97%)	DPPA4
Male infertility	0	0.0204	0/49 (0%)	0/49 (0%)	1/49 (2%)	48/49 (98%)	ENTPD2
Anosmia	0	0.0256	0/39 (0%)	0/39 (0%)	1/39 (3%)	38/39 (97%)	OTX1
Hyperammonemia	0	0.0263	0/38 (0%)	0/38 (0%)	1/38 (3%)	37/38 (97%)	ARG1
Pulmonary interstitial fibrosis	0	0.0278	1/36 (3%)	0/36 (0%)	0/36 (0%)	35/36 (97%)	EGR1
Adrenal cortical hyperplasia	0	0.0294	1/34 (3%)	0/34 (0%)	0/34 (0%)	33/34 (97%)	TLE1
Polysyndactyly	0	0.0286	1/35 (3%)	0/35 (0%)	0/35 (0%)	34/35 (97%)	ADRA2B
Venoocclusion	0	0.0244	0/41 (0%)	0/41 (0%)	1/41 (2%)	40/41 (98%)	CCN3
Metastatic melanoma	0	0.0208	1/48 (2%)	0/48 (0%)	0/48 (0%)	47/48 (98%)	SNAI1
Mitochondrial encephalomyopathy	0	0.0179	0/56 (0%)	0/56 (0%)	1/56 (2%)	55/56 (98%)	ZNF746
Cerebral tumor	0	0.0286	0/35 (0%)	0/35 (0%)	1/35 (3%)	34/35 (97%)	H3-3A
Abnormal bone density	0	0.04	0/25 (0%)	0/25 (0%)	1/25 (4%)	24/25 (96%)	CSF1
Cutaneous melanoma	0	0.04	1/50 (2%)	0/50 (0%)	1/50 (2%)	48/50 (96%)	RIGI,SNAI1
Inborn error renal tubular transport	0	0.0333	2/60 (3%)	0/60 (0%)	0/60 (0%)	58/60 (97%)	PRKAR2B,RASAL2
Mitochondrial cytopathy	0	0.0345	0/58 (0%)	0/58 (0%)	2/58 (3%)	56/58 (97%)	P2RX1,ZNF746
Microangiopathy	0	0.0385	1/26 (4%)	0/26 (0%)	0/26 (0%)	25/26 (96%)	DNAJB1
Aortic occlusive disease	0	0.0278	0/36 (0%)	0/36 (0%)	1/36 (3%)	35/36 (97%)	C5AR1
Sex-Linked Hereditary Disorder	0	0.0238	0/42 (0%)	0/42 (0%)	1/42 (2%)	41/42 (98%)	NAMPT
Heart septal defect	0	0.0286	1/35 (3%)	0/35 (0%)	0/35 (0%)	34/35 (97%)	CXCR4
Articular rigidity	0	0.0217	0/46 (0%)	0/46 (0%)	1/46 (2%)	45/46 (98%)	AATK
Seizure disorder	0	0.0364	2/55 (4%)	0/55 (0%)	0/55 (0%)	53/55 (96%)	EGR2,FOS
Mitochondrial encephalopathy	0	0.0179	0/56 (0%)	0/56 (0%)	1/56 (2%)	55/56 (98%)	ZNF746
Obstruction of intestine	0	0.0256	1/39 (3%)	0/39 (0%)	0/39 (0%)	38/39 (97%)	NRG1
Aplasia	0	0.0233	0/43 (0%)	0/43 (0%)	1/43 (2%)	42/43 (98%)	TNFSF14
Cerebellar neoplasm	0	0.0175	0/57 (0%)	0/57 (0%)	1/57 (2%)	56/57 (98%)	CSF3R
Leukodystrophy	0	0.0294	0/34 (0%)	0/34 (0%)	1/34 (3%)	33/34 (97%)	ANPEP
Peripheral nervous system neoplasm	0	0.0222	0/45 (0%)	0/45 (0%)	1/45 (2%)	44/45 (98%)	PGAM2
Xanthoma	0	0.0263	0/38 (0%)	0/38 (0%)	1/38 (3%)	37/38 (97%)	TUBA1A
Rejection of organ	0	0.0333	0/30 (0%)	0/30 (0%)	1/30 (3%)	29/30 (97%)	TEK
Growth acceleration	0	0.0192	1/52 (2%)	0/52 (0%)	0/52 (0%)	51/52 (98%)	CDKN1C
Overgrowth syndrome	0	0.0192	1/52 (2%)	0/52 (0%)	0/52 (0%)	51/52 (98%)	CDKN1C
Congenital malformation of genitourinary system	0	0.0263	1/38 (3%)	0/38 (0%)	0/38 (0%)	37/38 (97%)	MAFB
Intraepithelial neoplasm	0	0.0227	1/44 (2%)	0/44 (0%)	0/44 (0%)	43/44 (98%)	EAF2
Acute renal insufficiency	0	0.04	0/25 (0%)	0/25 (0%)	1/25 (4%)	24/25 (96%)	CD274
Myeloid neoplasm	0	0.0377	1/53 (2%)	0/53 (0%)	1/53 (2%)	51/53 (96%)	BRCA1,JMY
Advanced prostate cancer	0	0.0179	0/56 (0%)	0/56 (0%)	1/56 (2%)	55/56 (98%)	KLHL21
Graft rejection	0	0.0333	0/30 (0%)	0/30 (0%)	1/30 (3%)	29/30 (97%)	TEK
Advanced colorectal cancer	0	0.0286	1/35 (3%)	0/35 (0%)	0/35 (0%)	34/35 (97%)	SIK1
Infantile encephalopathy	0	0.0233	1/43 (2%)	0/43 (0%)	0/43 (0%)	42/43 (98%)	EGR1
Tricuspid valve disorder	0	0.0204	0/49 (0%)	0/49 (0%)	1/49 (2%)	48/49 (98%)	HEY1
Spleen neoplasm	0	0.0385	0/52 (0%)	0/52 (0%)	2/52 (4%)	50/52 (96%)	NCF4,TUBA1A
Drug dependence	0	0.0217	0/46 (0%)	0/46 (0%)	1/46 (2%)	45/46 (98%)	CREB5
Primitive neuroectodermal brain tumor	0	0.0179	0/56 (0%)	0/56 (0%)	1/56 (2%)	55/56 (98%)	CSF3R
Female genital tract cancer	0	0.0377	0/53 (0%)	0/53 (0%)	2/53 (4%)	51/53 (96%)	TUBA1A,ZBP1
Laminopathy	0	0.0233	1/43 (2%)	0/43 (0%)	0/43 (0%)	42/43 (98%)	MAFB
Malignant solid tumor	0	0.0294	1/34 (3%)	0/34 (0%)	0/34 (0%)	33/34 (97%)	CDKN1A
Aortic dilatation	0	0.0312	0/32 (0%)	0/32 (0%)	1/32 (3%)	31/32 (97%)	CA4
Cerebral dysgenesis	0	0.0217	1/46 (2%)	0/46 (0%)	0/46 (0%)	45/46 (98%)	APP
Metastatic gastrointestinal tract cancer	0	0.0294	1/34 (3%)	0/34 (0%)	0/34 (0%)	33/34 (97%)	SIK1
Malignant astrocytoma	0	0.025	1/40 (3%)	0/40 (0%)	0/40 (0%)	39/40 (98%)	JMY
Kidney carcinoma	0	0.0244	1/41 (2%)	0/41 (0%)	0/41 (0%)	40/41 (98%)	CDKN1A
Upper renal tract carcinoma	0	0.0227	1/44 (2%)	0/44 (0%)	0/44 (0%)	43/44 (98%)	CDKN1A
Ductal breast carcinoma	0	0.0339	0/59 (0%)	0/59 (0%)	2/59 (3%)	57/59 (97%)	BRCA1,PHC2
Neck neoplasm	0	0.0204	1/49 (2%)	0/49 (0%)	0/49 (0%)	48/49 (98%)	THRB
Spindle cell neoplasm	0	0.0179	1/56 (2%)	0/56 (0%)	0/56 (0%)	55/56 (98%)	THBS1
Mitochondrial leukoencephalopathy	0	0.0179	0/56 (0%)	0/56 (0%)	1/56 (2%)	55/56 (98%)	ZNF746
B-cell chronic lymphoproliferative disorder	0	0.0213	0/47 (0%)	0/47 (0%)	1/47 (2%)	46/47 (98%)	RIGI
Sellar neoplasm	0	0.0222	1/45 (2%)	0/45 (0%)	0/45 (0%)	44/45 (98%)	CDKN1A
Mature B-cell lymphoma	0	0.037	1/54 (2%)	0/54 (0%)	1/54 (2%)	52/54 (96%)	BCL6,KLF4
Congenital mental retardation	0	0.0333	1/30 (3%)	0/30 (0%)	0/30 (0%)	29/30 (97%)	CDKN1C
Midline defect	0	0.0213	1/47 (2%)	0/47 (0%)	0/47 (0%)	46/47 (98%)	ADRA2B
Retinal vasculopathy	0	0.0312	0/32 (0%)	0/32 (0%)	1/32 (3%)	31/32 (97%)	MMP9
Uterine carcinosarcoma	0	0.025	1/40 (3%)	0/40 (0%)	0/40 (0%)	39/40 (98%)	TNFSF9
Diffuse aggressive lymphoma	0	0.0377	1/53 (2%)	0/53 (0%)	1/53 (2%)	51/53 (96%)	BCL6,KLF4
Malignant neoplasm of cerebellum	0	0.0179	0/56 (0%)	0/56 (0%)	1/56 (2%)	55/56 (98%)	CSF3R
Malignant neoplasm of male genital organ	0	0.0238	0/42 (0%)	0/42 (0%)	1/42 (2%)	41/42 (98%)	SPP1
Malignant neoplasm of retina	0	0.0238	0/42 (0%)	0/42 (0%)	1/42 (2%)	41/42 (98%)	CSF3R
Lethal skeletal dysplasia	0	0.025	0/40 (0%)	0/40 (0%)	1/40 (3%)	39/40 (98%)	SOX6
Cerebellar dysgenesis	0	0.0317	1/63 (2%)	0/63 (0%)	1/63 (2%)	61/63 (97%)	BGLAP,FOSB
Ewing sarcoma family of tumors	0	0.0312	0/32 (0%)	0/32 (0%)	1/32 (3%)	31/32 (97%)	TUBA1A
Abdominal adenocarcinoma	0	0.0286	0/35 (0%)	0/35 (0%)	1/35 (3%)	34/35 (97%)	TNFSF10
Head and neck tumor	0	0.0213	1/47 (2%)	0/47 (0%)	0/47 (0%)	46/47 (98%)	CDKN1A
Retinoblastoma	0	0.0238	0/42 (0%)	0/42 (0%)	1/42 (2%)	41/42 (98%)	CSF3R
Syndromic mental retardation	0	0.0345	1/29 (3%)	0/29 (0%)	0/29 (0%)	28/29 (97%)	CDKN1C
BCR-ABL negative myeloid neoplasm	0	0.0213	0/47 (0%)	0/47 (0%)	1/47 (2%)	46/47 (98%)	OAS1
Ovarian adenocarcinoma	0	0.025	0/40 (0%)	0/40 (0%)	1/40 (3%)	39/40 (98%)	CD274
Retinal neoplasm	0	0.0233	0/43 (0%)	0/43 (0%)	1/43 (2%)	42/43 (98%)	CSF3R
High grade malignant glioma	0	0.0233	1/43 (2%)	0/43 (0%)	0/43 (0%)	42/43 (98%)	JMY
Malignant connective or soft tissue neoplasm	0	0.025	1/40 (3%)	0/40 (0%)	0/40 (0%)	39/40 (98%)	CDKN1A
Severe heart disease	0	0.0222	0/45 (0%)	0/45 (0%)	1/45 (2%)	44/45 (98%)	MYBPC3
Advanced malignant solid tumor	0	0.0256	1/39 (3%)	0/39 (0%)	0/39 (0%)	38/39 (97%)	SNAI1
Advanced fibrosis	0	0.0263	0/38 (0%)	0/38 (0%)	1/38 (3%)	37/38 (97%)	IMPDH1
Advanced melanoma	0	0.0208	1/48 (2%)	0/48 (0%)	0/48 (0%)	47/48 (98%)	SNAI1
Severe myopathy	0	0.0233	0/43 (0%)	0/43 (0%)	1/43 (2%)	42/43 (98%)	DHRS9
Metastatic malignant neoplasm of prostate	0	0.0357	0/56 (0%)	0/56 (0%)	2/56 (4%)	54/56 (96%)	FANCA,KLHL21
Ocular lesion	0	0.0204	1/49 (2%)	0/49 (0%)	0/49 (0%)	48/49 (98%)	CDKN1A
Conventional melanoma	0	0.04	1/50 (2%)	0/50 (0%)	1/50 (2%)	48/50 (96%)	RIGI,SNAI1
Periadrenal tumor	0	0.0208	1/48 (2%)	0/48 (0%)	0/48 (0%)	47/48 (98%)	RUNX3
Angioma	0	0.037	1/54 (2%)	0/54 (0%)	1/54 (2%)	52/54 (96%)	COL18A1,THBS1
Vaso-occlusion	0	0.0233	0/43 (0%)	0/43 (0%)	1/43 (2%)	42/43 (98%)	ACKR1
Ocular melanoma	0	0.0339	0/59 (0%)	0/59 (0%)	2/59 (3%)	57/59 (97%)	NOTCH1,RBCK1
Familial motor neuron disease	0	0.027	0/37 (0%)	0/37 (0%)	1/37 (3%)	36/37 (97%)	LRRK2
Severe hemorrhagic disease	0	0.0222	0/45 (0%)	0/45 (0%)	1/45 (2%)	44/45 (98%)	THBD
Invasive colorectal cancer	0	0.0208	1/48 (2%)	0/48 (0%)	0/48 (0%)	47/48 (98%)	SIK1
Gastric lesion	0	0.0303	1/33 (3%)	0/33 (0%)	0/33 (0%)	32/33 (97%)	CDKN1A
Iron overload of liver	0	0.04	1/25 (4%)	0/25 (0%)	0/25 (0%)	24/25 (96%)	MCAM
Aggressive B cell non-Hodgkin lymphoma	0	0.0351	1/57 (2%)	0/57 (0%)	1/57 (2%)	55/57 (96%)	BCL6,KLF4
Hereditary neuropathy	0	0.0294	1/34 (3%)	0/34 (0%)	0/34 (0%)	33/34 (97%)	SACS
Thoracic cancer	0	0.037	0/27 (0%)	0/27 (0%)	1/27 (4%)	26/27 (96%)	CD274
Progressive central nervous system tumor	0	0.0345	1/58 (2%)	0/58 (0%)	1/58 (2%)	56/58 (97%)	IL6,PROK2
Advanced malignant gastrointestinal neoplasm	0	0.0278	1/36 (3%)	0/36 (0%)	0/36 (0%)	35/36 (97%)	SIK1
Advanced gastrointestinal tumor	0	0.0278	1/36 (3%)	0/36 (0%)	0/36 (0%)	35/36 (97%)	SIK1
Neurocristopathy syndrome	0	0.0385	1/26 (4%)	0/26 (0%)	0/26 (0%)	25/26 (96%)	PDE4D
Complex congenital heart disease	0	0.0244	0/41 (0%)	0/41 (0%)	1/41 (2%)	40/41 (98%)	HEY1
Embryonal tumor of brain	0	0.0357	1/56 (2%)	0/56 (0%)	1/56 (2%)	54/56 (96%)	AKT3,CSF3R
Single ventricle defect	0	0.0244	0/41 (0%)	0/41 (0%)	1/41 (2%)	40/41 (98%)	HEY1
Syndromic encephalopathy	0	0.037	1/54 (2%)	0/54 (0%)	1/54 (2%)	52/54 (96%)	NCR3LG1,PACSIN2
Neuroblastoma	0	0.0392	1/51 (2%)	0/51 (0%)	1/51 (2%)	49/51 (96%)	BRCA1,JMY
Familial mental retardation	0	0.0213	1/47 (2%)	0/47 (0%)	0/47 (0%)	46/47 (98%)	CDKN1C
Noninflammatory cervical disorder	0	0.0345	1/58 (2%)	0/58 (0%)	1/58 (2%)	56/58 (97%)	IGF2R,RPS15A
Head and neck melanoma	0	0.0339	0/59 (0%)	0/59 (0%)	2/59 (3%)	57/59 (97%)	NOTCH1,RBCK1
Hand deformity	0	0.0227	0/44 (0%)	0/44 (0%)	1/44 (2%)	43/44 (98%)	SOX6
Central nervous system primitive neuroectodermal tumor	0	0.0179	0/56 (0%)	0/56 (0%)	1/56 (2%)	55/56 (98%)	CSF3R
Aplasia or hypoplasia of lung	0	0.0238	0/42 (0%)	0/42 (0%)	1/42 (2%)	41/42 (98%)	TGFA
Aplasia or hypoplasia of cerebellum	0	0.0317	1/63 (2%)	0/63 (0%)	1/63 (2%)	61/63 (97%)	BGLAP,FOSB
Gastrointestinal obstruction	0	0.0256	1/39 (3%)	0/39 (0%)	0/39 (0%)	38/39 (97%)	NRG1
Philadelphia chromosome negative hematological system tumor	0	0.0213	0/47 (0%)	0/47 (0%)	1/47 (2%)	46/47 (98%)	OAS1
Aggressive cancer	0	0.0345	1/58 (2%)	0/58 (0%)	1/58 (2%)	56/58 (97%)	BCL6,KLF4
Aggressive non-Hodgkin lymphoma	0	0.0351	1/57 (2%)	0/57 (0%)	1/57 (2%)	55/57 (96%)	BCL6,KLF4
Cervical tumor	0	0.0345	1/58 (2%)	0/58 (0%)	1/58 (2%)	56/58 (97%)	IGF2R,RPS15A
Arterial embolism	0	0.0357	0/28 (0%)	0/28 (0%)	1/28 (4%)	27/28 (96%)	PROC
Chronic skin disorder	0	0.0263	0/38 (0%)	0/38 (0%)	1/38 (3%)	37/38 (97%)	RXRB
Lesion of cervix	0	0.0345	1/58 (2%)	0/58 (0%)	1/58 (2%)	56/58 (97%)	IGF2R,RPS15A
Large intestine carcinoma	0	0.0377	1/53 (2%)	0/53 (0%)	1/53 (2%)	51/53 (96%)	NRG1,RBCK1
Head and neck neuroendocrine tumor	0	0.0238	1/42 (2%)	0/42 (0%)	0/42 (0%)	41/42 (98%)	CDKN1A
Aggressive mature B-cell lymphoma	0	0.0351	1/57 (2%)	0/57 (0%)	1/57 (2%)	55/57 (96%)	BCL6,KLF4
Chronic malignant hematological neoplasm	0	0.0351	0/57 (0%)	0/57 (0%)	2/57 (4%)	55/57 (96%)	IRF7,RIGI
Non-melanoma solid tumor	0	0.0278	1/36 (3%)	0/36 (0%)	0/36 (0%)	35/36 (97%)	CDKN1A
Diffuse large B-cell lymphoma	0	0.0377	1/53 (2%)	0/53 (0%)	1/53 (2%)	51/53 (96%)	BCL6,KLF4
Large cell non-Hodgkin lymphoma	0	0.0377	1/53 (2%)	0/53 (0%)	1/53 (2%)	51/53 (96%)	BCL6,KLF4
Malignant genitourinary solid tumor	0	0.027	0/37 (0%)	0/37 (0%)	1/37 (3%)	36/37 (97%)	BRCA1
Neurogenic tumor	0	0.04	0/50 (0%)	0/50 (0%)	2/50 (4%)	48/50 (96%)	MXD1,PGAM2
High grade astrocytoma	0	0.025	1/40 (3%)	0/40 (0%)	0/40 (0%)	39/40 (98%)	JMY
Hereditary retinal degeneration	0	0.037	1/27 (4%)	0/27 (0%)	0/27 (0%)	26/27 (96%)	CEP290
Mature B-cell neoplasm	0	0.0345	1/58 (2%)	0/58 (0%)	1/58 (2%)	56/58 (97%)	KLF4,RIGI
Subcutaneous tumor	0	0.0345	1/29 (3%)	0/29 (0%)	0/29 (0%)	28/29 (97%)	RASAL2
Bulbar hypoplasia	0	0.0317	1/63 (2%)	0/63 (0%)	1/63 (2%)	61/63 (97%)	BGLAP,FOSB
Aggressive large-cell diffuse lymphoma	0	0.0377	1/53 (2%)	0/53 (0%)	1/53 (2%)	51/53 (96%)	BCL6,KLF4
Advanced colorectal tumor	0	0.0286	1/35 (3%)	0/35 (0%)	0/35 (0%)	34/35 (97%)	SIK1
Spermatogenic impairment	0	0.0185	0/54 (0%)	0/54 (0%)	1/54 (2%)	53/54 (98%)	DHRS9
Autosomal recessive immunodeficiency	0	0.0385	1/52 (2%)	0/52 (0%)	1/52 (2%)	50/52 (96%)	BCL6,ERRFI1
Pediatric-onset neurological disease	0	0.025	0/40 (0%)	0/40 (0%)	1/40 (3%)	39/40 (98%)	ACOX1
Familial syndromic intellectual disability	0	0.0169	1/59 (2%)	0/59 (0%)	0/59 (0%)	58/59 (98%)	SPRY1
Hereditary myelin disorder	0	0.0256	0/39 (0%)	0/39 (0%)	1/39 (3%)	38/39 (97%)	ANPEP
Non-alcoholic liver disease	0	0.025	0/40 (0%)	0/40 (0%)	1/40 (3%)	39/40 (98%)	GCA
Childhood progressive encephalopathy	0	0.0233	1/43 (2%)	0/43 (0%)	0/43 (0%)	42/43 (98%)	EGR1
Histiocytic or dendritic cell neoplasm	0	0.0364	2/55 (4%)	0/55 (0%)	0/55 (0%)	53/55 (96%)	CDKN1A,THBS1
Autosomal recessive immunological disorder	0	0.0189	1/53 (2%)	0/53 (0%)	0/53 (0%)	52/53 (98%)	ERRFI1
Childhood encephalopathy	0	0.037	0/27 (0%)	0/27 (0%)	1/27 (4%)	26/27 (96%)	ACOX1
Early-onset thrombocytopenia	0	0.0385	0/26 (0%)	0/26 (0%)	1/26 (4%)	25/26 (96%)	NBEAL2
Philadelphia chromosome negative chronic myeloproliferative neoplasm	0	0.0213	0/47 (0%)	0/47 (0%)	1/47 (2%)	46/47 (98%)	OAS1
Mitochondrial DNA-related disorder	0	0.0179	0/56 (0%)	0/56 (0%)	1/56 (2%)	55/56 (98%)	ZNF746
Advanced extracranial solid tumor	0	0.0333	0/30 (0%)	0/30 (0%)	1/30 (3%)	29/30 (97%)	MMP9
Primitive nervous system tumor	0	0.0213	1/47 (2%)	0/47 (0%)	0/47 (0%)	46/47 (98%)	EREG
Graft failure	0	0.0333	0/30 (0%)	0/30 (0%)	1/30 (3%)	29/30 (97%)	TEK
Growth failure or short stature	0	0.0278	1/36 (3%)	0/36 (0%)	0/36 (0%)	35/36 (97%)	NOCT
Alzheimer disease or frontotemporal dementia	0	0.04	1/50 (2%)	0/50 (0%)	1/50 (2%)	48/50 (96%)	APP,MME
Intrathoracic malignant tumor	0	0.037	0/27 (0%)	0/27 (0%)	1/27 (4%)	26/27 (96%)	CD274
Hereditary peripheral neuropathy	0	0.0312	1/32 (3%)	0/32 (0%)	0/32 (0%)	31/32 (97%)	SACS
Heterotaxy or ciliopathy	0	0.0333	1/30 (3%)	0/30 (0%)	0/30 (0%)	29/30 (97%)	CEP290
Histiocytic neoplasm	0	0.037	2/54 (4%)	0/54 (0%)	0/54 (0%)	52/54 (96%)	CDKN1A,THBS1
Non-uveal melanoma	0	0.04	1/50 (2%)	0/50 (0%)	1/50 (2%)	48/50 (96%)	RIGI,SNAI1
Pelvic adenocarcinoma	0	0.0278	0/36 (0%)	0/36 (0%)	1/36 (3%)	35/36 (97%)	HBA2
Combined pituitary hormone deficiency or pituitary stalk interruption syndrome	0	0.0333	1/30 (3%)	0/30 (0%)	0/30 (0%)	29/30 (97%)	KLF9
Aggressive B-cell lymphoma	0	0.0351	1/57 (2%)	0/57 (0%)	1/57 (2%)	55/57 (96%)	BCL6,KLF4
Idiopathic and/or familial pulmonary arterial hypertension	0	0.04	0/50 (0%)	0/50 (0%)	2/50 (4%)	48/50 (96%)	HSPA6,UBE2C
Non type 1 diabetes mellitus	0	0.0217	1/46 (2%)	0/46 (0%)	0/46 (0%)	45/46 (98%)	IRS1
Non-ocular melanoma	0	0.04	1/50 (2%)	0/50 (0%)	1/50 (2%)	48/50 (96%)	RIGI,SNAI1
Congenital neurological disorder	0	0.0286	0/35 (0%)	0/35 (0%)	1/35 (3%)	34/35 (97%)	BRCA1
Hereditary pancreatic syndrome	0	0.0294	0/34 (0%)	0/34 (0%)	1/34 (3%)	33/34 (97%)	CSF3R
Infection by SARS coronavirus	0	0.0172	0/58 (0%)	0/58 (0%)	1/58 (2%)	57/58 (98%)	IFITM3
Advanced hepatic fibrosis	0	0.0263	0/38 (0%)	0/38 (0%)	1/38 (3%)	37/38 (97%)	IMPDH1
Coagulation factor deficiency syndrome	0	0.0192	0/52 (0%)	0/52 (0%)	1/52 (2%)	51/52 (98%)	NAMPT
Development of vascular tumor	0	0.0364	1/55 (2%)	0/55 (0%)	1/55 (2%)	53/55 (96%)	COL18A1,THBS1
Formation of bone lesion	0	0.0213	0/47 (0%)	0/47 (0%)	1/47 (2%)	46/47 (98%)	DHRS9
