# Supplementary material for: Dysregulation of miRNAs in Sicilian Patients with Huntington’s Disease
Source: Diagnostics (Basel). 2025 Sep 25;15(19):2454. doi: 10.3390/diagnostics15192454 (PMC12523310; doi:10.3390/diagnostics15192454)
Supplement: Supplementary file 1 [file diagnostics-15-02454-s001.zip › Table_S6- miRNA_Target.xlsx]

## Sheet: Sheet1
miRNA	baseMean	log2FoldChange	FoldChange	lfcSE	stat	pvalue	padj	Source	miRNA_Confidence	Symbol	Expr_Log_Ratio_target	Pathway
hsa-miR-1-3p	1205.44	-11.5635	-3026.74	0.584125	-19.7964	3.1991e-87	1.52661e-85	TargetScan Mouse	High (predicted)	SEPTIN4	2.53	Intrinsic Pathway for Apoptosis,RHOA Signaling,Signaling by Rho Family GTPases
hsa-miR-1-3p	1205.44	-11.5635	-3026.74	0.584125	-19.7964	3.1991e-87	1.52661e-85	TarBase,TargetScan Human,miRecords	Experimentally Observed,Moderate (predicted)	KCNJ2	3.406	Acetylcholine Receptor Signaling Pathway,Cardiac conduction,Dopamine-DARPP32 Feedback in cAMP Signaling,GABA receptor activation,Neurovascular Coupling Signaling Pathway,Potassium Channels,Sensory perception of taste
hsa-miR-1-3p	1205.44	-11.5635	-3026.74	0.584125	-19.7964	3.1991e-87	1.52661e-85	TargetScan Human	High (predicted)	TNFAIP8L2	1.851	PI Metabolism
hsa-miR-1-3p	1205.44	-11.5635	-3026.74	0.584125	-19.7964	3.1991e-87	1.52661e-85	TarBase	Experimentally Observed	ITGB4	2.765	Actin Cytoskeleton Signaling,Actin Nucleation by ARP-WASP Complex,Assembly of collagen fibrils and other multimeric structures,Axonal Guidance Signaling,Cardiac Hypertrophy Signaling (Enhanced),Caveolar-mediated Endocytosis Signaling,CDC42 Signaling,Cell junction organization,Clathrin-mediated Endocytosis Signaling,Ephrin Receptor Signaling,Epithelial Membrane Protein Signaling Pathway,ERK/MAPK S…
hsa-miR-1-3p	1205.44	-11.5635	-3026.74	0.584125	-19.7964	3.1991e-87	1.52661e-85	TargetScan Mouse,TarBase,TargetScan Human	Experimentally Observed,Moderate (predicted)	THBS1	-2.745	Bladder Cancer Signaling,Cerebral Malformation Signaling Pathway,Hematoma Resolution Signaling Pathway,IL-12 Signaling and Production in Macrophages,Inhibition of Angiogenesis by TSP1,Integrin cell surface interactions,Macrophage Alternative Activation Signaling Pathway,O-linked glycosylation,p53 Signaling,Pulmonary Fibrosis Idiopathic Signaling Pathway,Pulmonary Healing Signaling Pathway,Respons…
hsa-miR-1-3p	1205.44	-11.5635	-3026.74	0.584125	-19.7964	3.1991e-87	1.52661e-85	TarBase	Experimentally Observed	PDLIM7	2.921	GDNF Family Ligand-Receptor Interactions,RET signaling
hsa-miR-1-3p	1205.44	-11.5635	-3026.74	0.584125	-19.7964	3.1991e-87	1.52661e-85	TarBase,miRecords	Experimentally Observed	H3C11	4.134	Chromatin organization
hsa-miR-1-3p	1205.44	-11.5635	-3026.74	0.584125	-19.7964	3.1991e-87	1.52661e-85	TargetScan Mouse,TargetScan Human	High (predicted),Moderate (predicted)	MXD1	2.65	Activin Inhibin Signaling Pathway,Polyamine Regulation in Colon Cancer,VDR/RXR Activation
hsa-miR-1-3p	1205.44	-11.5635	-3026.74	0.584125	-19.7964	3.1991e-87	1.52661e-85	TarBase	Experimentally Observed	ANPEP	1.498	Epithelial Membrane Protein Signaling Pathway,Glutathione-mediated Detoxification,Metabolism of Angiotensinogen to Angiotensins,Neutrophil degranulation,γ-glutamyl Cycle
hsa-miR-1-3p	1205.44	-11.5635	-3026.74	0.584125	-19.7964	3.1991e-87	1.52661e-85	TargetScan Mouse,TarBase,TargetScan Human,miRecords	Experimentally Observed,Moderate (predicted)	MTX1	1.612	Cristae formation,Mitochondrial protein import,RHO GTPase cycle
hsa-miR-1-3p	1205.44	-11.5635	-3026.74	0.584125	-19.7964	3.1991e-87	1.52661e-85	TargetScan Mouse	High (predicted)	FPR2	2.979	BBSome Signaling Pathway,Breast Cancer Regulation by Stathmin1,cAMP-mediated signaling,Cellular Effects of Sildenafil (Viagra),Class A/1 (Rhodopsin-like receptors),CREB Signaling in Neurons,Eicosanoid Signaling,FAK Signaling,fMLP Signaling in Neutrophils,G alpha (i) signalling events,G alpha (q) signalling events,G-Protein Coupled Receptor Signaling,Granulocyte Adhesion and Diapedesis,Gαi Signali…
hsa-miR-1-3p	1205.44	-11.5635	-3026.74	0.584125	-19.7964	3.1991e-87	1.52661e-85	TarBase	Experimentally Observed	DNAJB1	-1.357	Aldosterone Signaling in Epithelial Cells,Androgen Signaling,Cellular response to heat stress,Chaperone Mediated Autophagy Signaling Pathway,HSP90 chaperone cycle for steroid hormone receptors in the presence of ligand,Huntington's Disease Signaling,MAPK6/MAPK4 signaling,MicroRNA Biogenesis Signaling Pathway,NRF2-mediated Oxidative Stress Response,Protein Ubiquitination Pathway,Unfolded protein r…
hsa-miR-1180-3p	1448.93	7.76396	217.363	0.251301	30.895	1.393e-209	8.30922e-207	TargetScan Human	High (predicted)	ISG15	1.846	Activation of IRF by Cytosolic Pattern Recognition Receptors,DDX58/IFIH1-mediated induction of interferon-alpha/beta,DNA Damage Bypass,Interferon alpha/beta signaling,Interferon Signaling,ISG15 antiviral mechanism,ISGylation Signaling Pathway,PKR-mediated signaling,Role of Hypercytokinemia/hyperchemokinemia in the Pathogenesis of Influenza,Systemic Lupus Erythematosus in B Cell Signaling Pathway
hsa-miR-1224-5p	52.9142	8.25441	305.369	0.759674	10.8657	1.6788e-27	1.15769e-26	TargetScan Human	High (predicted)	PMAIP1	-1.385	Intrinsic Pathway for Apoptosis,Molecular Mechanisms of Cancer,MYC Mediated Apoptosis Signaling,p53 Signaling,Pulmonary Fibrosis Idiopathic Signaling Pathway,TP53 Regulates Transcription of Cell Death Genes
hsa-miR-1224-5p	52.9142	8.25441	305.369	0.759674	10.8657	1.6788e-27	1.15769e-26	TargetScan Mouse	High (predicted)	NFE2	2.821	Factors involved in megakaryocyte development and platelet production,RUNX1 regulates megakaryocyte differentiation and platelet function
hsa-miR-1224-5p	52.9142	8.25441	305.369	0.759674	10.8657	1.6788e-27	1.15769e-26	TargetScan Human	High (predicted)	KYAT1	1.433	Glutamate and glutamine metabolism,Phenylalanine and tyrosine metabolism,Tryptophan catabolism
hsa-miR-1224-5p	52.9142	8.25441	305.369	0.759674	10.8657	1.6788e-27	1.15769e-26	TargetScan Mouse	High (predicted)	TNFSF9	-2.201	4-1BB Signaling in T Lymphocytes,Adrenergic Receptor Signaling Pathway (Enhanced),Airway Pathology in Chronic Obstructive Pulmonary Disease,Autism Signaling Pathway,Cachexia Signaling Pathway,Cardiac Hypertrophy Signaling (Enhanced),CDX Gastrointestinal Cancer Signaling Pathway,CGAS-STING Signaling Pathway,Erythropoietin Signaling Pathway,FXR/RXR Activation,Glycation Signaling Pathway,Hematoma Re…
hsa-miR-1224-5p	52.9142	8.25441	305.369	0.759674	10.8657	1.6788e-27	1.15769e-26	TargetScan Human	High (predicted)	CXCL6	2.922	Agranulocyte Adhesion and Diapedesis,Class A/1 (Rhodopsin-like receptors),G alpha (i) signalling events,Granulocyte Adhesion and Diapedesis,IL-13 Signaling Pathway,IL-17A Signaling in Airway Cells,Pathogen Induced Cytokine Storm Signaling Pathway,Role of IL-17A in Arthritis,Role of IL-17A in Psoriasis,Role of IL-17F in Allergic Inflammatory Airway Diseases
hsa-miR-1224-5p	52.9142	8.25441	305.369	0.759674	10.8657	1.6788e-27	1.15769e-26	TargetScan Human	High (predicted)	ZNF208	-3.047	Generic Transcription Pathway
hsa-miR-141-3p	228.58	-10.0641	-1070.54	0.527294	-19.0864	3.27723e-81	1.44805e-79	TargetScan Mouse	High (predicted)	HRH4	1.371	BBSome Signaling Pathway,Breast Cancer Regulation by Stathmin1,Cellular Effects of Sildenafil (Viagra),Class A/1 (Rhodopsin-like receptors),CREB Signaling in Neurons,FAK Signaling,G alpha (i) signalling events,G-Protein Coupled Receptor Signaling,Granulocyte Adhesion and Diapedesis,Lung Ionic Balance Signaling Pathway,Molecular Mechanisms of Cancer,Phagosome Formation,S100 Family Signaling Pathwa…
hsa-miR-141-3p	228.58	-10.0641	-1070.54	0.527294	-19.0864	3.27723e-81	1.44805e-79	TargetScan Mouse	High (predicted)	OLR1	-2.321	Cell surface interactions at the vascular wall,Cyclophilin Signaling Pathway,Glycation Signaling Pathway,Neutrophil degranulation,Tuberculosis Latent Signaling Pathway
hsa-miR-141-3p	228.58	-10.0641	-1070.54	0.527294	-19.0864	3.27723e-81	1.44805e-79	Ingenuity Expert Findings,TargetScan Human	Experimentally Observed,Moderate (predicted)	TNFAIP3	-3.434	CD40 Signaling,DDX58/IFIH1-mediated induction of interferon-alpha/beta,Deubiquitination,NF-κB Signaling,NLR signaling pathways,NOD1/2 Signaling Pathway,TNF signaling,TNFR1 Signaling,TNFR2 Signaling,Toll-like Receptor Signaling
hsa-miR-141-3p	228.58	-10.0641	-1070.54	0.527294	-19.0864	3.27723e-81	1.44805e-79	TargetScan Mouse,TargetScan Human	High (predicted),Moderate (predicted)	P2RY1	-1.63	BBSome Signaling Pathway,Breast Cancer Regulation by Stathmin1,Cellular Effects of Sildenafil (Viagra),Class A/1 (Rhodopsin-like receptors),CREB Signaling in Neurons,FAK Signaling,G alpha (q) signalling events,G-Protein Coupled Receptor Signaling,Gap Junction Signaling,Gustation Pathway,Lung Ionic Balance Signaling Pathway,Molecular Mechanisms of Cancer,Neurovascular Coupling Signaling Pathway,P2…
hsa-miR-199a-3p	3352.79	-10.3985	-1349.82	0.434321	-23.9421	1.11726e-126	1.90413e-124	TargetScan Mouse,TargetScan Human	High (predicted)	KTN1	-1.378	Post-translational protein phosphorylation,Regulation of Insulin-like Growth Factor (IGF) transport and uptake by IGFBPs,RHO GTPase cycle,RHO GTPases activate KTN1,RHOA Signaling
hsa-miR-199a-3p	3352.79	-10.3985	-1349.82	0.434321	-23.9421	1.11726e-126	1.90413e-124	TargetScan Mouse	High (predicted)	CDC42	1.37	Actin Cytoskeleton Signaling,Actin Nucleation by ARP-WASP Complex,Agrin Interactions at Neuromuscular Junction,Axonal Guidance Signaling,B Cell Receptor Signaling,Cardiac Hypertrophy Signaling,CD28 Signaling in T Helper Cells,CDC42 Signaling,Cerebral Malformation Signaling Pathway,Cholecystokinin/Gastrin-mediated Signaling,Clathrin-mediated Endocytosis Signaling,Colorectal Cancer Metastasis Signa…
hsa-miR-199a-3p	3352.79	-10.3985	-1349.82	0.434321	-23.9421	1.11726e-126	1.90413e-124	TargetScan Human	High (predicted)	FCGR3B	5.438	Dendritic Cell Maturation,IL-12 Signaling and Production in Macrophages,Natural Killer Cell Signaling,Neutrophil degranulation,Neutrophil Extracellular Trap Signaling Pathway,Parkinson's Signaling Pathway,Phagosome Formation,Post-translational modification: synthesis of GPI-anchored proteins,Role of NFAT in Regulation of the Immune Response,Role of Osteoclasts in Rheumatoid Arthritis Signaling Pa…
hsa-miR-199a-3p	3352.79	-10.3985	-1349.82	0.434321	-23.9421	1.11726e-126	1.90413e-124	TargetScan Human	High (predicted)	YES1	-1.691	Cell surface interactions at the vascular wall,Circadian Rhythm Signaling,Costimulation by the CD28 family,CTLA4 Signaling in Cytotoxic T Lymphocytes,EPH-Ephrin signaling,Ephrin A Signaling,Epithelial Membrane Protein Signaling Pathway,Fcgamma receptor (FCGR) dependent phagocytosis,Fcγ Receptor-mediated Phagocytosis in Macrophages and Monocytes,HER-2 Signaling in Breast Cancer,ID1 Signaling Pathw…
hsa-miR-199b-3p	3344.8	-10.3951	-1346.59	0.4344	-23.9298	1.5016e-126	2.23926e-124	#N/A	#N/A	#N/A	#N/A	#N/A
hsa-miR-21-5p	37000.7	-10.7082	-1672.97	0.356717	-30.0187	5.59173e-198	2.22365e-195	miRecords	Experimentally Observed	CDKN1A	-2.088	Activin Inhibin Signaling Pathway,AMPK Signaling,Antiproliferative Role of Somatostatin Receptor 2,Aryl Hydrocarbon Receptor Signaling,ATM Signaling,BAG2 Signaling Pathway,BEX2 Signaling Pathway,Bladder Cancer Signaling,Cell Cycle Checkpoints,Cell Cycle: G1/S Checkpoint Regulation,Cell Cycle: G2/M DNA Damage Checkpoint Regulation,Cerebral Malformation Signaling Pathway,CGAS-STING Signaling Pathwa…
hsa-miR-21-5p	37000.7	-10.7082	-1672.97	0.356717	-30.0187	5.59173e-198	2.22365e-195	TargetScan Mouse,Ingenuity Expert Findings,TargetScan Human	Experimentally Observed,High (predicted)	SPRY1	-1.917	Neurotrophin/TRK Signaling,Signaling by EGFR
hsa-miR-21-5p	37000.7	-10.7082	-1672.97	0.356717	-30.0187	5.59173e-198	2.22365e-195	TargetScan Mouse,TargetScan Human	High (predicted),Moderate (predicted)	THRB	-1.631	DHCR24 Signaling Pathway,G Protein Signaling Mediated by Tubby,Generic Transcription Pathway,SUMOylation of intracellular receptors,TR/RXR Activation,White Adipose Tissue Browning Pathway
hsa-miR-21-5p	37000.7	-10.7082	-1672.97	0.356717	-30.0187	5.59173e-198	2.22365e-195	TargetScan Mouse,TargetScan Human	High (predicted),Moderate (predicted)	OLR1	-2.321	Cell surface interactions at the vascular wall,Cyclophilin Signaling Pathway,Glycation Signaling Pathway,Neutrophil degranulation,Tuberculosis Latent Signaling Pathway
hsa-miR-21-5p	37000.7	-10.7082	-1672.97	0.356717	-30.0187	5.59173e-198	2.22365e-195	TargetScan Mouse,TargetScan Human	High (predicted),Moderate (predicted)	KBTBD7	1.709	Class I MHC mediated antigen processing and presentation,Neddylation,RAF/MAP kinase cascade
hsa-miR-21-5p	37000.7	-10.7082	-1672.97	0.356717	-30.0187	5.59173e-198	2.22365e-195	TargetScan Mouse	High (predicted)	CCL20	-4.638	Agranulocyte Adhesion and Diapedesis,Airway Inflammation in Asthma,Airway Pathology in Chronic Obstructive Pulmonary Disease,CGAS-STING Signaling Pathway,Class A/1 (Rhodopsin-like receptors),Docosahexaenoic Acid (DHA) Signaling,G alpha (i) signalling events,Granulocyte Adhesion and Diapedesis,IL-17 Signaling,IL-17A Signaling in Airway Cells,IL-17A Signaling in Gastric Cells,Interleukin-10 signali…
hsa-miR-21-5p	37000.7	-10.7082	-1672.97	0.356717	-30.0187	5.59173e-198	2.22365e-195	Ingenuity Expert Findings,TargetScan Human	Experimentally Observed,Moderate (predicted)	PIK3R1	-2.164	14-3-3-mediated Signaling,3-phosphoinositide Biosynthesis,Abacavir ADME,Acetylcholine Receptor Signaling Pathway,Actin Cytoskeleton Signaling,Activin Inhibin Signaling Pathway,Acute Myeloid Leukemia Signaling,Acute Phase Response Signaling,Adrenomedullin signaling pathway,Aldosterone Signaling in Epithelial Cells,AMPK Signaling,Amyotrophic Lateral Sclerosis Signaling,Angiopoietin Signaling,Antipr…
hsa-miR-21-5p	37000.7	-10.7082	-1672.97	0.356717	-30.0187	5.59173e-198	2.22365e-195	TargetScan Mouse,Ingenuity Expert Findings,miRecords	Experimentally Observed,Moderate (predicted)	IL6R	1.641	Acute Phase Response Signaling,Cachexia Signaling Pathway,Cardiac Hypertrophy Signaling,Cardiac Hypertrophy Signaling (Enhanced),CDX Gastrointestinal Cancer Signaling Pathway,Colorectal Cancer Metastasis Signaling,Cyclophilin Signaling Pathway,FAK Signaling,Glucocorticoid Receptor Signaling,Hepatic Cholestasis,Hepatic Fibrosis / Hepatic Stellate Cell Activation,HIF1α Signaling,ID1 Signaling Pathw…
hsa-miR-21-5p	37000.7	-10.7082	-1672.97	0.356717	-30.0187	5.59173e-198	2.22365e-195	TargetScan Human	High (predicted)	PPP1R3D	1.513	3-phosphoinositide Biosynthesis,3-phosphoinositide Degradation,Breast Cancer Regulation by Stathmin1,D-myo-inositol (1,4,5,6)-Tetrakisphosphate Biosynthesis,D-myo-inositol (3,4,5,6)-tetrakisphosphate Biosynthesis,D-myo-inositol-5-phosphate Metabolism,ERK/MAPK Signaling,Production of Nitric Oxide and Reactive Oxygen Species in Macrophages,Superpathway of Inositol Phosphate Compounds
hsa-miR-21-5p	37000.7	-10.7082	-1672.97	0.356717	-30.0187	5.59173e-198	2.22365e-195	TargetScan Human	High (predicted)	RPL36A	-1.659	Coronavirus Replication Pathway,EIF2 Signaling,Eukaryotic Translation Elongation,Eukaryotic Translation Initiation,Eukaryotic Translation Termination,Major pathway of rRNA processing in the nucleolus and cytosol,Nonsense-Mediated Decay (NMD),Response of EIF2AK4 (GCN2) to amino acid deficiency,Ribosomal Quality Control Signaling Pathway,Selenoamino acid metabolism,Signaling by ROBO receptors,SRP-d…
hsa-miR-21-5p	37000.7	-10.7082	-1672.97	0.356717	-30.0187	5.59173e-198	2.22365e-195	TargetScan Human	High (predicted)	RSAD2	3.194	Interferon alpha/beta signaling,Role of Hypercytokinemia/hyperchemokinemia in the Pathogenesis of Influenza,Role of Lipids/Lipid Rafts in the Pathogenesis of Influenza
hsa-miR-3200-5p	184.356	8.17073	288.161	0.466969	17.4974	1.49999e-68	4.26068e-67	TargetScan Human	High (predicted)	ARHGAP9	2.207	Leukocyte Extravasation Signaling,Myelination Signaling Pathway,Neutrophil degranulation,RHO GTPase cycle,RHOA Signaling,RHOGDI Signaling
hsa-miR-3200-5p	184.356	8.17073	288.161	0.466969	17.4974	1.49999e-68	4.26068e-67	TargetScan Human	High (predicted)	TNFSF9	-2.201	4-1BB Signaling in T Lymphocytes,Adrenergic Receptor Signaling Pathway (Enhanced),Airway Pathology in Chronic Obstructive Pulmonary Disease,Autism Signaling Pathway,Cachexia Signaling Pathway,Cardiac Hypertrophy Signaling (Enhanced),CDX Gastrointestinal Cancer Signaling Pathway,CGAS-STING Signaling Pathway,Erythropoietin Signaling Pathway,FXR/RXR Activation,Glycation Signaling Pathway,Hematoma Re…
hsa-miR-3200-5p	184.356	8.17073	288.161	0.466969	17.4974	1.49999e-68	4.26068e-67	TargetScan Human	High (predicted)	EGR2	-1.57	Activation of anterior HOX genes in hindbrain during early embryogenesis,Adipogenesis pathway,EGR2 and SOX10-mediated initiation of Schwann cell myelination,Myelination Signaling Pathway,NGF-stimulated transcription,Transcriptional regulation of white adipocyte differentiation
hsa-miR-3200-5p	184.356	8.17073	288.161	0.466969	17.4974	1.49999e-68	4.26068e-67	TargetScan Human	High (predicted)	FOS	-2.507	14-3-3-mediated Signaling,ABRA Signaling Pathway,Activin Inhibin Signaling Pathway,Acute Phase Response Signaling,Adrenomedullin signaling pathway,Apelin Endothelial Signaling Pathway,April Mediated Signaling,Aryl Hydrocarbon Receptor Signaling,Autophagy,B Cell Activating Factor Signaling,CCR5 Signaling in Macrophages,CD27 Signaling in Lymphocytes,CD28 Signaling in T Helper Cells,CD40 Signaling,C…
hsa-miR-374a-3p	486.089	-9.7224	-844.761	0.552856	-17.5858	3.16713e-69	9.21556e-68	TargetScan Human	High (predicted)	DCTN6	-1.612	COPI-mediated anterograde transport,HSP90 chaperone cycle for steroid hormone receptors in the presence of ligand,Intra-Golgi and retrograde Golgi-to-ER traffic,MHC class II antigen presentation,Nuclear Cytoskeleton Signaling Pathway
hsa-miR-374a-5p	956.566	-9.95048	-989.448	0.477549	-20.8366	2.0176e-96	1.26684e-94	TargetScan Mouse	High (predicted)	UQCRB	-1.707	Complex III assembly,Mitochondrial Dysfunction,Oxidative Phosphorylation,Respiratory electron transport
hsa-miR-376c-3p	804.79	-10.1423	-1130.13	0.500089	-20.2809	1.89449e-91	1.02733e-89	TargetScan Human	High (predicted)	IL1RAP	1.75	Activin Inhibin Signaling Pathway,Acute Phase Response Signaling,Cachexia Signaling Pathway,Granulocyte Adhesion and Diapedesis,Hepatic Cholestasis,Hepatic Fibrosis / Hepatic Stellate Cell Activation,Hepatic Fibrosis Signaling Pathway,IL-1 Signaling,IL-10 Signaling,IL-27 Signaling Pathway,IL-33 Signaling Pathway,IL-6 Signaling,Interleukin-1 family signaling,Irritable Bowel Syndrome Signaling Path…
hsa-miR-376c-3p	804.79	-10.1423	-1130.13	0.500089	-20.2809	1.89449e-91	1.02733e-89	TargetScan Human	High (predicted)	TNFAIP6	3.346	Heparan Sulfate Biosynthesis,Heparan Sulfate Biosynthesis (Late Stages),IL-6 Signaling,Neutrophil degranulation,Triacylglycerol Degradation
hsa-miR-376c-3p	804.79	-10.1423	-1130.13	0.500089	-20.2809	1.89449e-91	1.02733e-89	TargetScan Mouse	High (predicted)	TSPAN2	1.416	Integrin Signaling
hsa-miR-376c-3p	804.79	-10.1423	-1130.13	0.500089	-20.2809	1.89449e-91	1.02733e-89	TargetScan Human	High (predicted)	HTR7	-1.411	BBSome Signaling Pathway,Breast Cancer Regulation by Stathmin1,cAMP-mediated signaling,Cellular Effects of Sildenafil (Viagra),Class A/1 (Rhodopsin-like receptors),CREB Signaling in Neurons,FAK Signaling,G alpha (s) signalling events,G-Protein Coupled Receptor Signaling,Gαs Signaling,Lung Ionic Balance Signaling Pathway,Molecular Mechanisms of Cancer,Phagosome Formation,RHOBTB3 ATPase cycle,S100 …
hsa-miR-376c-3p	804.79	-10.1423	-1130.13	0.500089	-20.2809	1.89449e-91	1.02733e-89	TargetScan Mouse	High (predicted)	PROK2	3.598	Class A/1 (Rhodopsin-like receptors),G alpha (q) signalling events
hsa-miR-376c-3p	804.79	-10.1423	-1130.13	0.500089	-20.2809	1.89449e-91	1.02733e-89	TargetScan Mouse,TargetScan Human	High (predicted),Moderate (predicted)	SPRY1	-1.917	Neurotrophin/TRK Signaling,Signaling by EGFR
hsa-miR-376c-3p	804.79	-10.1423	-1130.13	0.500089	-20.2809	1.89449e-91	1.02733e-89	TargetScan Human	High (predicted)	TKTL2	-3.257	Pentose Phosphate Pathway,Pentose Phosphate Pathway (Non-oxidative Branch)
hsa-miR-376c-3p	804.79	-10.1423	-1130.13	0.500089	-20.2809	1.89449e-91	1.02733e-89	TargetScan Mouse,TargetScan Human	High (predicted),Moderate (predicted)	B3GNT9	1.556	O-linked glycosylation
hsa-miR-376c-3p	804.79	-10.1423	-1130.13	0.500089	-20.2809	1.89449e-91	1.02733e-89	TargetScan Mouse	High (predicted)	UBE2D1	1.894	BAG2 Signaling Pathway,C-type lectin receptors (CLRs),Cell Cycle Checkpoints,Cellular response to hypoxia,Class I MHC mediated antigen processing and presentation,DDX58/IFIH1-mediated induction of interferon-alpha/beta,Deubiquitination,DNA Replication Pre-Initiation,E3 ubiquitin ligases ubiquitinate target proteins,Fc epsilon receptor (FCERI) signaling,Hypoxia Signaling in the Cardiovascular Syst…
hsa-miR-376c-3p	804.79	-10.1423	-1130.13	0.500089	-20.2809	1.89449e-91	1.02733e-89	TargetScan Mouse,TargetScan Human	High (predicted)	HBEGF	-3.298	Cargo recognition for clathrin-mediated endocytosis,CDX Gastrointestinal Cancer Signaling Pathway,Clathrin-mediated endocytosis,ERBB Signaling,Extra-nuclear estrogen signaling,G Beta Gamma Signaling,Gastrin-CREB signalling pathway via PKC and MAPK,GNRH Signaling,HER-2 Signaling in Breast Cancer,IL-13 Signaling Pathway,IL-8 Signaling,Neuregulin Signaling,Pancreatic Adenocarcinoma Signaling,PIP3 ac…
hsa-miR-376c-3p	804.79	-10.1423	-1130.13	0.500089	-20.2809	1.89449e-91	1.02733e-89	TargetScan Mouse	High (predicted)	KCNE3	1.372	Cardiac conduction
hsa-miR-411-5p	274.205	-9.87643	-939.944	0.556724	-17.7403	2.04999e-70	6.43588e-69	#N/A	#N/A	#N/A	#N/A	#N/A
hsa-miR-4492	55.8538	7.84641	230.147	0.654097	11.9958	3.73825e-33	3.23169e-32	TargetScan Human	High (predicted)	SLC11A1	1.667	Antimicrobial peptides,Iron homeostasis signaling pathway,Neutrophil degranulation,Transport of bile salts and organic acids, metal ions and amine compounds
hsa-miR-4492	55.8538	7.84641	230.147	0.654097	11.9958	3.73825e-33	3.23169e-32	TargetScan Human	High (predicted),Moderate (predicted)	TBC1D3 (includes others)	2.111	TBC/RABGAPs
hsa-miR-4492	55.8538	7.84641	230.147	0.654097	11.9958	3.73825e-33	3.23169e-32	TargetScan Mouse,TargetScan Human	High (predicted)	TGFA	2.496	Autophagy,Breast Cancer Regulation by Stathmin1,Cargo concentration in the ER,Cargo recognition for clathrin-mediated endocytosis,Cilia Biogenesis Signaling Pathway,Clathrin-mediated endocytosis,CLEAR Signaling Pathway,COPII-mediated vesicle transport,CREB Signaling in Neurons,Docosahexaenoic Acid (DHA) Signaling,Ephrin A Signaling,ERBB Signaling,ESR-mediated signaling,Extra-nuclear estrogen sign…
hsa-miR-4492	55.8538	7.84641	230.147	0.654097	11.9958	3.73825e-33	3.23169e-32	TargetScan Human	High (predicted)	TNFSF14	3.18	Adrenergic Receptor Signaling Pathway (Enhanced),Airway Pathology in Chronic Obstructive Pulmonary Disease,Atherosclerosis Signaling,Autism Signaling Pathway,Cachexia Signaling Pathway,Cardiac Hypertrophy Signaling (Enhanced),CDX Gastrointestinal Cancer Signaling Pathway,CGAS-STING Signaling Pathway,Erythropoietin Signaling Pathway,FXR/RXR Activation,Glycation Signaling Pathway,Hematoma Resolutio…
hsa-miR-4492	55.8538	7.84641	230.147	0.654097	11.9958	3.73825e-33	3.23169e-32	TargetScan Human	High (predicted)	WNK2	2.326	Ion channel transport
hsa-miR-4492	55.8538	7.84641	230.147	0.654097	11.9958	3.73825e-33	3.23169e-32	TargetScan Mouse,TargetScan Human	High (predicted),Moderate (predicted)	TMEM86B	1.446	Glycerophospholipid biosynthesis
hsa-miR-4492	55.8538	7.84641	230.147	0.654097	11.9958	3.73825e-33	3.23169e-32	TargetScan Human	High (predicted)	TNFAIP8L2	1.851	PI Metabolism
hsa-miR-4492	55.8538	7.84641	230.147	0.654097	11.9958	3.73825e-33	3.23169e-32	TargetScan Mouse,TargetScan Human	High (predicted),Moderate (predicted)	STK40	1.6	Abacavir ADME,Beta-catenin independent WNT signaling,Costimulation by the CD28 family,GPER1 signaling,Hedgehog 'on' state,KEAP1-NFE2L2 pathway,p75 NTR receptor-mediated signalling,Ribavirin ADME,Signaling by NOTCH4
hsa-miR-4492	55.8538	7.84641	230.147	0.654097	11.9958	3.73825e-33	3.23169e-32	TargetScan Human	High (predicted)	ADGRG3	4.369	BBSome Signaling Pathway,Breast Cancer Regulation by Stathmin1,Cellular Effects of Sildenafil (Viagra),CREB Signaling in Neurons,FAK Signaling,G-Protein Coupled Receptor Signaling,Lung Ionic Balance Signaling Pathway,Molecular Mechanisms of Cancer,Neutrophil degranulation,Phagosome Formation,S100 Family Signaling Pathway,Zn Homeostasis Signaling Pathway
hsa-miR-4492	55.8538	7.84641	230.147	0.654097	11.9958	3.73825e-33	3.23169e-32	TargetScan Mouse	High (predicted)	AKAP5	-1.736	Calcium Signaling,cAMP-mediated signaling,Cardiac β-adrenergic Signaling,Glutamate binding, activation of AMPA receptors and synaptic plasticity,Integration of energy metabolism,Netrin Signaling,Protein Kinase A Signaling,Role of NFAT in Cardiac Hypertrophy,Role of NFAT in Regulation of the Immune Response,Signaling by ROBO receptors
hsa-miR-4492	55.8538	7.84641	230.147	0.654097	11.9958	3.73825e-33	3.23169e-32	TargetScan Human	High (predicted)	ANPEP	1.498	Epithelial Membrane Protein Signaling Pathway,Glutathione-mediated Detoxification,Metabolism of Angiotensinogen to Angiotensins,Neutrophil degranulation,γ-glutamyl Cycle
hsa-miR-4492	55.8538	7.84641	230.147	0.654097	11.9958	3.73825e-33	3.23169e-32	TargetScan Human	High (predicted)	AOC3	4.506	Agranulocyte Adhesion and Diapedesis,Phase I - Functionalization of compounds,Phenylethylamine Degradation I
hsa-miR-4492	55.8538	7.84641	230.147	0.654097	11.9958	3.73825e-33	3.23169e-32	TargetScan Mouse,TargetScan Human	High (predicted)	ARAP3	2.985	RHO GTPase cycle
hsa-miR-4492	55.8538	7.84641	230.147	0.654097	11.9958	3.73825e-33	3.23169e-32	TargetScan Mouse,TargetScan Human	High (predicted),Moderate (predicted)	ARHGAP27	1.841	RHO GTPase cycle
hsa-miR-4492	55.8538	7.84641	230.147	0.654097	11.9958	3.73825e-33	3.23169e-32	TargetScan Human	High (predicted)	BGLAP	2.239	Gamma carboxylation, hypusinylation, hydroxylation, and arylsulfatase activation,Gap Junction Signaling,Glucocorticoid Receptor Signaling,Osteoarthritis Pathway,Role of Osteoblasts in Rheumatoid Arthritis Signaling Pathway,Role of Osteoblasts, Osteoclasts and Chondrocytes in Rheumatoid Arthritis,Transcriptional regulation by RUNX2,VDR/RXR Activation
hsa-miR-4492	55.8538	7.84641	230.147	0.654097	11.9958	3.73825e-33	3.23169e-32	TargetScan Human	High (predicted)	CACNA1E	5.737	Acetylcholine Receptor Signaling Pathway,Adrenergic Receptor Signaling Pathway (Enhanced),Amyotrophic Lateral Sclerosis Signaling,Androgen Signaling,Autism Signaling Pathway,Calcium Signaling,Cardiac Hypertrophy Signaling,Cardiac Hypertrophy Signaling (Enhanced),Cardiac β-adrenergic Signaling,CCR5 Signaling in Macrophages,Cellular Effects of Sildenafil (Viagra),Circadian Rhythm Signaling,Corticot…
hsa-miR-4492	55.8538	7.84641	230.147	0.654097	11.9958	3.73825e-33	3.23169e-32	TargetScan Mouse,TargetScan Human	High (predicted)	CD83	-4.213	Communication between Innate and Adaptive Immune Cells,Crosstalk between Dendritic Cells and Natural Killer Cells,Dendritic Cell Maturation,TREM1 Signaling
hsa-miR-4492	55.8538	7.84641	230.147	0.654097	11.9958	3.73825e-33	3.23169e-32	TargetScan Mouse	High (predicted)	CREB5	2.43	Acetylcholine Receptor Signaling Pathway,AMPK Signaling,ATM Signaling,Autophagy,B Cell Receptor Signaling,Breast Cancer Regulation by Stathmin1,Calcium Signaling,cAMP-mediated signaling,Cellular Effects of Sildenafil (Viagra),Circadian Rhythm Signaling,CLEAR Signaling Pathway,Corticotropin Releasing Hormone Signaling,CREB Signaling in Neurons,Cyclophilin Signaling Pathway,Dendritic Cell Maturatio…
hsa-miR-4492	55.8538	7.84641	230.147	0.654097	11.9958	3.73825e-33	3.23169e-32	TargetScan Mouse,TargetScan Human	High (predicted),Moderate (predicted)	CSF3R	3.366	Acute Myeloid Leukemia Signaling,Granulocyte Adhesion and Diapedesis,Other interleukin signaling,Signaling by CSF3 (G-CSF),Transcriptional regulation of granulopoiesis
hsa-miR-4492	55.8538	7.84641	230.147	0.654097	11.9958	3.73825e-33	3.23169e-32	TargetScan Mouse	High (predicted)	DAPK2	3.599	Autophagy,Caspase activation via Dependence Receptors in the absence of ligand,Immunogenic Cell Death Signaling Pathway,TR/RXR Activation
hsa-miR-4492	55.8538	7.84641	230.147	0.654097	11.9958	3.73825e-33	3.23169e-32	TargetScan Mouse,TargetScan Human	High (predicted),Moderate (predicted)	DMTN	1.615	Miscellaneous transport and binding events
hsa-miR-4492	55.8538	7.84641	230.147	0.654097	11.9958	3.73825e-33	3.23169e-32	TargetScan Human	High (predicted)	ENTPD2	5.822	Gustation Pathway,Neurovascular Coupling Signaling Pathway,Nucleotide catabolism,Pyrimidine Ribonucleotides De Novo Biosynthesis,Pyrimidine Ribonucleotides Interconversion
hsa-miR-4492	55.8538	7.84641	230.147	0.654097	11.9958	3.73825e-33	3.23169e-32	TargetScan Mouse,TargetScan Human	High (predicted),Moderate (predicted)	ESPN	2.377	Sensory processing of sound by inner hair cells of the cochlea,Sensory processing of sound by outer hair cells of the cochlea
hsa-miR-4492	55.8538	7.84641	230.147	0.654097	11.9958	3.73825e-33	3.23169e-32	TargetScan Human	High (predicted)	FANCA	1.538	Fanconi Anemia Pathway,Hereditary Breast Cancer Signaling,PKR-mediated signaling,Role of BRCA1 in DNA Damage Response
hsa-miR-4492	55.8538	7.84641	230.147	0.654097	11.9958	3.73825e-33	3.23169e-32	TargetScan Human	High (predicted)	FFAR2	4.325	BBSome Signaling Pathway,Breast Cancer Regulation by Stathmin1,Cellular Effects of Sildenafil (Viagra),Class A/1 (Rhodopsin-like receptors),CREB Signaling in Neurons,FAK Signaling,G alpha (q) signalling events,G-Protein Coupled Receptor Signaling,GPCR-Mediated Nutrient Sensing in Enteroendocrine Cells,Hepatitis B Chronic Liver Pathogenesis Signaling Pathway,IL-10 Signaling,Lung Ionic Balance Sign…
hsa-miR-4492	55.8538	7.84641	230.147	0.654097	11.9958	3.73825e-33	3.23169e-32	TargetScan Human	High (predicted)	FGD3	1.474	Actin Cytoskeleton Signaling,CDC42 Signaling,G alpha (12/13) signalling events,p75 NTR receptor-mediated signalling,RHO GTPase cycle
hsa-miR-4492	55.8538	7.84641	230.147	0.654097	11.9958	3.73825e-33	3.23169e-32	TargetScan Human	High (predicted)	FOSL1	-2.668	Activin Inhibin Signaling Pathway,ERK5 Signaling,NGF-stimulated transcription,NRF2-mediated Oxidative Stress Response,Sertoli Cell-Germ Cell Junction Signaling Pathway (Enhanced),Warburg Effect Signaling Pathway
hsa-miR-4492	55.8538	7.84641	230.147	0.654097	11.9958	3.73825e-33	3.23169e-32	TargetScan Mouse,TargetScan Human	High (predicted),Moderate (predicted)	IL1R1	2.654	Activin Inhibin Signaling Pathway,Acute Phase Response Signaling,Agranulocyte Adhesion and Diapedesis,Cachexia Signaling Pathway,Cardiac Hypertrophy Signaling (Enhanced),FAK Signaling,Glucocorticoid Receptor Signaling,Granulocyte Adhesion and Diapedesis,Hepatic Cholestasis,Hepatic Fibrosis / Hepatic Stellate Cell Activation,Hepatic Fibrosis Signaling Pathway,HMGB1 Signaling,IL-1 Signaling,IL-10 S…
hsa-miR-4492	55.8538	7.84641	230.147	0.654097	11.9958	3.73825e-33	3.23169e-32	TargetScan Mouse,TargetScan Human	High (predicted)	IRF2	1.324	Factors involved in megakaryocyte development and platelet production,Interferon alpha/beta signaling,Interferon gamma signaling,ISGylation Signaling Pathway,Pancreatic Secretion Signaling Pathway,Pyroptosis,Pyroptosis Signaling Pathway,TRIM21 Intracellular Antibody Signaling Pathway
hsa-miR-4492	55.8538	7.84641	230.147	0.654097	11.9958	3.73825e-33	3.23169e-32	TargetScan Human	High (predicted)	KCNS1	3.432	Potassium Channels
hsa-miR-4492	55.8538	7.84641	230.147	0.654097	11.9958	3.73825e-33	3.23169e-32	TargetScan Human	High (predicted)	KDM6B	1.976	Chromatin modifications during the maternal to zygotic transition (MZT),Chromatin organization,Histone Modification Signaling Pathway,Macrophage Alternative Activation Signaling Pathway,Oxidative Stress Induced Senescence
hsa-miR-4492	55.8538	7.84641	230.147	0.654097	11.9958	3.73825e-33	3.23169e-32	TargetScan Human	High (predicted)	KLHL21	1.455	Class I MHC mediated antigen processing and presentation,Neddylation
hsa-miR-4492	55.8538	7.84641	230.147	0.654097	11.9958	3.73825e-33	3.23169e-32	TargetScan Mouse,TargetScan Human	High (predicted)	KREMEN1	4.45	TCF dependent signaling in response to WNT,WNT/β-catenin Signaling
hsa-miR-4492	55.8538	7.84641	230.147	0.654097	11.9958	3.73825e-33	3.23169e-32	TargetScan Human	High (predicted)	KRT5	-1.963	Cell junction organization,Glucocorticoid Receptor Signaling,Keratinization
hsa-miR-4492	55.8538	7.84641	230.147	0.654097	11.9958	3.73825e-33	3.23169e-32	TargetScan Human	High (predicted)	LILRA6	1.919	Immunoregulatory interactions between a Lymphoid and a non-Lymphoid cell
hsa-miR-4492	55.8538	7.84641	230.147	0.654097	11.9958	3.73825e-33	3.23169e-32	TargetScan Mouse	High (predicted)	LPAR2	2.609	BBSome Signaling Pathway,Breast Cancer Regulation by Stathmin1,Cellular Effects of Sildenafil (Viagra),Class A/1 (Rhodopsin-like receptors),CREB Signaling in Neurons,eNOS Signaling,FAK Signaling,G alpha (i) signalling events,G alpha (q) signalling events,G-Protein Coupled Receptor Signaling,Gα12/13 Signaling,Lung Ionic Balance Signaling Pathway,Molecular Mechanisms of Cancer,Phagosome Formation,R…
hsa-miR-4492	55.8538	7.84641	230.147	0.654097	11.9958	3.73825e-33	3.23169e-32	TargetScan Human	High (predicted)	MEF2B	1.958	ABRA Signaling Pathway,Apelin Endothelial Signaling Pathway,Calcium Signaling,Cardiac Hypertrophy Signaling,Cardiac Hypertrophy Signaling (Enhanced),Cellular Effects of Sildenafil (Viagra),Cholecystokinin/Gastrin-mediated Signaling,Corticotropin Releasing Hormone Signaling,ERK5 Signaling,G-Protein Coupled Receptor Signaling,Gα12/13 Signaling,Myogenesis,Oxytocin in Brain Signaling Pathway,p38 MAPK…
hsa-miR-4492	55.8538	7.84641	230.147	0.654097	11.9958	3.73825e-33	3.23169e-32	TargetScan Human	High (predicted)	MMP25	4.884	Activation of Matrix Metalloproteinases,Agranulocyte Adhesion and Diapedesis,Axonal Guidance Signaling,Bladder Cancer Signaling,Chaperone Mediated Autophagy Signaling Pathway,Colorectal Cancer Metastasis Signaling,Estrogen Receptor Signaling,Granulocyte Adhesion and Diapedesis,Hematoma Resolution Signaling Pathway,HEY1 Signaling Pathway,HIF1α Signaling,HOTAIR Regulatory Pathway,Inhibition of Matr…
hsa-miR-4492	55.8538	7.84641	230.147	0.654097	11.9958	3.73825e-33	3.23169e-32	TargetScan Human	High (predicted)	MPZ	2.25	EGR2 and SOX10-mediated initiation of Schwann cell myelination,Myelination Signaling Pathway
hsa-miR-4492	55.8538	7.84641	230.147	0.654097	11.9958	3.73825e-33	3.23169e-32	TargetScan Mouse	High (predicted)	NLGN3	1.62	Autism Signaling Pathway,GABAergic Receptor Signaling Pathway (Enhanced),Neurexins and neuroligins,Synaptogenesis Signaling Pathway
hsa-miR-4492	55.8538	7.84641	230.147	0.654097	11.9958	3.73825e-33	3.23169e-32	TargetScan Mouse,TargetScan Human	High (predicted),Moderate (predicted)	NR6A1	1.677	Generic Transcription Pathway,POU5F1 (OCT4), SOX2, NANOG activate genes related to proliferation,Role of OCT4 in Mammalian Embryonic Stem Cell Pluripotency
hsa-miR-4492	55.8538	7.84641	230.147	0.654097	11.9958	3.73825e-33	3.23169e-32	TargetScan Human	High (predicted)	NRG1	-1.386	Activation of NMDA receptors and postsynaptic events,Agrin Interactions at Neuromuscular Junction,Cell Cycle: G1/S Checkpoint Regulation,ERB2-ERBB3 Signaling,ERBB Signaling,ERBB4 Signaling,HER-2 Signaling in Breast Cancer,Myelination Signaling Pathway,Neuregulin Signaling,PIP3 activates AKT signaling,RAF/MAP kinase cascade,Signaling by ERBB2,Signaling by ERBB4,Signaling by PTK6
hsa-miR-4492	55.8538	7.84641	230.147	0.654097	11.9958	3.73825e-33	3.23169e-32	TargetScan Human	High (predicted)	NT5C1A	-3.513	Adenosine Nucleotides Degradation II,Guanosine Nucleotides Degradation III,NAD Salvage Pathway II,Nucleotide catabolism,Purine Nucleotides Degradation II (Aerobic),Urate Biosynthesis/Inosine 5'-phosphate Degradation
hsa-miR-4492	55.8538	7.84641	230.147	0.654097	11.9958	3.73825e-33	3.23169e-32	TargetScan Human	High (predicted)	OTOF	1.929	Insertion of tail-anchored proteins into the endoplasmic reticulum membrane,Sensory processing of sound by inner hair cells of the cochlea
hsa-miR-4492	55.8538	7.84641	230.147	0.654097	11.9958	3.73825e-33	3.23169e-32	TargetScan Mouse	High (predicted)	P2RY13	2.945	BBSome Signaling Pathway,Breast Cancer Regulation by Stathmin1,cAMP-mediated signaling,Cellular Effects of Sildenafil (Viagra),Class A/1 (Rhodopsin-like receptors),CREB Signaling in Neurons,FAK Signaling,G alpha (i) signalling events,G-Protein Coupled Receptor Signaling,Gap Junction Signaling,Gustation Pathway,Gαi Signaling,Lung Ionic Balance Signaling Pathway,Molecular Mechanisms of Cancer,Phago…
hsa-miR-4492	55.8538	7.84641	230.147	0.654097	11.9958	3.73825e-33	3.23169e-32	TargetScan Human	High (predicted)	PANX2	3.822	Transmission across Electrical Synapses
hsa-miR-4492	55.8538	7.84641	230.147	0.654097	11.9958	3.73825e-33	3.23169e-32	TargetScan Mouse,TargetScan Human	High (predicted),Moderate (predicted)	PDE4D	-2.769	cAMP-mediated signaling,Cardiac Hypertrophy Signaling (Enhanced),Cardiac β-adrenergic Signaling,G alpha (s) signalling events,G-Protein Coupled Receptor Signaling,Opioid Signalling,Protein Kinase A Signaling,RAR Activation,Relaxin Signaling,Semaphorin Neuronal Repulsive Signaling Pathway,Sperm Motility,tRNA Splicing,Zn Homeostasis Signaling Pathway
hsa-miR-4492	55.8538	7.84641	230.147	0.654097	11.9958	3.73825e-33	3.23169e-32	TargetScan Mouse,TargetScan Human	High (predicted)	PER1	-2.68	Circadian Clock,Circadian Rhythm Signaling
hsa-miR-4492	55.8538	7.84641	230.147	0.654097	11.9958	3.73825e-33	3.23169e-32	TargetScan Mouse,TargetScan Human	High (predicted),Moderate (predicted)	PFKFB4	2.131	AMPK Signaling,Glucose metabolism,PFKFB4 Signaling Pathway,Warburg Effect Signaling Pathway
hsa-miR-4492	55.8538	7.84641	230.147	0.654097	11.9958	3.73825e-33	3.23169e-32	TargetScan Mouse	High (predicted)	PGLYRP1	2.25	Antimicrobial peptides,Neutrophil degranulation
hsa-miR-4492	55.8538	7.84641	230.147	0.654097	11.9958	3.73825e-33	3.23169e-32	TargetScan Human	High (predicted)	PIK3R6	1.358	14-3-3-mediated Signaling,3-phosphoinositide Biosynthesis,Abacavir ADME,Acetylcholine Receptor Signaling Pathway,Actin Cytoskeleton Signaling,Activin Inhibin Signaling Pathway,Acute Myeloid Leukemia Signaling,Adrenomedullin signaling pathway,Aldosterone Signaling in Epithelial Cells,AMPK Signaling,Amyotrophic Lateral Sclerosis Signaling,Angiopoietin Signaling,Antiproliferative Role of Somatostati…
hsa-miR-4492	55.8538	7.84641	230.147	0.654097	11.9958	3.73825e-33	3.23169e-32	TargetScan Human	High (predicted)	PYGM	1.603	Glycogen Degradation II,Glycogen Degradation III,Glycogen metabolism,Protein Kinase A Signaling,α-Adrenergic Signaling
hsa-miR-4492	55.8538	7.84641	230.147	0.654097	11.9958	3.73825e-33	3.23169e-32	TargetScan Human	High (predicted)	RAB30	-1.33	Intra-Golgi and retrograde Golgi-to-ER traffic,RAB geranylgeranylation
hsa-miR-4492	55.8538	7.84641	230.147	0.654097	11.9958	3.73825e-33	3.23169e-32	TargetScan Mouse	High (predicted)	RTN4R	1.329	Axonal Guidance Signaling,p75 NTR receptor-mediated signalling
hsa-miR-4492	55.8538	7.84641	230.147	0.654097	11.9958	3.73825e-33	3.23169e-32	TargetScan Mouse	High (predicted)	SH2B2	1.348	Factors involved in megakaryocyte development and platelet production,Melanocyte Development and Pigmentation Signaling,Signaling by SCF-KIT
hsa-miR-4492	55.8538	7.84641	230.147	0.654097	11.9958	3.73825e-33	3.23169e-32	TargetScan Mouse,TargetScan Human	High (predicted),Moderate (predicted)	SPNS2	1.932	Sphingolipid metabolism
hsa-miR-4492	55.8538	7.84641	230.147	0.654097	11.9958	3.73825e-33	3.23169e-32	TargetScan Mouse,TargetScan Human	High (predicted),Moderate (predicted)	SLC6A6	1.656	Pancreatic Secretion Signaling Pathway,Transport of bile salts and organic acids, metal ions and amine compounds,Transport of inorganic cations/anions and amino acids/oligopeptides
hsa-miR-4492	55.8538	7.84641	230.147	0.654097	11.9958	3.73825e-33	3.23169e-32	TargetScan Human	High (predicted)	SLC6A8	2.35	Autism Signaling Pathway,Creatine metabolism
hsa-miR-4492	55.8538	7.84641	230.147	0.654097	11.9958	3.73825e-33	3.23169e-32	TargetScan Mouse,TargetScan Human	High (predicted),Moderate (predicted)	SOCS3	-1.739	3-phosphoinositide Biosynthesis,3-phosphoinositide Degradation,Acute Phase Response Signaling,Cachexia Signaling Pathway,Class I MHC mediated antigen processing and presentation,D-myo-inositol (1,4,5,6)-Tetrakisphosphate Biosynthesis,D-myo-inositol (3,4,5,6)-tetrakisphosphate Biosynthesis,D-myo-inositol-5-phosphate Metabolism,FAK Signaling,FXR/RXR Activation,Growth hormone receptor signaling,Grow…
hsa-miR-4492	55.8538	7.84641	230.147	0.654097	11.9958	3.73825e-33	3.23169e-32	TargetScan Mouse	High (predicted)	SRPK1	1.594	Replacement of protamines by nucleosomes in the male pronucleus
hsa-miR-4492	55.8538	7.84641	230.147	0.654097	11.9958	3.73825e-33	3.23169e-32	TargetScan Human	High (predicted)	ST6GALNAC2	3.772	O-linked glycosylation,Sialic acid metabolism
hsa-miR-4508	591.486	9.66362	811.035	0.489917	19.725	1.31503e-86	6.03396e-85	TargetScan Mouse	High (predicted)	MADCAM1	2.466	Agranulocyte Adhesion and Diapedesis,Immunoregulatory interactions between a Lymphoid and a non-Lymphoid cell,Integrin cell surface interactions
hsa-miR-4508	591.486	9.66362	811.035	0.489917	19.725	1.31503e-86	6.03396e-85	TargetScan Human	High (predicted)	CDKN1C	-2.512	Glucocorticoid Receptor Signaling,ID1 Signaling Pathway,ID3 Signaling Pathway,Mitotic G1 phase and G1/S transition
hsa-miR-4508	591.486	9.66362	811.035	0.489917	19.725	1.31503e-86	6.03396e-85	TargetScan Human	High (predicted)	MCAM	-1.764	ID1 Signaling Pathway,RHO GTPase cycle,S100 Family Signaling Pathway
hsa-miR-4508	591.486	9.66362	811.035	0.489917	19.725	1.31503e-86	6.03396e-85	TargetScan Human	High (predicted)	NCF1	2.816	Apelin Adipocyte Signaling Pathway,CDX Gastrointestinal Cancer Signaling Pathway,Class I MHC mediated antigen processing and presentation,Cyclophilin Signaling Pathway,Detoxification of Reactive Oxygen Species,Fcγ Receptor-mediated Phagocytosis in Macrophages and Monocytes,fMLP Signaling in Neutrophils,Glycation Signaling Pathway,Hepatic Fibrosis Signaling Pathway,HIF1α Signaling,ID3 Signaling Pa…
hsa-miR-4508	591.486	9.66362	811.035	0.489917	19.725	1.31503e-86	6.03396e-85	TargetScan Mouse	High (predicted)	PFKFB4	2.131	AMPK Signaling,Glucose metabolism,PFKFB4 Signaling Pathway,Warburg Effect Signaling Pathway
hsa-miR-4508	591.486	9.66362	811.035	0.489917	19.725	1.31503e-86	6.03396e-85	TargetScan Human	High (predicted)	CXCR1	5.086	Agranulocyte Adhesion and Diapedesis,BBSome Signaling Pathway,Breast Cancer Regulation by Stathmin1,Cardiac Hypertrophy Signaling (Enhanced),Cellular Effects of Sildenafil (Viagra),Class A/1 (Rhodopsin-like receptors),CREB Signaling in Neurons,FAK Signaling,G alpha (i) signalling events,G-Protein Coupled Receptor Signaling,Glucocorticoid Receptor Signaling,Granulocyte Adhesion and Diapedesis,IL-8…
hsa-miR-4508	591.486	9.66362	811.035	0.489917	19.725	1.31503e-86	6.03396e-85	TargetScan Mouse	High (predicted)	RNF182	3.314	Class I MHC mediated antigen processing and presentation
hsa-miR-4508	591.486	9.66362	811.035	0.489917	19.725	1.31503e-86	6.03396e-85	TargetScan Human	High (predicted)	SLC7A5	-1.402	Autophagy,Cell surface interactions at the vascular wall,NAD Signaling Pathway,Transport of inorganic cations/anions and amino acids/oligopeptides,Tryptophan catabolism
hsa-miR-4508	591.486	9.66362	811.035	0.489917	19.725	1.31503e-86	6.03396e-85	TargetScan Human	High (predicted)	WNK2	2.326	Ion channel transport
hsa-miR-4732-3p	1344	10.4025	1353.52	0.473635	21.9631	6.48883e-107	5.16078e-105	TargetScan Human	High (predicted)	SIGLEC5	3.152	Immunoregulatory interactions between a Lymphoid and a non-Lymphoid cell,Neutrophil degranulation,Neutrophil Extracellular Trap Signaling Pathway
hsa-miR-4732-3p	1344	10.4025	1353.52	0.473635	21.9631	6.48883e-107	5.16078e-105	TargetScan Human	High (predicted)	OLAH	3.733	Fatty acyl-CoA biosynthesis
hsa-miR-4732-5p	2495.17	9.18224	580.939	0.492538	18.6427	1.44683e-77	5.56796e-76	TargetScan Human	High (predicted)	PPCDC	2.11	Coenzyme A Biosynthesis,Metabolism of water-soluble vitamins and cofactors
hsa-miR-4732-5p	2495.17	9.18224	580.939	0.492538	18.6427	1.44683e-77	5.56796e-76	TargetScan Human	High (predicted)	CDKN1A	-2.088	Activin Inhibin Signaling Pathway,AMPK Signaling,Antiproliferative Role of Somatostatin Receptor 2,Aryl Hydrocarbon Receptor Signaling,ATM Signaling,BAG2 Signaling Pathway,BEX2 Signaling Pathway,Bladder Cancer Signaling,Cell Cycle Checkpoints,Cell Cycle: G1/S Checkpoint Regulation,Cell Cycle: G2/M DNA Damage Checkpoint Regulation,Cerebral Malformation Signaling Pathway,CGAS-STING Signaling Pathwa…
hsa-miR-4745-3p	63.6386	8.66746	406.599	0.70944	12.2173	2.51175e-34	2.27009e-33	TargetScan Human	High (predicted)	PHOSPHO1	4.933	3-phosphoinositide Biosynthesis,3-phosphoinositide Degradation,Bone Mineralization Signaling Pathway,D-myo-inositol (1,4,5,6)-Tetrakisphosphate Biosynthesis,D-myo-inositol (3,4,5,6)-tetrakisphosphate Biosynthesis,D-myo-inositol-5-phosphate Metabolism,Glycerophospholipid biosynthesis,Superpathway of Inositol Phosphate Compounds
hsa-miR-4745-3p	63.6386	8.66746	406.599	0.70944	12.2173	2.51175e-34	2.27009e-33	TargetScan Human	High (predicted)	NT5C1A	-3.513	Adenosine Nucleotides Degradation II,Guanosine Nucleotides Degradation III,NAD Salvage Pathway II,Nucleotide catabolism,Purine Nucleotides Degradation II (Aerobic),Urate Biosynthesis/Inosine 5'-phosphate Degradation
hsa-miR-4745-3p	63.6386	8.66746	406.599	0.70944	12.2173	2.51175e-34	2.27009e-33	TargetScan Human	High (predicted)	WNK2	2.326	Ion channel transport
hsa-miR-4745-3p	63.6386	8.66746	406.599	0.70944	12.2173	2.51175e-34	2.27009e-33	TargetScan Human	High (predicted)	EGR3	-1.779	NGF-stimulated transcription
hsa-miR-4745-3p	63.6386	8.66746	406.599	0.70944	12.2173	2.51175e-34	2.27009e-33	TargetScan Human	High (predicted)	FRAT2	3.036	Degradation of beta-catenin by the destruction complex,TCF dependent signaling in response to WNT
hsa-miR-4745-3p	63.6386	8.66746	406.599	0.70944	12.2173	2.51175e-34	2.27009e-33	TargetScan Human	High (predicted)	RAB36	2.012	Intra-Golgi and retrograde Golgi-to-ER traffic,RAB geranylgeranylation
hsa-miR-4745-3p	63.6386	8.66746	406.599	0.70944	12.2173	2.51175e-34	2.27009e-33	TargetScan Human	High (predicted)	CDC42EP2	4.7	CDC42 Signaling,MAPK6/MAPK4 signaling,RHO GTPase cycle,RHOA Signaling,Signaling by Rho Family GTPases
hsa-miR-4745-3p	63.6386	8.66746	406.599	0.70944	12.2173	2.51175e-34	2.27009e-33	TargetScan Human	High (predicted)	CRISPLD2	1.443	Neutrophil degranulation
hsa-miR-4745-3p	63.6386	8.66746	406.599	0.70944	12.2173	2.51175e-34	2.27009e-33	TargetScan Human	High (predicted)	ARHGAP27	1.841	RHO GTPase cycle
hsa-miR-486-5p	1.83685e+06	9.50192	725.042	0.292777	32.4545	4.68614e-231	5.59056e-228	TargetScan Human	High (predicted)	EMP1	-1.719	Epithelial Membrane Protein Signaling Pathway,Ferroptosis Signaling Pathway
hsa-miR-486-5p	1.83685e+06	9.50192	725.042	0.292777	32.4545	4.68614e-231	5.59056e-228	TargetScan Mouse	High (predicted)	EGR2	-1.57	Activation of anterior HOX genes in hindbrain during early embryogenesis,Adipogenesis pathway,EGR2 and SOX10-mediated initiation of Schwann cell myelination,Myelination Signaling Pathway,NGF-stimulated transcription,Transcriptional regulation of white adipocyte differentiation
hsa-miR-486-5p	1.83685e+06	9.50192	725.042	0.292777	32.4545	4.68614e-231	5.59056e-228	TargetScan Human	High (predicted)	ZNF331	-1.804	Generic Transcription Pathway,Inhibition of ARE-Mediated mRNA Degradation Pathway,Regulation of endogenous retroelements
hsa-miR-590-3p	1558.12	-12.3868	-5355.61	0.553703	-22.3709	7.56024e-111	8.19943e-109	TargetScan Human	High (predicted)	N4BP2	-1.34	Ribosomal Quality Control Signaling Pathway
hsa-miR-6850-5p	37.0453	9.23969	604.539	0.813005	11.3649	6.25631e-30	4.63589e-29	TargetScan Human	High (predicted)	NADK	2.186	NAD Phosphorylation and Dephosphorylation,NAD Signaling Pathway,Nicotinate metabolism
